# Supplementary material for: Crystal structure, DFT and Hirshfeld surface analysis of (E)-N′-[(1-chloro-3,4-di­hydro­naph­thal­en-2-yl)methyl­idene]benzohydrazide monohydrate
Source: Acta Crystallogr E Crystallogr Commun. 2020 Jan 3;76(Pt 2):132–6. doi: 10.1107/S2056989019017183 (PMC7001828; doi:10.1107/S2056989019017183)
Supplement: Supplementary file 1 [file e-76-00132-sup1.cif]

##############################################################################
#                                                                            #
# This CIF contains the data in a paper accepted for publication in          #
# Acta Crystallographica Section E. It conforms to the requirements of       #
# Notes for Authors for Acta Crystallographica Section E, and has been       #
# peer reviewed under the auspices of the IUCr Commission on Journals.       #
#                                                                            #
# Full details of the Crystallographic Information File format               #
# are given in the paper "The Crystallographic Information File (CIF):       #
# a New Standard Archive File for Crystallography" by S. R. Hall, F. H.      #
# Allen and I. D. Brown [Acta Cryst. (1991), A47, 655-685].                  #
#                                                                            #
# The current version of the core CIF dictionary is obtainable from          #
# ftp://ftp.iucr.org/pub/cif_core.dic.                                       #
#                                                                            #
# Software is freely available for graphical display of the structure(s)     #
# in this CIF. For information consult the CIF software page                 #
# http://www.iucr.org/resources/cif/software.                                #
#                                                                            #
# This file may be used for bona fide research purposes within the           #
# scientific community so long as proper attribution is given to the journal # 
# article from which it was obtained.                                        #
#                                                                            #
##############################################################################
data_global
_audit_creation_method     'WinGX routine CIF_UPDATE'
_audit_conform_dict_name     cif_core.dic
_audit_conform_dict_version     2.4.3
_journal_data_validation_number     ?
_journal_date_recd_electronic     2019-12-13
_journal_date_accepted     2019-12-23
_journal_name_full     'Acta Crystallographica, Section E'
_journal_year     2020
_journal_volume     76
_journal_issue      2
_journal_page_first     132
_journal_page_last     136
_journal_paper_category     GO
_journal_paper_doi     10.1107/S2056989019017183
_journal_coeditor_code     IS5528
_publ_contact_author_name     'G N,  Anil Kumar'
_publ_contact_author_address
;
Department of Physics
Ramaiah Institute of Technology
Bengaluru-560054
;
_publ_contact_author_email     'anilgn@msrit.edu'
_publ_contact_author_fax     ' '
_publ_contact_author_phone     '+919916907892'
_publ_section_title
;\
Crystal structure, DFT and Hirshfeld surface analysis of
(<i>E</i>)-<i>N</i>'-[(1-chloro-3,4-dihydronaphthalen-2-yl)methylidene]\
benzohydrazide monohydrate
;
loop_
    _publ_author_name
    _publ_author_footnote
    _publ_author_address
    'Arjun, H. A.' .
;
Drug Discovery Lab, Department of Chemistry, Annamalai University
Chidambaram 608002, Tamil Nadu,
India
;
    'Anil Kumar, G. N.' .
;
Department of Physics
Ramaiah Institute of Technology
Bengaluru 560054
India
;
    'Elancheran, R.' .
;
Drug Discovery Lab, Department of Chemistry, Annamalai University
Chidambaram 608002, Tamil Nadu,
India
;
    'Kabilan, S.' .
;
Drug Discovery Lab, Department of Chemistry, Annamalai University
Chidambaram 608002, Tamil Nadu,
India
;
_publ_section_synopsis
;
In the title compound, C~18~H~15~ClN~2~O\\cdotH~2~O, the dihedral angle between
the mean plane of the dihydronaphthalene ring system and the phenyl ring is
17.1(2)\%. In the crystal, molecules are linked by O---H...O, N---H...O and
C---H...O hydrogen bonds.
;
data_I
_audit_creation_method     'WinGX routine CIF_UPDATE'
_chemical_name_systematic
;
(<i>E</i>)-<i>N</i>'-[(1-Chloro-3,4-dihydronaphthalen-2-yl)methylidene]\
benzohydrazide monohydrate
;
_chemical_formula_moiety     'C18 H15 Cl N2 O, H2 O'
_chemical_formula_sum     'C18 H17 Cl N2 O2'
_chemical_formula_iupac     'C18 H15 Cl N2 O, H2 O'
_chemical_formula_weight     328.78
_chemical_absolute_configuration     ?
_symmetry_cell_setting     orthorhombic
_symmetry_space_group_name_H-M     'P n a 21'
_symmetry_space_group_name_Hall     ' P 2c -2n'
loop_
    _space_group_symop_operation_xyz
    'x, y, z'
    '-x, -y, z+1/2'
    '-x+1/2, y+1/2, z+1/2'
    'x+1/2, -y+1/2, z'
_cell_length_a     26.2059(18)
_cell_length_b     4.8119(3)
_cell_length_c     12.8084(9)
_cell_angle_alpha     90
_cell_angle_beta     90
_cell_angle_gamma     90
_cell_volume     1615.14(19)
_cell_formula_units_Z     4
_cell_measurement_reflns_used     689
_cell_measurement_theta_min     2.2
_cell_measurement_theta_max     30.1
_cell_measurement_temperature     301(2)
_exptl_crystal_description     block
_exptl_crystal_colour     white
_exptl_crystal_size_max     0.28
_exptl_crystal_size_mid     0.22
_exptl_crystal_size_min     0.21
_exptl_crystal_density_diffrn     1.352
_exptl_crystal_density_method     'not measured'
_exptl_crystal_F_000     688
_exptl_absorpt_coefficient_mu     0.248
_exptl_absorpt_correction_type     multi-scan
_exptl_absorpt_process_details
;
(SADABS; Bruker, 2012)
;
_exptl_absorpt_correction_T_min     0.890
_exptl_absorpt_correction_T_max     0.915
_diffrn_ambient_temperature     301(2)
_diffrn_source     'microfocus sealed X-ray tube'
_diffrn_radiation_type     'Mo K\a'
_diffrn_radiation_wavelength     0.71073
_diffrn_radiation_monochromator     'mirror optics'
_diffrn_measurement_device_type     'Bruker APEXII microsource'
_diffrn_measurement_method     '\w and \f scans'
_diffrn_detector_area_resol_mean     7.9
_diffrn_reflns_number     51179
_diffrn_reflns_av_R_equivalents     0.0689
_diffrn_reflns_av_unetI/netI     0.0358
_diffrn_reflns_theta_min     2.224
_diffrn_reflns_theta_max     30.554
_diffrn_reflns_theta_full     25.242
_diffrn_measured_fraction_theta_max     0.998
_diffrn_measured_fraction_theta_full     0.997
_diffrn_reflns_limit_h_min     -37
_diffrn_reflns_limit_h_max     36
_diffrn_reflns_limit_k_min     -6
_diffrn_reflns_limit_k_max     6
_diffrn_reflns_limit_l_min     -18
_diffrn_reflns_limit_l_max     18
_reflns_number_total     4917
_reflns_number_gt     3162
_reflns_threshold_expression     'I > 2\s(I)'
_refine_ls_structure_factor_coef     Fsqd
_refine_ls_matrix_type     full
_refine_ls_R_factor_all     0.0894
_refine_ls_R_factor_gt     0.0450
_refine_ls_wR_factor_gt     0.1161
_refine_ls_wR_factor_ref     0.1514
_refine_ls_goodness_of_fit_ref     1.027
_refine_ls_restrained_S_all     1.027
_refine_ls_number_reflns     4917
_refine_ls_number_parameters     220
_refine_ls_number_restraints     1
_refine_ls_hydrogen_treatment     mixed
_refine_ls_weighting_scheme     calc
_refine_ls_weighting_details
              'w=1/[\s^2^(Fo^2^)+(0.0735P)^2^+0.2866P] where P=(Fo^2^+2Fc^2^)/3'
_atom_sites_solution_hydrogens     mixed
_atom_sites_solution_primary     direct
_atom_sites_solution_secondary     difmap
_refine_ls_shift/su_max     0.001
_refine_ls_shift/su_mean     0.000
_refine_diff_density_max     0.177
_refine_diff_density_min     -0.303
_refine_ls_extinction_method     none
_refine_ls_extinction_coef     .
_refine_ls_abs_structure_details
;
Flack <i>x</i> determined using 1242 quotients
[(<i>I</i>^+^)-(<i>I</i>^-^)]/[(<i>I</i>^+^)+(<i>I</i>^-^)]
(Parsons <i>et al.</i>, 2013)
;
_refine_ls_abs_structure_Flack     -0.04(2)
loop_
    _atom_type_symbol
    _atom_type_description
    _atom_type_scat_dispersion_real
    _atom_type_scat_dispersion_imag
    _atom_type_scat_source
    'C' 'C' 0.0033 0.0016
                         'International Tables Vol C Tables 4.2.6.8 and 6.1.1.4'
    'H' 'H' 0.0000 0.0000
                         'International Tables Vol C Tables 4.2.6.8 and 6.1.1.4'
    'Cl' 'Cl' 0.1484 0.1585
                         'International Tables Vol C Tables 4.2.6.8 and 6.1.1.4'
    'N' 'N' 0.0061 0.0033
                         'International Tables Vol C Tables 4.2.6.8 and 6.1.1.4'
    'O' 'O' 0.0106 0.0060
                         'International Tables Vol C Tables 4.2.6.8 and 6.1.1.4'
_computing_data_collection
;
APEX2 (Bruker, 2012)
;
_computing_cell_refinement
;
SAINT (Bruker, 2012)
;
_computing_data_reduction
;
SAINT (Bruker, 2012)
;
_computing_structure_solution
;
SIR2011 (Burla <i>et al.</i>,  2012)
;
_computing_structure_refinement
;
SHELXL2018 (Sheldrick, 2015)
;
_computing_molecular_graphics
;
ORTEP-3 for Windows (Farrugia, 2012) and Mercury (Macrae <i>et al.</i>,
2008)
;
_computing_publication_material
;
WinGX (Farrugia, 2012), PLATON (Spek, 2009) and publCIF
(Westrip, 2010)
;
loop_
    _atom_site_type_symbol
    _atom_site_label
    _atom_site_fract_x
    _atom_site_fract_y
    _atom_site_fract_z
    _atom_site_U_iso_or_equiv
    _atom_site_adp_type
    _atom_site_calc_flag
    _atom_site_occupancy
    _atom_site_disorder_assembly
    _atom_site_disorder_group
    Cl Cl01 0.64431(5) 0.3485(3) 0.24491(8) 0.0815(4) Uani d 1 . .
    O O1 0.48097(11) -0.3470(5) 0.58021(18) 0.0577(6) Uani d 1 . .
    O O2 0.48890(14) 0.1565(7) 0.6974(2) 0.0676(8) Uani d 1 . .
    N N6 0.50596(11) -0.2027(6) 0.4205(2) 0.0463(6) Uani d 1 . .
    N N2 0.54124(11) -0.0257(5) 0.4646(2) 0.0469(6) Uani d 1 . .
    C C1 0.44073(17) -0.6214(7) 0.3284(3) 0.0589(9) Uani d 1 . .
    H H1 0.464242 -0.537211 0.284202 0.071 Uiso calc 1 . .
    C C2 0.40586(19) -0.8116(8) 0.2890(3) 0.0699(11) Uani d 1 . .
    H H2 0.405810 -0.852699 0.218085 0.084 Uiso calc 1 . .
    C C3 0.37164(16) -0.9389(9) 0.3536(4) 0.0677(11) Uani d 1 . .
    H H3 0.348710 -1.067883 0.326756 0.081 Uiso calc 1 . .
    C C4 0.37102(15) -0.8766(9) 0.4583(4) 0.0661(10) Uani d 1 . .
    H H4 0.347389 -0.961795 0.501996 0.079 Uiso calc 1 . .
    C C5 0.40541(13) -0.6878(8) 0.4987(3) 0.0543(8) Uani d 1 . .
    H H5 0.405023 -0.648210 0.569795 0.065 Uiso calc 1 . .
    C C6 0.44038(12) -0.5569(6) 0.4347(2) 0.0440(7) Uani d 1 . .
    C C7 0.47695(12) -0.3606(6) 0.4845(2) 0.0429(6) Uani d 1 . .
    C C8 0.57029(13) 0.1000(8) 0.3996(3) 0.0514(8) Uani d 1 . .
    H H8 0.566552 0.073299 0.328142 0.062 Uiso calc 1 . .
    C C9 0.60942(13) 0.2864(7) 0.4405(3) 0.0500(7) Uani d 1 . .
    C C10 0.61014(14) 0.3515(8) 0.5571(3) 0.0546(8) Uani d 1 . .
    H H10A 0.593193 0.203807 0.595282 0.066 Uiso calc 1 . .
    H H10B 0.591853 0.523334 0.570138 0.066 Uiso calc 1 . .
    C C11 0.66436(15) 0.3790(9) 0.5944(3) 0.0603(9) Uani d 1 . .
    H H11A 0.664204 0.450456 0.665242 0.072 Uiso calc 1 . .
    H H11B 0.679939 0.196212 0.595934 0.072 Uiso calc 1 . .
    C C12 0.69626(13) 0.5672(8) 0.5273(3) 0.0548(8) Uani d 1 . .
    C C13 0.73640(15) 0.7232(10) 0.5674(4) 0.0703(11) Uani d 1 . .
    H H13 0.743717 0.714146 0.638323 0.084 Uiso calc 1 . .
    C C14 0.76533(16) 0.8898(10) 0.5042(5) 0.0796(14) Uani d 1 . .
    H H14 0.791894 0.993296 0.532615 0.096 Uiso calc 1 . .
    C C15 0.75553(16) 0.9049(10) 0.4007(5) 0.0771(13) Uani d 1 . .
    H H15 0.775202 1.020496 0.358664 0.093 Uiso calc 1 . .
    C C16 0.71653(16) 0.7501(10) 0.3565(4) 0.0692(11) Uani d 1 . .
    H H16 0.710430 0.759136 0.285089 0.083 Uiso calc 1 . .
    C C17 0.68627(13) 0.5795(8) 0.4204(3) 0.0549(8) Uani d 1 . .
    C C18 0.64461(13) 0.4061(8) 0.3791(3) 0.0536(8) Uani d 1 . .
    H H2A 0.4899(19) 0.281(11) 0.658(4) 0.068(14) Uiso d 1 . .
    H H2B 0.4887(19) -0.005(13) 0.653(4) 0.082(15) Uiso d 1 . .
    H H6 0.4993(18) -0.204(10) 0.349(4) 0.071(13) Uiso d 1 . .
loop_
    _atom_site_aniso_label
    _atom_site_aniso_U_11
    _atom_site_aniso_U_22
    _atom_site_aniso_U_33
    _atom_site_aniso_U_12
    _atom_site_aniso_U_13
    _atom_site_aniso_U_23
    Cl01 0.0854(7) 0.1131(10) 0.0460(5) -0.0167(6) 0.0052(5) 0.0096(6)
    O1 0.0824(17) 0.0516(13) 0.0391(11) -0.0173(12) -0.0005(11) 0.0002(10)
    O2 0.107(2) 0.0580(17) 0.0377(12) -0.0104(15) -0.0058(13) 0.0033(13)
    N6 0.0548(15) 0.0444(14) 0.0396(13) -0.0079(12) -0.0029(12) 0.0010(11)
    N2 0.0532(15) 0.0418(13) 0.0456(13) -0.0061(11) -0.0046(11) 0.0014(11)
    C1 0.082(2) 0.0491(19) 0.0460(18) -0.0105(17) -0.0023(17) -0.0016(15)
    C2 0.099(3) 0.056(2) 0.054(2) -0.009(2) -0.017(2) -0.0074(18)
    C3 0.063(2) 0.052(2) 0.088(3) -0.0062(18) -0.016(2) -0.009(2)
    C4 0.051(2) 0.063(2) 0.085(3) -0.0085(17) 0.0055(19) -0.004(2)
    C5 0.0508(18) 0.0550(19) 0.057(2) -0.0037(15) 0.0072(15) -0.0048(16)
    C6 0.0511(17) 0.0363(13) 0.0445(15) 0.0031(12) -0.0035(13) -0.0007(12)
    C7 0.0513(16) 0.0380(14) 0.0393(15) 0.0017(12) -0.0007(12) 0.0007(12)
    C8 0.0556(18) 0.0532(18) 0.0454(17) -0.0059(15) 0.0009(14) 0.0022(14)
    C9 0.0533(18) 0.0493(17) 0.0475(18) 0.0011(14) 0.0012(14) 0.0040(14)
    C10 0.0507(17) 0.064(2) 0.0495(18) -0.0105(16) 0.0004(14) -0.0084(15)
    C11 0.063(2) 0.064(2) 0.054(2) 0.0048(18) -0.0070(17) 0.0023(17)
    C12 0.0467(17) 0.0496(17) 0.068(2) 0.0052(14) -0.0017(16) -0.0001(17)
    C13 0.055(2) 0.073(3) 0.083(3) -0.0009(19) -0.008(2) -0.008(2)
    C14 0.050(2) 0.072(3) 0.117(5) -0.0076(19) -0.003(2) -0.001(3)
    C15 0.056(2) 0.069(3) 0.107(4) -0.009(2) 0.010(2) 0.015(2)
    C16 0.062(2) 0.069(2) 0.077(3) 0.0004(19) 0.009(2) 0.016(2)
    C17 0.0453(17) 0.0497(18) 0.070(2) 0.0026(14) -0.0001(15) 0.0058(17)
    C18 0.0548(18) 0.0603(19) 0.0457(17) -0.0032(15) 0.0027(15) 0.0074(16)
_geom_special_details
;
 All esds (except the esd in the dihedral angle between two l.s. planes)
 are estimated using the full covariance matrix.  The cell esds are taken
 into account individually in the estimation of esds in distances, angles
 and torsion angles; correlations between esds in cell parameters are only
 used when they are defined by crystal symmetry.  An approximate (isotropic)
 treatment of cell esds is used for estimating esds involving l.s. planes.
;
loop_
    _geom_bond_atom_site_label_1
    _geom_bond_atom_site_label_2
    _geom_bond_site_symmetry_2
    _geom_bond_distance
    _geom_bond_publ_flag
    Cl01 C18 . 1.741(4) ?
    O1 C7 . 1.233(4) ?
    O2 H2A . 0.79(6) ?
    O2 H2B . 0.96(6) ?
    N6 C7 . 1.352(4) ?
    N6 N2 . 1.378(4) ?
    N6 H6 . 0.93(5) ?
    N2 C8 . 1.280(4) ?
    C1 C2 . 1.389(6) ?
    C1 C6 . 1.396(5) ?
    C1 H1 . 0.9300 ?
    C2 C3 . 1.365(7) ?
    C2 H2 . 0.9300 ?
    C3 C4 . 1.374(7) ?
    C3 H3 . 0.9300 ?
    C4 C5 . 1.381(5) ?
    C4 H4 . 0.9300 ?
    C5 C6 . 1.381(5) ?
    C5 H5 . 0.9300 ?
    C6 C7 . 1.489(4) ?
    C8 C9 . 1.459(5) ?
    C8 H8 . 0.9300 ?
    C9 C18 . 1.342(5) ?
    C9 C10 . 1.527(5) ?
    C10 C11 . 1.505(5) ?
    C10 H10A . 0.9700 ?
    C10 H10B . 0.9700 ?
    C11 C12 . 1.502(6) ?
    C11 H11A . 0.9700 ?
    C11 H11B . 0.9700 ?
    C12 C13 . 1.390(6) ?
    C12 C17 . 1.396(5) ?
    C13 C14 . 1.368(7) ?
    C13 H13 . 0.9300 ?
    C14 C15 . 1.352(7) ?
    C14 H14 . 0.9300 ?
    C15 C16 . 1.385(7) ?
    C15 H15 . 0.9300 ?
    C16 C17 . 1.404(6) ?
    C16 H16 . 0.9300 ?
    C17 C18 . 1.472(5) ?
loop_
    _geom_angle_atom_site_label_1
    _geom_angle_atom_site_label_2
    _geom_angle_atom_site_label_3
    _geom_angle_site_symmetry_1
    _geom_angle_site_symmetry_3
    _geom_angle
    _geom_angle_publ_flag
    H2A O2 H2B . . 104(5) ?
    C7 N6 N2 . . 118.4(3) ?
    C7 N6 H6 . . 119(3) ?
    N2 N6 H6 . . 122(3) ?
    C8 N2 N6 . . 115.1(3) ?
    C2 C1 C6 . . 119.8(4) ?
    C2 C1 H1 . . 120.1 ?
    C6 C1 H1 . . 120.1 ?
    C3 C2 C1 . . 120.5(4) ?
    C3 C2 H2 . . 119.7 ?
    C1 C2 H2 . . 119.7 ?
    C4 C3 C2 . . 120.1(4) ?
    C4 C3 H3 . . 120.0 ?
    C2 C3 H3 . . 120.0 ?
    C3 C4 C5 . . 120.1(4) ?
    C3 C4 H4 . . 119.9 ?
    C5 C4 H4 . . 119.9 ?
    C6 C5 C4 . . 120.7(4) ?
    C6 C5 H5 . . 119.7 ?
    C4 C5 H5 . . 119.7 ?
    C5 C6 C1 . . 118.8(3) ?
    C5 C6 C7 . . 117.5(3) ?
    C1 C6 C7 . . 123.6(3) ?
    O1 C7 N6 . . 121.7(3) ?
    O1 C7 C6 . . 121.0(3) ?
    N6 C7 C6 . . 117.3(3) ?
    N2 C8 C9 . . 118.4(3) ?
    N2 C8 H8 . . 120.8 ?
    C9 C8 H8 . . 120.8 ?
    C18 C9 C8 . . 122.4(3) ?
    C18 C9 C10 . . 118.5(3) ?
    C8 C9 C10 . . 119.1(3) ?
    C9 C10 C11 . . 109.9(3) ?
    C9 C10 H10A . . 109.7 ?
    C11 C10 H10A . . 109.7 ?
    C9 C10 H10B . . 109.7 ?
    C11 C10 H10B . . 109.7 ?
    H10A C10 H10B . . 108.2 ?
    C12 C11 C10 . . 113.4(3) ?
    C12 C11 H11A . . 108.9 ?
    C10 C11 H11A . . 108.9 ?
    C12 C11 H11B . . 108.9 ?
    C10 C11 H11B . . 108.9 ?
    H11A C11 H11B . . 107.7 ?
    C13 C12 C17 . . 118.7(4) ?
    C13 C12 C11 . . 122.4(4) ?
    C17 C12 C11 . . 118.9(3) ?
    C14 C13 C12 . . 121.2(5) ?
    C14 C13 H13 . . 119.4 ?
    C12 C13 H13 . . 119.4 ?
    C13 C14 C15 . . 120.4(4) ?
    C13 C14 H14 . . 119.8 ?
    C15 C14 H14 . . 119.8 ?
    C14 C15 C16 . . 120.8(4) ?
    C14 C15 H15 . . 119.6 ?
    C16 C15 H15 . . 119.6 ?
    C15 C16 C17 . . 119.6(4) ?
    C15 C16 H16 . . 120.2 ?
    C17 C16 H16 . . 120.2 ?
    C16 C17 C12 . . 119.4(4) ?
    C16 C17 C18 . . 122.8(4) ?
    C12 C17 C18 . . 117.9(3) ?
    C9 C18 C17 . . 122.8(3) ?
    C9 C18 Cl01 . . 120.5(3) ?
    C17 C18 Cl01 . . 116.6(3) ?
loop_
    _geom_torsion_atom_site_label_1
    _geom_torsion_atom_site_label_2
    _geom_torsion_atom_site_label_3
    _geom_torsion_atom_site_label_4
    _geom_torsion_site_symmetry_1
    _geom_torsion_site_symmetry_2
    _geom_torsion_site_symmetry_3
    _geom_torsion_site_symmetry_4
    _geom_torsion
    _geom_torsion_publ_flag
    C7 N6 N2 C8 . . . . 174.4(3) ?
    C6 C1 C2 C3 . . . . -0.8(6) ?
    C1 C2 C3 C4 . . . . 0.9(7) ?
    C2 C3 C4 C5 . . . . -0.8(6) ?
    C3 C4 C5 C6 . . . . 0.7(6) ?
    C4 C5 C6 C1 . . . . -0.7(5) ?
    C4 C5 C6 C7 . . . . -178.7(3) ?
    C2 C1 C6 C5 . . . . 0.8(5) ?
    C2 C1 C6 C7 . . . . 178.6(3) ?
    N2 N6 C7 O1 . . . . 0.9(5) ?
    N2 N6 C7 C6 . . . . -178.0(3) ?
    C5 C6 C7 O1 . . . . 10.7(5) ?
    C1 C6 C7 O1 . . . . -167.2(3) ?
    C5 C6 C7 N6 . . . . -170.5(3) ?
    C1 C6 C7 N6 . . . . 11.6(5) ?
    N6 N2 C8 C9 . . . . -178.7(3) ?
    N2 C8 C9 C18 . . . . 173.5(3) ?
    N2 C8 C9 C10 . . . . -7.3(5) ?
    C18 C9 C10 C11 . . . . -36.7(5) ?
    C8 C9 C10 C11 . . . . 144.1(3) ?
    C9 C10 C11 C12 . . . . 49.2(5) ?
    C10 C11 C12 C13 . . . . 149.3(4) ?
    C10 C11 C12 C17 . . . . -32.7(5) ?
    C17 C12 C13 C14 . . . . 1.0(6) ?
    C11 C12 C13 C14 . . . . 179.0(4) ?
    C12 C13 C14 C15 . . . . -0.4(7) ?
    C13 C14 C15 C16 . . . . -0.7(8) ?
    C14 C15 C16 C17 . . . . 1.1(7) ?
    C15 C16 C17 C12 . . . . -0.5(6) ?
    C15 C16 C17 C18 . . . . -179.1(4) ?
    C13 C12 C17 C16 . . . . -0.6(5) ?
    C11 C12 C17 C16 . . . . -178.7(4) ?
    C13 C12 C17 C18 . . . . 178.2(4) ?
    C11 C12 C17 C18 . . . . 0.1(5) ?
    C8 C9 C18 C17 . . . . -175.8(3) ?
    C10 C9 C18 C17 . . . . 5.0(5) ?
    C8 C9 C18 Cl01 . . . . 1.3(5) ?
    C10 C9 C18 Cl01 . . . . -177.9(3) ?
    C16 C17 C18 C9 . . . . -166.5(4) ?
    C12 C17 C18 C9 . . . . 14.8(5) ?
    C16 C17 C18 Cl01 . . . . 16.3(5) ?
    C12 C17 C18 Cl01 . . . . -162.4(3) ?
loop_
    _geom_hbond_atom_site_label_D
    _geom_hbond_atom_site_label_H
    _geom_hbond_atom_site_label_A
    _geom_hbond_site_symmetry_A
    _geom_hbond_distance_DH
    _geom_hbond_distance_HA
    _geom_hbond_distance_DA
    _geom_hbond_angle_DHA
    _geom_hbond_publ_flag
    O2 H2A O1 1_565 0.78(5) 2.06(5) 2.829(4) 166(5) y
    O2 H2B O1 . 0.96(6) 1.90(6) 2.858(4) 171(5) y
    N6 H6 O2 2_654 0.93(5) 1.98(5) 2.869(4) 159(4) y
    C1 H1 O2 2_654 0.93 2.47 3.350(5) 158 y
    C8 H8 O2 2_654 0.93 2.48 3.261(5) 142 y
_shelx_space_group_comment
;
The symmetry employed for this shelxl refinement is uniquely defined
by the following loop, which should always be used as a source of
symmetry information in preference to the above space-group names.
They are only intended as comments.
;
_shelx_hkl_file
;
   0   1   0    0.80    2.30
   0  -1   0   -0.40    1.70
   0  -1   0    0.10    1.80
   0   1   0   -0.10    1.60
   0   1   0    2.30    1.90
   0   1   0    0.90    1.40
   0  -1   0    0.80    1.90
   0  -1   0   -0.70    2.30
   0  -1   0   -0.60    1.50
   0  -2   0  644.14   34.00
   0  -2   0  658.23   38.50
   0   2   0  612.44   37.80
   0   2   0  570.74   35.30
   0   2   0  672.83   36.60
   0   2   0  695.33   38.90
   0   2   0  643.54   30.10
   0  -2   0  632.94   35.20
   0  -2   0  610.84   36.60
   0  -2   0  593.54   37.30
   0  -3   0    1.60    2.60
   0   3   0    3.50    2.90
   0   3   0   -1.30    1.40
   0  -3   0    0.80    2.70
   0  -3   0    1.60    5.40
   0   3   0   -0.20    2.70
   0   3   0   -1.60    2.70
   0  -4   0  833.42   54.59
   0  -4   0  732.23   44.50
   0   4   0  653.53   57.19
   0   4   0  801.12   51.79
   0  -4   0  795.12   41.60
   0  -4   0  754.32   51.39
   0  -5   0    5.30    6.80
   0  -5   0   11.90    9.30
   0  -5   0    0.30    3.20
   0  -5   0    2.50    5.20
   0   5   0    3.30    5.40
   0  -6   0   -9.10    7.00
   0   6   0   -6.10    7.90
   0  -6   0    8.80    8.20
   0  -6   0   -1.50    6.70
   0  -1  -1 1969.00   84.19
   0   1  -1 1624.94   83.29
   0  -1   1 1698.33   82.29
   0  -1  -1 1707.43   83.59
   0  -1  -1 1772.82   85.49
   0  -1  -1 1884.41   85.29
   0   1  -1 1801.72   85.69
   0   1   1 1745.43   83.79
   0   1   1 1885.61   82.19
   0   1  -1 1682.73   81.79
   0  -1   1 1858.51   84.89
   0  -1   1 1846.62   80.39
   0  -1   1 1738.53   85.29
   0   1   1 1907.71   85.39
   0   1   1 1957.80   82.29
   0  -1  -1 1888.21   81.49
   0  -1   1 1706.93   81.09
   0  -1   1 1591.54   82.79
   0   1  -1 1763.82   84.69
   0   2   1    1.10    2.80
   0  -2   1   -1.80    2.70
   0   2  -1   -1.00    2.20
   0   2   1   -3.10    1.70
   0   2  -1   -0.90    2.10
   0  -2  -1    3.00    3.30
   0  -2   1    1.50    1.90
   0   2  -1   -0.30    2.40
   0   2  -1    1.20    2.60
   0   2   1    1.00    2.10
   0  -2  -1    0.20    2.50
   0  -2  -1    0.00    1.90
   0   2   1   -2.10    1.20
   0   2   1    3.70    3.10
   0  -2   1    0.30    2.90
   0  -2  -1   -0.90    2.80
   0  -2   1    0.50    2.50
   0   3  -1  311.27   16.90
   0   3  -1  318.57   24.60
   0   3  -1  278.27   25.70
   0  -3   1  370.16   29.10
   0  -3   1  344.67   25.20
   0  -3  -1  329.37   23.80
   0   3   1  274.67   26.30
   0   3   1  358.46   19.30
   0   3   1  341.67   26.10
   0  -3  -1  317.87   27.50
   0  -3  -1  347.87   24.90
   0  -3  -1  340.17   26.90
   0  -3   1  338.87   21.70
   0   3  -1  354.26   26.90
   0  -3   1  320.37   26.90
   0   3   1  361.56   25.40
   0  -4  -1   -2.60    3.30
   0  -4  -1   -2.10    4.90
   0  -4   1   -1.00    6.00
   0  -4  -1    1.40    4.00
   0   4  -1    6.70    5.10
   0  -4   1   -1.60    2.30
   0   4   1   -8.50    3.90
   0   4  -1   -1.30    4.20
   0   4   1    4.10    4.60
   0  -4  -1   -4.60    3.70
   0  -4   1   -2.90    4.20
   0  -5   1   13.00    7.80
   0  -5  -1    9.10    5.30
   0  -5   1    3.40    4.00
   0   5  -1    7.40    6.00
   0  -5   1   -1.50    4.50
   0   5   1   12.10    9.20
   0  -5   1   -7.30    6.20
   0  -5  -1    8.00    8.50
   0  -5  -1    9.80    8.00
   0  -6   1  -11.10    5.30
   0  -6  -1    6.40    7.30
   0  -6   1   -1.10    6.70
   0   6  -1   -1.90    7.90
   0  -6  -1    9.50    4.60
   0  -6  -1    5.60    7.70
   0   6   1    2.50    7.90
   0  -6  -1  -10.50    6.80
   0  -6   1    2.90    4.30
   0  -6   1    0.00    9.20
   0   1  -2    3.60    1.20
   0   1   2   -2.40    2.20
   0  -1  -2    0.40    2.60
   0   1  -2    0.20    2.00
   0  -1  -2   -1.00    1.50
   0  -1   2   -0.30    1.40
   0  -1   2   -2.50    1.60
   0   1   2   -1.50    1.50
   0  -1  -2    2.50    2.80
   0  -1  -2   -1.50    1.60
   0   1   2    0.80    2.00
   0   1   2    2.50    2.10
   0  -1   2    1.40    1.50
   0   1  -2    0.00    2.20
   0  -2  -2 1029.90   55.79
   0  -2   2 1010.20   54.99
   0   2   2 1030.00   50.89
   0   2  -2  883.91   53.59
   0  -2  -2 1148.69   54.59
   0  -2   2  927.51   50.69
   0   2  -2 1066.69   57.29
   0  -2   2 1044.80   47.50
   0   2   2 1006.60   53.99
   0   2  -2  944.91   50.49
   0   2   2 1091.89   56.49
   0   2   2 1044.90   50.69
   0  -2   2 1033.60   56.99
   0  -2  -2  947.51   52.79
   0  -2  -2 1027.30   48.50
   0   2   2  933.81   55.59
   0  -2   2  931.21   51.39
   0  -2   2 1040.80   48.10
   0  -2  -2  979.80   56.29
   0   2  -2 1012.20   55.69
   0  -3   2   28.80    4.30
   0  -3   2   25.50    7.80
   0   3  -2   54.59   11.30
   0  -3   2   26.30    7.00
   0  -3   2   31.60    5.70
   0   3  -2   29.70    8.70
   0   3  -2   49.20   11.50
   0  -3   2   30.30    7.70
   0  -3   2   44.80    9.90
   0  -4   2    7.60    6.50
   0   4   2    6.50    6.00
   0  -4  -2    1.50    6.00
   0   4  -2   12.80    7.40
   0  -4   2    7.30    3.50
   0   4  -2   20.40    9.10
   0  -4   2    6.30    6.30
   0  -4   2    5.20    3.20
   0  -4  -2    0.90    3.90
   0   4   2   17.50    8.70
   0  -4  -2    8.10    9.70
   0   4  -2   12.60    7.70
   0  -5   2   -5.20    2.30
   0   5   2   -5.20    4.70
   0  -5   2   -0.20    3.80
   0   5  -2   -5.90    5.10
   0  -5  -2   -6.40    8.40
   0  -5   2    1.30    5.70
   0  -5   2  -11.70    5.30
   0   5   2   -8.50    7.60
   0  -5   2   -5.90    3.80
   0  -5  -2   -7.10    4.70
   0   6  -2   38.10   14.20
   0  -6  -2   53.69   17.10
   0  -6  -2   46.10   15.00
   0  -6   2   54.59   17.30
   0   6   2   53.49   14.10
   0  -6  -2   41.50   10.80
   0  -6  -2   46.10   13.50
   0  -6   2   50.49   10.80
   0  -6   2   50.49   13.70
   0   0   3    1.00    1.60
   0   0   3    1.60    1.50
   0   0  -3    0.80    0.80
   0   0  -3    1.80    2.20
   0   0   3   -0.10    1.50
   0   0  -3    2.20    1.80
   0   0  -3    3.20    2.20
   0   0  -3   -0.40    1.60
   0   0   3    0.50    2.40
   0   0   3    1.20    2.50
   0   0  -3    0.10    1.00
   0   0  -3   -0.50    1.20
   0   0  -3    0.90    2.20
   0   0   3    0.10    1.10
   0   1  -3 1500.15   75.69
   0   1   3 1663.93   76.89
   0  -1   3 1604.34   77.39
   0   1   3 1684.53   74.49
   0   1  -3 1473.65   76.79
   0  -1   3 1600.34   73.39
   0  -1   3 1596.24   72.29
   0   1   3 1755.62   73.99
   0   1  -3 1485.45   72.69
   0   1  -3 1577.84   72.09
   0   1   3 1438.66   75.69
   0  -1  -3 1503.45   74.49
   0  -1  -3 1423.26   76.29
   0  -1  -3 1479.05   78.99
   0  -1  -3 1618.14   76.09
   0  -1   3 1599.94   71.99
   0  -1   3 1566.04   77.09
   0   1  -3 1472.25   72.69
   0   1  -3 1537.55   72.39
   0   1   3 1623.44   80.09
   0  -1   3 1520.25   73.59
   0   1  -3 1493.55   76.79
   0   1  -3 1524.65   72.29
   0  -2   3   -1.40    1.30
   0   2   3    4.60    3.70
   0  -2   3   -1.00    1.70
   0  -2  -3    0.90    2.10
   0  -2   3   -2.30    3.20
   0   2  -3   -0.50    2.20
   0  -2  -3    3.30    2.60
   0   2   3    9.30    3.90
   0  -2   3   -1.60    1.70
   0   2   3   12.00    3.50
   0  -2  -3    3.10    2.50
   0  -2  -3    1.20    3.60
   0  -2  -3    5.30    4.00
   0   2  -3    0.20    1.50
   0   2  -3   -0.10    1.10
   0   2  -3   -2.20    2.80
   0   2  -3   -0.40    1.70
   0   2   3    0.60    2.40
   0  -2   3   -0.10    0.80
   0  -2   3   -0.20    3.00
   0   3   3 1033.60   59.79
   0   3  -3 1035.50   53.49
   0  -3  -3 1112.79   62.59
   0   3  -3 1080.19   64.69
   0  -3  -3  953.70   62.29
   0   3   3 1120.19   55.99
   0  -3  -3  951.10   57.39
   0  -3   3 1045.70   50.39
   0   3  -3  932.21   54.99
   0  -3  -3 1077.29   59.09
   0  -3   3  942.01   54.59
   0   3  -3 1017.40   53.09
   0  -3   3 1035.00   60.69
   0  -3   3 1059.29   55.39
   0  -3   3 1106.49   64.59
   0   3   3 1065.99   63.89
   0   3   3 1092.09   54.59
   0   3  -3  971.50   61.39
   0   3  -3  937.01   58.49
   0  -3   3 1083.59   51.09
   0  -4  -3   -1.80    3.50
   0  -4  -3    2.30    5.90
   0   4  -3    3.20    2.80
   0   4   3   -6.70    4.00
   0   4   3    6.90    2.80
   0   4   3    0.80    4.90
   0  -4   3   -1.90    2.20
   0   4  -3    0.00    2.40
   0  -4   3    1.50    2.50
   0  -4   3   -1.90    3.60
   0  -4   3   -0.80    3.80
   0  -4  -3   -4.10    4.60
   0   4  -3   -3.50    4.60
   0  -5  -3    9.70    8.60
   0   5   3    2.00    6.60
   0  -5   3   16.50    4.00
   0  -5   3    8.90    6.60
   0   5  -3   23.80   15.10
   0  -5  -3    4.70    7.10
   0  -5  -3   13.30    8.70
   0  -5   3   10.20    5.60
   0   5   3   15.90    8.50
   0  -5   3    9.40    9.70
   0  -6   3   -0.20    9.30
   0   6  -3   15.00    9.50
   0   6   3    3.10    9.70
   0  -6   3    1.50    5.80
   0  -6   3   -0.50    6.60
   0  -6  -3   -3.60    5.70
   0  -6  -3    4.80   10.20
   0  -6  -3   -6.40    6.50
   0   0  -4  858.01   36.90
   0   0  -4  834.52   39.20
   0   0   4  763.72   38.90
   0   0   4  756.32   40.30
   0   0  -4  809.12   45.10
   0   0   4  797.62   45.00
   0   0  -4  771.22   43.90
   0   0   4  760.82   44.10
   0   0  -4  799.32   39.40
   0   0  -4  786.62   43.50
   0   0   4  752.62   38.50
   0   0  -4  856.51   41.40
   0   0   4  777.42   41.40
   0   0  -4  753.32   38.80
   0   0  -4  779.12   40.30
   0   0  -4  834.32   40.10
   0   1   4    0.20    3.10
   0  -1   4    2.20    1.30
   0   1   4    2.10    2.10
   0  -1  -4    0.60    2.30
   0   1  -4    5.30    2.30
   0   1  -4    3.00    1.30
   0  -1  -4    1.50    2.80
   0   1   4    0.10    2.70
   0  -1  -4    1.50    1.80
   0  -1  -4    1.10    3.30
   0  -1   4    3.50    2.00
   0   1   4   -1.20    1.90
   0   1   4   -0.10    2.10
   0  -1   4    0.80    2.20
   0   1  -4    1.70    2.00
   0   1  -4   -0.10    2.10
   0  -1   4    1.20    2.50
   0  -1   4    4.90    3.30
   0  -1  -4    1.70    2.00
   0   1  -4    3.00    2.00
   0   1  -4    0.80    1.20
   0  -2  -4  248.18   23.40
   0   2  -4  184.58   15.90
   0   2  -4  220.48   17.50
   0  -2   4  225.68   15.50
   0  -2   4  210.18   19.70
   0   2   4  240.08   18.80
   0   2  -4  226.68   20.20
   0   2   4  209.48   19.50
   0   2   4  224.68   18.40
   0   2   4  266.37   17.30
   0   2   4  192.48   20.70
   0   2  -4  240.68   21.40
   0  -2  -4  217.38   16.80
   0  -2   4  230.88   15.10
   0   2  -4  212.68   13.60
   0  -2   4  244.88   21.60
   0  -2  -4  218.58   16.20
   0   2  -4  216.18   15.00
   0   2  -4  222.08   13.20
   0  -2  -4  208.38   20.40
   0  -2  -4  182.08   17.10
   0  -3  -4    1.10    2.90
   0   3   4    3.90    3.80
   0  -3  -4   -0.20    2.80
   0   3  -4    1.70    2.60
   0  -3  -4   -3.50    6.40
   0   3   4   -0.80    4.30
   0  -3   4    1.00    4.00
   0   3  -4   -0.10    3.70
   0  -3   4    2.00    3.10
   0   3  -4   -2.50    3.10
   0  -3   4    1.90    2.70
   0  -3  -4    0.10    3.80
   0   3   4   -3.60    3.30
   0   3   4    2.30    4.40
   0  -3   4    5.10    5.00
   0   3  -4    1.80    2.00
   0  -3  -4    3.10    4.40
   0   4  -4   25.60    6.00
   0  -4   4   39.20    5.50
   0   4   4   39.00    7.50
   0   4   4   27.00    6.70
   0  -4  -4   38.80   12.80
   0   4   4   37.30   10.40
   0  -4  -4   24.60   10.80
   0   4  -4   35.00    9.30
   0   4  -4   24.90    8.00
   0  -4   4   29.40    7.00
   0  -4  -4   38.00   10.20
   0  -4   4   36.80    4.80
   0  -4   4   36.20   12.10
   0  -4   4   30.90    9.80
   0  -5   4   -0.80    5.60
   0  -5  -4    4.20    5.70
   0  -5   4   -3.80    4.00
   0  -5  -4   -8.50    4.30
   0  -5   4    4.60    2.80
   0   5   4   -3.40    4.70
   0  -5  -4    2.10    7.40
   0  -5   4   -0.40    3.10
   0  -6  -4   22.20    9.80
   0  -6  -4   21.10    9.70
   0   6   4   46.70   20.60
   0  -6   4   35.70   17.10
   0   6  -4   23.80   10.70
   0  -6   4   17.80    8.50
   0  -6  -4   47.50   18.20
   0   1  -5 2659.93  128.69
   0   1  -5 2707.63  124.09
   0   1  -5 2750.22  126.69
   0   1  -5 2698.93  125.09
   0  -1  -5 2355.46  123.49
   0   1   5 2654.73  133.49
   0   1   5 2571.44  122.29
   0   1   5 2664.13  124.69
   0  -1   5 2649.53  126.99
   0  -1   5 2651.93  122.69
   0  -1   5 2620.84  122.89
   0  -1   5 2607.14  121.89
   0   1   5 2734.33  122.19
   0  -1  -5 2671.73  133.39
   0   1   5 2767.12  122.39
   0   1  -5 2717.43  121.09
   0   1  -5 2641.74  122.49
   0   1   5 2441.06  124.89
   0  -1  -5 2721.63  129.09
   0  -1  -5 2583.94  127.29
   0   1  -5 2769.52  128.19
   0  -1  -5 2587.34  123.39
   0  -1   5 2787.92  129.59
   0   1   5 2840.92  130.69
   0   1  -5 2547.55  128.69
   0  -1   5 2469.05  126.19
   0  -2   5    5.40    3.80
   0   2  -5   10.40    2.30
   0   2  -5    7.90    2.80
   0   2   5    1.90    2.30
   0  -2  -5   -1.50    2.30
   0   2   5   -0.70    3.60
   0   2  -5    7.10    3.10
   0   2  -5    8.50    4.00
   0   2   5   -3.30    2.80
   0   2  -5    7.60    2.30
   0   2  -5    4.20    2.00
   0   2   5    3.90    4.20
   0  -2   5    5.90    2.50
   0   2  -5    3.00    2.20
   0  -2  -5    1.80    2.50
   0   2  -5    2.20    4.10
   0   2  -5   14.20    4.90
   0   2   5   -0.20    3.20
   0  -2  -5    0.50    1.80
   0  -2  -5    0.50    3.50
   0   3  -5  451.05   35.60
   0   3   5  429.76   29.60
   0   3   5  419.76   31.10
   0  -3   5  420.26   24.90
   0   3  -5  341.57   27.50
   0  -3  -5  394.86   27.50
   0   3   5  391.06   26.90
   0   3  -5  388.66   32.80
   0   3   5  318.07   30.70
   0   3   5  371.36   33.90
   0  -3   5  390.66   32.60
   0  -3  -5  388.46   29.90
   0  -3   5  392.46   33.60
   0  -3  -5  363.36   33.30
   0   3  -5  375.86   25.30
   0   3   5  393.26   24.80
   0  -3  -5  402.26   34.30
   0  -3  -5  390.16   25.80
   0   3  -5  404.06   27.90
   0   3  -5  396.06   25.50
   0  -3   5  446.16   26.00
   0  -4   5    3.30    4.00
   0  -4   5    6.60    3.20
   0  -4   5   -3.80    5.50
   0   4  -5   -4.80    4.80
   0   4   5   -3.10    4.10
   0  -4  -5    3.50    5.30
   0   4   5    1.60    3.50
   0  -4  -5   -3.70    3.50
   0   4  -5    6.40    5.20
   0   4   5    5.00    3.70
   0  -4   5   -1.20    4.70
   0   4   5    1.90    4.90
   0   4  -5   -4.20    3.10
   0  -4  -5   -5.00    5.70
   0  -5   5    9.10    6.30
   0   5   5   11.60    7.00
   0  -5  -5   15.70    9.10
   0   5   5   23.90    9.40
   0  -5  -5   13.90   10.40
   0   5   5    9.90    9.10
   0   5  -5   16.50   12.60
   0  -5   5   17.80   10.00
   0  -5  -5   23.00   10.60
   0  -6   5    1.80    6.40
   0   6  -5    9.10    9.10
   0  -6   5    2.70    9.40
   0  -6  -5   -9.50   10.70
   0   6   5   -0.70    8.70
   0  -6  -5  -14.30    7.40
   0   6   5   -1.60    5.90
   0  -6  -5    9.70    9.00
   0   0  -6 4285.37  190.08
   0   0  -6 4312.87  193.28
   0   0   6 4128.59  195.08
   0   0  -6 4215.08  201.68
   0   0  -6 4502.65  203.98
   0   0   6 4409.56  202.98
   0   0  -6 4223.48  200.68
   0   0  -6 4191.08  193.68
   0   0   6 4319.97  203.58
   0   0   6 4101.79  192.88
   0   0   6 4196.08  191.98
   0   0  -6 4024.90  193.08
   0   0  -6 4166.38  195.38
   0   0   6 4252.87  197.48
   0   0  -6 4296.57  194.38
   0  -1  -6    5.70    4.60
   0  -1   6    4.90    2.40
   0   1  -6    6.10    4.10
   0   1  -6    2.70    3.90
   0  -1  -6   -1.00    3.60
   0  -1   6   -2.80    3.10
   0  -1   6    6.30    2.80
   0   1   6    1.70    4.10
   0   1  -6    7.10    4.20
   0   1  -6    4.50    3.70
   0   1   6   -0.10    2.30
   0  -1   6    9.10    5.10
   0  -1  -6    6.50    2.90
   0  -1  -6    4.70    4.70
   0   2  -6  272.27   17.40
   0   2   6  275.57   20.40
   0   2  -6  252.67   22.20
   0   2  -6  263.87   14.30
   0  -2  -6  218.18   25.40
   0  -2   6  266.27   20.40
   0   2  -6  245.68   18.40
   0   2  -6  268.17   17.10
   0   2   6  260.17   23.00
   0   2  -6  256.27   23.70
   0   2   6  225.98   25.50
   0  -2  -6  228.48   20.40
   0  -2  -6  239.98   23.30
   0  -2   6  268.17   18.00
   0   2   6  252.47   22.00
   0   2  -6  230.68   17.30
   0  -2   6  244.88   17.40
   0   2   6  265.47   20.80
   0  -2   6  253.17   23.40
   0   2  -6  250.17   17.70
   0   2  -6  245.88   17.70
   0  -2   6  247.08   23.20
   0  -2  -6  254.27   21.50
   0   2  -6  285.37   24.80
   0  -3   6    0.40    2.30
   0   3  -6    5.60    4.70
   0   3   6   -1.00    2.60
   0   3  -6   -1.70    2.40
   0   3  -6   -0.50    3.10
   0  -3   6   -4.80    4.50
   0   3   6   -4.10    3.50
   0   3  -6    3.30    5.20
   0   3   6    0.70    5.00
   0   3   6    1.90    3.60
   0   3  -6    0.80    2.40
   0   3  -6   -0.20    3.80
   0  -3   6    1.70    4.00
   0   3   6   -2.60    3.90
   0  -3  -6   -2.20    4.20
   0  -3  -6    1.10    2.60
   0  -3  -6   -2.40    2.50
   0  -3  -6    0.40    5.50
   0  -3  -6    2.90    5.30
   0  -3   6    0.80    4.90
   0   3  -6    0.40    2.60
   0   3   6    0.20    6.10
   0  -4  -6   47.70   14.40
   0  -4  -6   62.39   12.00
   0  -4   6   53.89   14.40
   0   4  -6   38.20    9.70
   0  -4  -6   40.20   15.80
   0   4   6   37.70    9.30
   0  -4   6   37.80   11.90
   0   4  -6   66.39    9.70
   0   4  -6   46.10   11.60
   0   4   6   44.70   12.00
   0  -4   6   62.19    8.60
   0  -4   6   47.80    9.40
   0  -4  -6   33.40    7.70
   0   4   6   42.70    9.10
   0   5  -6    3.80    6.70
   0  -5  -6    2.00    8.90
   0  -5   6   -9.60    5.10
   0   5   6    3.30    6.50
   0   5   6   -3.10    4.10
   0  -5  -6   -1.90    6.40
   0  -5   6   -2.50    5.40
   0   5   6   -5.40    7.00
   0  -5   6   -0.30    4.50
   0  -6  -6   14.40   12.20
   0  -6  -6   -1.60    7.20
   0   6   6    4.50    8.50
   0   6  -6    9.90    8.90
   0  -6  -6   25.50    9.30
   0   6   6   29.50   13.00
   0  -6   6    3.80    9.80
   0  -6   6    1.50    6.00
   0   0   7   47.70    8.80
   0   0  -7   32.30    8.30
   0   0  -7   32.30    6.00
   0   0  -7   16.00    3.60
   0   0  -7   28.30    7.60
   0   0   7   25.90    8.60
   0   0   7   26.20    8.00
   0   0  -7   31.40    6.90
   0   0   7   39.80    5.30
   0   0  -7   32.60    8.00
   0   0   7   43.80   13.70
   0   0   7   16.80    4.30
   0   0  -7   21.90    5.60
   0  -1   7  268.67   20.60
   0   1  -7  248.48   19.10
   0  -1  -7  246.48   22.90
   0   1  -7  256.97   16.10
   0  -1   7  261.57   18.60
   0   1   7  256.97   18.40
   0  -1   7  245.08   22.20
   0   1  -7  250.57   21.80
   0   1  -7  256.27   22.20
   0   1  -7  261.77   23.70
   0   1  -7  310.17   22.70
   0   1  -7  247.98   20.30
   0   1   7  269.87   15.50
   0   1  -7  252.87   17.80
   0  -1  -7  206.48   17.50
   0   1   7  273.27   18.70
   0  -1  -7  214.48   19.90
   0  -1   7  257.47   18.60
   0   1   7  252.37   28.40
   0  -1   7  241.18   17.00
   0  -1  -7  265.47   26.90
   0   1   7  258.37   26.40
   0  -1  -7  259.67   18.80
   0   1   7  265.37   20.20
   0  -1   7  262.97   23.60
   0   2  -7   -1.20    1.90
   0  -2  -7   -2.30    3.80
   0  -2   7    4.90    3.00
   0  -2  -7    0.50    2.80
   0   2   7    6.30    3.40
   0   2  -7    2.40    1.40
   0   2  -7   -1.30    2.10
   0   2  -7    1.40    4.20
   0   2  -7    4.90    2.50
   0   2   7    5.00    4.60
   0  -2   7    6.00    3.10
   0  -2  -7   -1.20    5.90
   0   2  -7    1.50    2.60
   0   2   7    4.60    3.70
   0  -2  -7    1.80    3.90
   0  -2   7    5.20    4.70
   0   2  -7   -0.40    3.50
   0   2  -7    2.10    3.60
   0  -2   7    8.80    5.10
   0   2  -7    2.40    2.10
   0   2  -7    2.30    2.30
   0   2   7    1.40    2.80
   0  -3   7   20.20    5.80
   0   3  -7   22.90    6.40
   0   3   7   15.20    7.10
   0   3  -7   12.20    3.80
   0  -3   7   19.40   10.30
   0  -3  -7   11.20    4.60
   0   3   7    9.10    7.70
   0   3   7   19.00    6.90
   0  -3  -7   10.60    8.00
   0  -3  -7   13.60    5.60
   0   3  -7   12.20    4.40
   0   3  -7    1.70    5.30
   0   3  -7   19.60    5.50
   0   3   7    9.30    6.80
   0   3   7    5.10    6.20
   0  -3  -7   22.40   11.40
   0  -3   7   16.00   12.60
   0   4  -7   -8.50    4.70
   0   4   7    5.10    6.20
   0   4  -7   -0.60    4.90
   0  -4   7    2.30    6.10
   0   4  -7    8.60    4.20
   0   4   7    0.40    4.10
   0  -4  -7    0.80    6.00
   0  -4  -7   -2.10    6.20
   0  -4   7   -4.90    3.70
   0   4   7    4.30    3.80
   0  -4   7    4.80    3.80
   0  -4  -7   -1.50    3.50
   0   5  -7   17.60   11.60
   0  -5   7   18.40    9.80
   0   5   7   28.20   10.20
   0  -5  -7   28.00    8.90
   0  -5  -7   25.90   13.80
   0  -5  -7   27.40   13.00
   0  -5   7   12.00   11.20
   0  -5   7   12.40    6.70
   0   5  -7   10.70    5.90
   0   5   7    9.90    6.80
   0  -6   7    2.10   10.60
   0  -6  -7  -13.40    7.50
   0   6  -7    6.10    9.30
   0  -6  -7   -9.40    9.40
   0  -6   7   -8.70    5.10
   0   6   7   -5.30    7.80
   0  -6  -7   -6.60    9.50
   0   0  -8  673.33   34.20
   0   0  -8  641.24   39.20
   0   0   8  653.13   47.10
   0   0   8  637.04   36.70
   0   0  -8  658.73   37.60
   0   0  -8  695.33   45.10
   0   0   8  612.64   38.80
   0   0  -8  708.23   40.60
   0   0  -8  624.74   46.20
   0   0   8  679.33   41.90
   0   0  -8  685.53   37.30
   0   0  -8  725.93   38.20
   0   0  -8  684.43   46.00
   0   0   8  621.74   35.00
   0   0  -8  665.03   38.10
   0   1  -8   -6.60    3.20
   0   1   8    0.40    2.10
   0   1  -8    1.10    2.30
   0   1  -8    6.20    4.20
   0   1   8   13.70    6.50
   0  -1   8    2.60    3.50
   0   1   8   -3.70    2.30
   0   1   8    3.30    3.40
   0   1   8    0.70    2.80
   0  -1  -8    0.90    3.20
   0  -1   8   -0.20    3.00
   0   1   8    2.30    1.90
   0   1  -8   -1.40    1.30
   0  -1  -8   -6.00    3.60
   0   1  -8    2.40    2.90
   0  -1  -8   -3.90    2.10
   0  -1   8    1.50    2.50
   0   1  -8   -1.40    2.50
   0  -1  -8   -0.30    3.10
   0   1  -8    2.20    3.80
   0  -1  -8   -3.10    3.40
   0  -1   8    0.80    2.70
   0  -1   8    2.80    2.50
   0  -1  -8    0.50    2.70
   0   1  -8   12.80    5.90
   0   1   8   -4.40    3.60
   0  -2  -8   43.60   10.90
   0   2   8   46.30    7.90
   0   2   8   74.39   10.20
   0   2  -8   26.80    5.90
   0   2  -8   52.89    9.20
   0   2  -8   37.50    7.70
   0   2  -8   35.00    7.60
   0  -2   8   46.20   11.10
   0   2   8   40.50    7.80
   0  -2  -8   47.20   11.50
   0  -2  -8   49.30   10.20
   0   2  -8   37.60   10.70
   0   2  -8   46.40    8.70
   0   2   8   27.10    8.50
   0  -2   8   40.30    7.20
   0   2  -8   45.20   12.20
   0  -2   8   47.10   12.70
   0   2   8   48.20   12.40
   0   2   8   57.59   10.80
   0  -2   8   39.90   10.60
   0  -2  -8   58.89   15.40
   0   2   8   28.40   10.80
   0  -3  -8   13.00    7.80
   0   3  -8   -0.10    2.90
   0   3   8   11.10    6.80
   0   3  -8    7.50    7.40
   0  -3   8   -3.30    4.30
   0  -3   8   11.00    4.50
   0   3  -8    6.10    3.50
   0   3   8    5.70    5.50
   0   3   8    9.70    6.00
   0   3   8    9.70    6.50
   0  -3   8    7.40    6.90
   0  -3  -8    1.10    7.50
   0  -4  -8   17.50   12.00
   0   4  -8   24.70    7.80
   0   4  -8    9.20    8.70
   0  -4   8   16.00   10.50
   0  -4  -8   25.60   12.20
   0  -4   8   16.60    8.00
   0  -4  -8   35.20    7.50
   0   4   8   15.10    9.40
   0   4   8   28.30   13.90
   0   4  -8   21.90    8.30
   0  -4   8   21.30    6.60
   0  -4  -8   13.40    6.20
   0   5   8   10.40    7.50
   0  -5   8    6.90    8.20
   0  -5   8    6.50    7.10
   0  -5   8    1.70    4.70
   0  -5  -8   -7.40    4.50
   0  -5  -8   -3.00    9.20
   0  -5  -8  -17.30    7.10
   0  -6  -8   29.50   14.80
   0   6   8   55.59   19.90
   0   0   9    6.20    5.00
   0   0   9    2.00    2.70
   0   0  -9   -1.20    2.10
   0   0   9    1.40    2.10
   0   0  -9    1.40    2.60
   0   0  -9   -6.90    3.70
   0   0  -9    3.40    3.50
   0   0  -9    2.00    2.10
   0   0   9    7.60    5.80
   0   0  -9    1.30    6.20
   0   0  -9   -0.60    4.80
   0   0   9    4.70    4.10
   0   0  -9    6.70    3.70
   0  -1   9  306.27   24.70
   0   1   9  356.26   32.60
   0   1  -9  345.57   30.80
   0  -1   9  353.46   30.50
   0  -1  -9  270.77   28.20
   0  -1   9  316.57   23.60
   0  -1   9  353.96   29.60
   0  -1  -9  319.57   33.10
   0  -1  -9  346.67   24.80
   0   1   9  320.77   22.70
   0  -1  -9  292.07   22.90
   0   1  -9  304.27   22.70
   0   1  -9  312.77   25.70
   0   1  -9  328.57   20.70
   0   1  -9  341.07   25.60
   0   1   9  323.27   25.60
   0   1  -9  323.37   29.50
   0  -1  -9  319.67   29.60
   0   1   9  315.17   33.00
   0  -1  -9  340.47   30.90
   0   1  -9  354.96   27.50
   0   1   9  351.46   25.10
   0   1  -9  316.87   27.70
   0  -1   9  326.07   22.20
   0   2   9    5.20    5.90
   0  -2  -9    4.30    5.00
   0  -2  -9   -1.10    4.10
   0   2  -9    2.00    2.60
   0   2  -9    5.20    6.70
   0   2  -9   -3.30    3.20
   0   2   9    3.80    3.60
   0   2   9    3.10    4.50
   0  -2  -9   -1.40    5.40
   0   2  -9   -8.80    4.10
   0  -2  -9    6.30    5.70
   0  -2   9    9.90    4.40
   0   2   9    2.40    4.10
   0  -2   9    1.30    5.50
   0   2  -9    2.60    3.80
   0  -2   9   -0.80    4.60
   0  -2   9    7.30    6.70
   0   2   9    2.00    3.30
   0  -3  -9  110.79   21.30
   0   3  -9   77.09    9.70
   0  -3   9  132.69   22.20
   0  -3   9   99.79   20.20
   0   3   9  107.49   14.20
   0   3  -9  103.39   12.70
   0  -3  -9   87.39   16.70
   0   3   9  110.69   15.30
   0  -3   9  100.09   13.50
   0   3   9  113.59   16.60
   0   3  -9  104.69   10.30
   0  -3  -9  105.39   23.00
   0   3  -9  103.19   17.60
   0  -4   9    5.60    7.60
   0  -4   9    3.90    7.00
   0   4   9   -0.60    4.60
   0  -4  -9    7.20    8.40
   0   4  -9    4.30    5.10
   0   4   9    4.50    5.90
   0   4  -9   -0.40    7.00
   0  -4   9   -0.90    3.10
   0   4  -9   -2.20    6.40
   0  -4  -9   11.80    6.90
   0   5   9    1.90    7.00
   0   5  -9    3.50    9.10
   0  -5   9   -0.40   10.20
   0  -5  -9    1.40   10.60
   0  -5   9    4.20    6.00
   0   5   9    8.20    7.80
   0  -5  -9    2.50    9.50
   0  -5   9   12.20   11.60
   0  -5  -9    9.00    5.50
   0   0 -10   67.89    8.50
   0   0 -10   68.79   15.70
   0   0 -10   68.19    9.70
   0   0 -10   63.19   15.30
   0   0 -10   52.39    9.40
   0   0 -10   68.19    9.30
   0   0 -10   66.99   14.80
   0   0 -10   47.10    8.60
   0   0  10   64.39   10.30
   0   0 -10   69.79   18.60
   0   0  10   72.69   16.70
   0   0  10   61.29   11.10
   0   0  10   83.59   14.70
   0   1 -10   -3.90    3.30
   0  -1 -10    2.20    5.20
   0  -1  10    1.40    4.40
   0   1 -10    0.60    2.40
   0  -1  10   -3.20    3.60
   0   1 -10    2.00    5.00
   0   1 -10    3.90    5.10
   0  -1 -10    3.60    3.80
   0   1 -10   -1.60    5.00
   0  -1 -10   -2.20    3.30
   0  -1  10   -2.30    3.20
   0   1  10    2.50    3.80
   0  -1  10   -2.00    1.90
   0   1  10    0.40    3.20
   0   2 -10    1.70    3.50
   0   2 -10    0.30    6.20
   0   2  10    1.60    3.70
   0   2 -10    6.50    5.10
   0  -2 -10    1.50    6.00
   0   2  10   10.40    5.40
   0   2 -10   10.70    6.40
   0   2  10   15.40    5.20
   0  -2  10    9.60    4.20
   0   2  10    4.70    4.10
   0  -2 -10   12.90    8.60
   0  -2  10    8.30    4.60
   0  -2  10    8.00    7.80
   0   2  10    0.20    4.20
   0  -2  10    6.80    7.60
   0   3  10    0.70    3.90
   0   3 -10   -0.20    4.20
   0  -3  10    8.30    6.80
   0  -3  10   -3.40    4.80
   0   3  10  -16.20    7.20
   0  -3 -10   -1.90    5.90
   0  -3  10    3.20    6.40
   0   3 -10    1.50    3.00
   0   3  10   -7.90    4.90
   0  -3 -10   -0.50    9.90
   0  -4 -10   25.40   13.60
   0   4  10   38.60   10.70
   0  -4  10   53.39   14.10
   0  -4  10   29.30    8.50
   0   4  10   20.90    9.90
   0   4 -10   40.10    8.20
   0  -4  10   21.60   11.00
   0  -4 -10   47.90   15.40
   0  -5 -10  -17.60    7.80
   0  -5  10  -16.20    6.50
   0  -5  10   -2.60    7.90
   0  -5 -10    8.30    8.20
   0   5  10    0.20    7.00
   0  -5  10   -2.90    4.20
   0   5 -10   11.30    7.90
   0   0 -11   -1.00    2.90
   0   0  11    0.20    4.10
   0   0 -11    3.40    5.50
   0   0  11    2.60    4.60
   0   0 -11   -2.80    2.80
   0   0 -11    0.30    2.90
   0   0  11    2.20    3.50
   0   0 -11    4.20    3.10
   0  -1 -11  248.68   31.30
   0  -1  11  263.77   21.80
   0  -1  11  319.67   21.70
   0   1  11  244.58   20.90
   0  -1  11  265.47   27.50
   0   1  11  269.07   24.30
   0   1 -11  242.18   18.40
   0  -1  11  232.28   21.50
   0   1 -11  256.87   27.60
   0   1 -11  268.87   25.40
   0   1 -11  254.97   15.90
   0  -1 -11  250.57   23.90
   0  -1 -11  247.78   22.80
   0   1 -11  275.87   24.90
   0   2  11   -4.10    3.50
   0   2 -11    3.10    4.60
   0  -2  11   -5.80    4.00
   0   2  11   -0.50    5.10
   0  -2  11    1.50    2.80
   0   2  11    7.10    5.20
   0  -2  11    5.80    4.60
   0  -2 -11    2.80    8.60
   0  -2 -11   11.40    8.00
   0   2  11   -6.10    4.00
   0   2 -11    4.50    5.10
   0   3  11   12.30    9.40
   0  -3 -11   11.80    8.90
   0   3  11   14.10   11.90
   0  -3 -11   22.40   11.20
   0  -3  11   17.90    7.10
   0   3 -11    7.80    3.60
   0   3 -11    2.70    4.90
   0   3  11   10.30    5.60
   0  -3  11   12.40    7.90
   0  -3  11    8.10    7.90
   0   3  11   11.20    7.30
   0   3 -11    2.20    4.50
   0   4  11    6.30    4.90
   0  -4  11    6.90    8.90
   0   4 -11   -5.00    4.20
   0  -4 -11    1.10    5.60
   0  -4  11    5.20    7.80
   0   4  11  -11.50    4.80
   0   4  11   -1.40    5.20
   0  -4 -11   -1.40    8.20
   0  -4  11    0.70    4.70
   0  -5  11    4.30    7.10
   0  -5  11   23.30   14.00
   0  -5 -11   39.10   16.40
   0  -5  11   10.10   10.60
   0   5  11   -9.40    5.50
   0   5 -11   12.40    7.40
   0   5  11    8.20    8.70
   0  -5 -11  -10.30   10.10
   0   0  12  385.56   27.30
   0   0  12  403.46   33.50
   0   0  12  374.46   29.80
   0   0 -12  336.37   26.60
   0   0 -12  392.06   25.30
   0   0 -12  389.16   38.30
   0  -1 -12    5.00    5.70
   0  -1  12   -2.60    3.20
   0   1 -12    2.00    5.30
   0  -1 -12    0.60    4.90
   0  -1 -12    0.20    7.30
   0   1  12   -6.90    4.20
   0   1 -12    2.20    2.80
   0   1  12    1.60    4.50
   0  -1  12    2.30    3.30
   0   1  12    2.00    3.50
   0  -1  12    4.40    4.20
   0  -1  12    4.40    6.50
   0   2  12   43.20   12.70
   0   2 -12   48.20   11.10
   0  -2 -12   50.29   13.60
   0  -2 -12   36.30   12.50
   0  -2  12   37.70   10.10
   0   2  12   52.59    9.80
   0  -2  12   55.99   11.00
   0   2  12   37.00   11.50
   0   2 -12   43.90    8.40
   0  -2  12   32.50   15.70
   0  -3  12    3.30    7.00
   0   3  12    3.10    4.70
   0  -3  12    0.30    7.20
   0  -3 -12   -6.40    8.10
   0   3 -12    8.40    4.50
   0  -3 -12    0.00    7.30
   0  -3  12    6.00    5.90
   0   3  12   19.00    9.00
   0   3  12    1.50    6.00
   0   3 -12    2.60    3.60
   0  -4 -12   38.70   16.20
   0  -4 -12   35.00   15.50
   0   4  12   26.10   10.90
   0  -4  12   58.69   17.50
   0   4  12   59.09   15.00
   0  -4  12   47.60   14.70
   0   4  12   49.70   13.10
   0  -4  12   37.00   11.20
   0  -5  12  -10.90    8.10
   0   5 -12    6.40    8.70
   0   5  12  -14.40    7.40
   0  -5 -12    0.80   10.70
   0   5  12   10.80    8.80
   0   5  12    0.00    8.30
   0   0 -13    3.10    4.60
   0   0 -13   -1.10    7.00
   0   0  13    2.70    6.40
   0   0  13    4.70    6.30
   0   0 -13    5.90    2.90
   0   0 -13   -1.00    4.80
   0   0 -13   10.00    4.50
   0   0  13   -0.70    3.50
   0   1 -13  225.78   27.90
   0  -1 -13  211.78   23.50
   0   1 -13  213.18   23.70
   0  -1  13  233.88   22.80
   0   1  13  245.98   24.80
   0  -1  13  224.38   20.60
   0  -1  13  265.87   21.30
   0   1  13  230.08   23.60
   0   1 -13  254.37   18.80
   0  -1  13  247.68   28.60
   0  -1 -13  244.68   33.20
   0   1  13  222.58   20.80
   0  -2 -13  -10.60    5.10
   0   2  13    1.90    4.80
   0  -2  13   -5.70    6.40
   0  -2  13    3.30    4.70
   0  -2  13    0.10    3.60
   0  -2 -13    8.40    6.30
   0   2 -13    2.70    4.80
   0   2  13    3.30    4.50
   0   3  13    2.70    7.00
   0   3  13   20.00    5.60
   0  -3  13    3.60    9.60
   0  -3 -13   -5.60    6.30
   0  -3  13   13.30    9.10
   0   3 -13    3.00    5.00
   0   3  13   13.90    7.10
   0   3  13   14.90   12.10
   0  -3 -13   18.30   12.90
   0  -3  13    7.60    8.20
   0   4  13    1.60    4.80
   0  -4  13    9.30   11.00
   0  -4  13    2.20    6.20
   0  -4  13   -0.90    9.40
   0  -4 -13  -11.40   10.90
   0   4  13    8.00   14.50
   0   4  13   -4.40    6.50
   0   0  14    8.10    5.50
   0   0  14    7.00    5.20
   0   0 -14   10.20    9.50
   0   0 -14    5.30    6.10
   0   0 -14   13.30    6.10
   0   0  14   17.10    7.70
   0  -1  14    8.40    4.60
   0  -1  14   -5.40    2.90
   0   1 -14   -3.70    6.50
   0  -1  14    2.30    8.00
   0   1  14   -4.70    4.30
   0  -1  14    2.60    5.10
   0   1  14   -7.80    5.80
   0   1  14   10.00    5.60
   0  -1 -14   11.80    7.60
   0   1 -14    9.90    4.40
   0   1 -14    5.40    3.70
   0  -1 -14    0.30    7.20
   0   2  14   45.50   10.40
   0   2  14   53.79   13.90
   0  -2  14   53.89   17.40
   0   2  14   78.89   15.20
   0  -2 -14   22.90   12.20
   0  -2  14   42.80   11.40
   0  -2  14   44.40   10.20
   0   2 -14   58.69   14.40
   0  -2 -14   50.79   14.60
   0  -3  14  -10.30    9.20
   0   3 -14   -4.80    4.40
   0   3  14   -1.60    5.80
   0   3  14    1.00    6.30
   0  -3  14   -4.80    7.00
   0  -3 -14   12.90    8.30
   0  -3 -14    8.70   10.00
   0   4 -14  -12.10    7.20
   0  -4 -14   -1.80   12.80
   0  -4 -14   -1.00   14.30
   0   4  14   19.80    9.10
   0  -4  14   16.60    9.40
   0  -4  14    1.60   11.00
   0  -4  14   -2.90   10.20
   0   4  14   12.60    9.80
   0   4  14    9.50    8.90
   0   0 -15   -7.50    6.90
   0   0  15    3.00    4.80
   0   0  15    1.20    7.10
   0   0 -15   -4.50    4.60
   0   0  15   -4.10    4.90
   0  -1  15   87.39   18.30
   0   1 -15   78.99   19.30
   0   1  15   79.49   15.00
   0  -1  15   68.59   14.60
   0  -1 -15   72.19   16.40
   0  -1  15   60.29   12.40
   0   1  15   63.19   14.80
   0   1 -15   90.79   10.90
   0   1 -15  103.39   11.30
   0  -1 -15   61.09   20.60
   0  -2 -15   18.30    8.60
   0   2  15   -7.10    6.30
   0  -2  15   -6.20    5.30
   0  -2  15    0.30    5.00
   0   2  15    0.40    6.60
   0   2 -15   10.90    6.80
   0   2  15    4.30    5.00
   0  -2  15   -2.80    8.40
   0  -2 -15    9.30   11.90
   0  -3 -15    7.80   11.00
   0  -3 -15   12.80   11.80
   0   3 -15    0.70    5.80
   0  -3  15   -0.70    6.80
   0   3  15   23.00   11.00
   0  -3  15    3.00   11.40
   0   0 -16   37.60   11.30
   0   0 -16   33.90   14.60
   0   0  16   40.00   12.10
   0   0  16   60.49   14.10
   0   0  16   40.30   10.60
   0  -1  16   -3.90    7.80
   0   1 -16    1.20    7.70
   0   1 -16   -7.20    3.70
   0  -1  16    5.50    4.70
   0  -1 -16   -5.30    5.40
   0   1  16    1.30    6.30
   0   1  16    8.90    8.40
   0  -1 -16   -1.30    9.30
   0   1  16   -0.30    5.10
   0  -1  16    4.40    6.40
   0   2  16    7.80    9.20
   0  -2  16   20.90    8.10
   0   2  16   -1.80    7.90
   0  -2 -16    1.20   11.20
   0  -2 -16   12.70    9.40
   0  -2  16   18.90   12.30
   0   2  16    9.20    8.40
   0   2 -16   22.60    9.90
   0  -3  16  -11.10   10.30
   0  -3 -16    2.40   10.80
   0   3  16    3.30    6.50
   0   0 -17   10.30    5.90
   0   0 -17   11.10   14.10
   0   0  17    0.80    4.80
   0   0  17    2.80    6.60
   0   0  17   21.70    9.00
   0   1  17   -1.20    5.20
   0  -1 -17  -16.30   11.10
   0   1 -17   -8.50   10.70
   0   1  17    0.00    8.50
   0  -1  17   10.20    6.30
   0  -1  17   21.30   10.90
   0   1  17   -5.50    6.40
   0  -1 -17    7.00    9.30
   0  -2  17  -12.00    9.30
   0   2 -17   -8.80    7.30
   0   2  17    6.30    7.50
   0  -2  17    2.20    7.30
   0  -2 -17    2.60    9.30
   0   0  18   66.29   17.30
   0   0  18   40.40   14.30
   0   0 -18   24.60   17.70
   0   0 -18   36.00   11.30
   0   1  18   15.70   11.40
  -1  -1   0 1517.85   68.19
  -1   1   0 1575.34   69.69
  -1   1   0 1348.37   68.89
  -1  -1   0 1348.07   68.69
   1  -1   0 1397.36   68.59
  -1   1   0 1353.06   70.39
   1   1   0 1379.56   70.39
  -1  -1   0 1409.36   70.19
  -1  -1   0 1615.04   70.99
   1  -1   0 1524.75   71.29
   1   1   0 1463.55   69.59
   1  -1   0 1593.14   69.59
   1   1   0 1621.94   71.09
   1  -1   0 1617.14   69.19
   1   1   0 1562.44   68.79
   1   1   0 1323.27   68.89
   1  -2   0 3174.08  136.39
   1  -2   0 2936.51  134.79
   1  -2   0 2529.55  137.59
   1   2   0 2944.41  139.09
   1   2   0 2615.14  138.19
   1   2   0 2955.40  134.49
  -1  -2   0 2990.60  139.09
  -1  -2   0 2640.94  137.39
  -1   2   0 2754.02  138.69
   1   2   0 2862.11  136.89
   1  -2   0 3003.80  134.69
   1   2   0 2761.12  136.09
   1  -2   0 3065.89  140.09
  -1  -2   0 2962.90  133.59
  -1   2   0 3033.50  136.99
  -1   2   0 2967.70  136.69
  -1   2   0 3058.29  130.69
  -1   3   0  515.15   38.20
   1   3   0  579.94   37.30
  -1  -3   0  525.75   33.30
   1   3   0  465.95   37.30
   1  -3   0  636.54   33.90
  -1   3   0  538.05   36.10
  -1  -3   0  595.84   32.10
  -1   3   0  591.54   37.20
   1  -3   0  594.04   40.00
  -1   3   0  602.64   29.10
   1  -3   0  576.84   33.90
  -1  -3   0  603.24   43.70
   1   3   0  515.65   36.00
  -1  -3   0  540.75   38.10
   1  -4   0   64.79    9.40
  -1  -4   0   46.10    9.20
  -1  -4   0   37.50    6.50
  -1  -4   0   38.80   11.30
  -1  -4   0   24.70    9.30
   1  -4   0   57.99   14.20
  -1   4   0   53.89   11.90
   1  -4   0   44.90   11.70
   1   4   0   31.30   12.00
  -1   5   0   31.10   11.40
   1  -5   0   25.70    9.20
   1  -5   0   35.20   11.80
  -1  -5   0   25.60    9.20
  -1  -5   0   46.20   12.70
  -1  -5   0   56.49   15.60
   1   5   0   56.39   14.90
   1  -5   0   42.80    7.10
   1  -5   0   28.20   10.20
   1   6   0    7.30   10.30
  -1  -6   0    4.80    7.80
  -1  -6   0    4.00    4.50
  -1  -6   0   -3.20    7.70
  -1   6   0   14.80    9.30
   1  -6   0    6.70   10.00
   1  -6   0    3.40    4.70
   1  -6   0    2.40    6.20
   1  -6   0   12.50    9.30
  -1  -6   0   11.60    9.30
   1  -1   1  898.91   44.60
  -1  -1  -1  800.42   44.70
  -1   1   1  935.31   42.00
  -1   1   1  833.42   43.60
   1   1  -1  813.82   41.10
  -1  -1  -1  969.50   43.70
   1  -1   1  931.91   39.80
  -1  -1  -1  913.41   41.50
  -1   1   1 1011.40   42.60
  -1   1   1  876.71   45.10
  -1  -1  -1  769.12   43.10
   1   1  -1  867.61   45.10
   1  -1   1  917.51   41.20
   1   1  -1  886.81   44.70
  -1  -1  -1  933.71   44.90
   1   1  -1  790.22   42.90
   1  -1   1  855.71   45.40
   1   1  -1  801.02   41.70
  -1  -1   1  934.31   41.00
   1  -1  -1  868.61   43.50
   1  -1  -1  939.21   41.50
  -1   1  -1  868.01   44.60
   1   1   1  804.72   43.40
   1   1   1  847.52   45.10
   1   1   1  988.70   45.50
  -1  -1   1  872.71   41.10
  -1  -1   1  832.32   44.10
   1   1   1  999.20   43.90
  -1  -1   1  908.21   42.60
  -1   1  -1  875.01   45.50
  -1   1  -1  852.71   41.80
   1   1   1  951.00   41.90
  -1   1  -1  792.42   43.50
  -1  -1   1  772.82   42.10
   1  -1  -1  929.41   45.30
  -1  -1   1  888.61   45.30
   1  -2   1 1239.48   67.99
   1   2  -1 1210.98   71.89
  -1  -2  -1 1303.17   66.99
   1   2  -1 1385.56   69.29
  -1   2   1 1206.68   67.29
  -1  -2  -1 1470.55   69.49
  -1   2   1 1233.28   69.69
   1  -2   1 1307.47   68.09
   1  -2   1 1348.07   70.99
  -1  -2  -1 1342.27   70.29
   1  -2   1 1293.47   64.09
   1   2  -1 1304.97   66.39
  -1   2   1 1489.45   66.99
   1   2  -1 1397.16   71.09
  -1   2   1 1443.56   63.59
  -1  -2  -1 1380.96   67.79
   1   2   1 1474.75   68.79
   1   2   1 1388.76   66.89
  -1  -2   1 1337.97   64.39
   1   2   1 1294.67   70.29
   1   2   1 1463.95   69.59
   1   2   1 1255.27   67.69
   1  -2  -1 1264.97   70.19
  -1   2  -1 1230.58   65.89
  -1  -2   1 1408.26   70.99
   1   2   1 1436.16   62.49
  -1  -2   1 1269.07   67.29
   1  -2  -1 1330.57   66.89
   1  -2  -1 1461.85   70.29
  -1  -2   1 1322.07   67.99
  -1   2  -1 1186.98   68.29
  -1  -2   1 1282.07   65.89
  -1   2  -1 1228.18   71.69
   1  -2  -1 1443.46   68.79
  -1   3   1  157.78   16.60
   1   3  -1  126.59   16.00
   1  -3   1  152.68   15.50
   1   3  -1  131.99   15.10
  -1  -3  -1  157.88   15.40
  -1   3   1  124.99   16.40
  -1   3   1  144.49   11.00
   1   3  -1  131.69   16.70
   1  -3   1  136.29   16.20
   1   3  -1  136.49   16.00
  -1  -3  -1  146.29   14.40
   1  -3   1  157.88   12.90
  -1  -3  -1  149.39   16.50
  -1  -3  -1  149.59   17.60
  -1   3   1  157.98   14.70
   1  -3   1  168.08   18.40
   1   3   1  132.99   16.90
  -1   3  -1  158.38   16.40
  -1  -3   1  137.39   16.80
  -1  -3   1  140.49   12.40
   1   3   1  152.78   15.20
  -1   3  -1  131.59   15.90
   1  -3  -1  149.69   17.70
   1  -3  -1  159.58   16.20
   1   3   1  142.39   15.90
   1  -3  -1  141.99   14.30
  -1   3  -1  151.08   15.50
  -1  -3   1  150.38   14.80
  -1  -3   1  157.28   18.20
   1   4  -1   74.49   15.20
  -1  -4  -1   50.69   13.80
  -1   4   1   66.89    6.50
   1  -4   1   62.29   14.80
  -1  -4  -1   51.39   12.10
  -1  -4  -1   54.89    9.60
  -1  -4  -1   53.69   10.70
   1  -4   1   68.39    6.90
   1  -4   1   70.49   13.10
  -1   4   1   51.09   12.70
  -1   4   1   63.99   12.80
   1  -4   1   59.79   14.90
   1   4  -1   54.09   13.10
  -1  -4   1   59.59   10.10
   1   4   1   48.60   11.80
   1  -4  -1   49.70   10.30
  -1  -4   1   51.29   13.60
   1  -4  -1   60.39   11.20
  -1   4  -1   49.80   12.10
   1  -4  -1   65.99   14.90
  -1   4  -1   56.89   12.20
  -1  -4   1   54.29   13.30
  -1  -4   1   57.19    7.50
   1   4   1   41.60   11.80
  -1  -4   1   50.99   13.00
   1  -4  -1   35.50   12.50
   1  -5   1    4.80    5.30
   1  -5   1    2.70    3.30
   1  -5   1   -2.00    6.80
  -1  -5  -1   -4.90    4.20
  -1  -5  -1    2.20    7.30
  -1  -5  -1    7.50    4.60
   1   5  -1   -3.00    5.90
  -1  -5  -1    3.60    6.80
   1  -5   1    4.80    8.00
  -1   5   1   -1.30    5.20
  -1  -5   1    7.40    3.50
   1  -5  -1   -1.60    4.50
   1   5   1    6.80    7.30
  -1  -5   1    3.70    5.20
  -1   5  -1   -0.30    6.80
   1  -5  -1   -3.00    6.00
  -1  -5   1   -0.80    6.00
   1  -5  -1    6.60    6.70
  -1  -5   1   -0.30    5.30
  -1  -6  -1   48.30    9.40
   1  -6   1   32.50   11.60
  -1  -6  -1   54.79   14.60
   1  -6   1   57.89   17.20
   1  -6   1   60.09   14.60
  -1  -6  -1   53.69   15.70
  -1   6   1   47.30   14.70
  -1  -6  -1   24.60   10.30
   1   6  -1   36.30   15.30
   1  -6  -1   52.59    8.60
   1  -6  -1   44.80   15.00
   1   6   1   38.10   13.10
  -1   6  -1   32.80   14.40
  -1  -6   1   43.70   13.20
  -1  -6   1   47.30    8.80
   1  -6  -1   27.40   11.40
   1  -6  -1   74.99   19.00
  -1  -6   1   48.20   13.30
  -1  -6   1   34.40   13.60
   1   0   2   -1.00    0.90
   1   0  -2   -1.00    1.40
  -1   0   2    2.20    2.10
  -1   0  -2   -0.40    1.00
  -1   0   2    1.40    1.40
   1   0   2   -0.80    1.00
  -1   0  -2    1.20    0.90
   1   0  -2    0.60    1.00
   1   0   2   -1.70    1.60
  -1   0   2    0.20    1.00
   1   0  -2    0.10    1.10
   1   0   2    1.30    1.50
   1   0   2    1.50    0.90
   1   0  -2   -1.10    1.40
   1   0  -2   -0.10    1.60
  -1   0   2   -1.40    1.40
  -1   0   2   -2.20    1.40
  -1   0   2    0.10    1.60
  -1   0  -2    0.10    0.70
   1   0  -2   -0.60    1.40
  -1   0  -2   -0.20    0.90
   1   0   2    0.30    0.90
  -1   0  -2    0.70    1.40
  -1   0  -2   -2.70    1.60
  -1   0  -2    0.50    1.20
  -1   0  -2   -1.00    1.70
   1   1  -2  866.81   45.60
   1   1  -2  904.91   41.90
  -1   1   2  946.91   44.70
   1  -1   2  785.32   42.10
   1  -1   2  902.11   41.90
   1   1  -2  842.42   42.20
  -1   1   2 1005.80   48.20
  -1  -1  -2  837.82   45.70
  -1   1   2  835.92   45.20
   1  -1   2  841.52   41.60
  -1  -1  -2  846.42   46.60
  -1  -1  -2  875.71   42.20
   1   1  -2  893.21   46.10
   1   1  -2  905.91   40.40
   1  -1   2  893.41   46.40
  -1  -1  -2  883.71   43.70
   1   1  -2  878.11   41.30
  -1  -1  -2  848.82   44.00
   1   1  -2  803.42   41.70
   1  -1   2  856.41   40.00
  -1   1   2  952.20   44.50
   1  -1   2  856.91   45.80
   1  -1   2  855.31   41.30
   1   1  -2  858.41   43.40
  -1   1  -2  890.01   40.50
  -1   1  -2  916.51   42.00
   1   1   2  911.61   44.10
   1   1   2  875.71   44.00
   1   1   2  845.02   45.70
  -1   1  -2  927.61   40.80
  -1   1  -2  859.81   46.00
   1   1   2  904.01   47.30
  -1  -1   2  838.22   45.60
  -1  -1   2  880.21   45.60
   1  -1  -2  871.81   44.10
  -1   1  -2  872.41   45.70
  -1   1  -2  813.42   42.90
   1  -1  -2  968.80   48.00
   1   1   2  914.51   42.30
  -1  -1   2  850.71   41.80
   1  -1  -2  951.10   43.80
  -1  -1   2  843.82   41.80
   1  -2   2  192.98   15.40
   1   2  -2  222.68   14.80
  -1  -2  -2  188.38   15.70
   1   2  -2  213.78   18.70
   1  -2   2  214.18   19.10
   1  -2   2  171.38   16.50
  -1  -2  -2  174.78   15.50
   1   2  -2  203.68   16.40
  -1   2   2  204.48   14.10
   1   2  -2  234.68   13.50
   1  -2   2  191.18   12.00
  -1  -2  -2  186.98   12.30
  -1   2   2  187.88   16.50
  -1   2   2  176.68   17.30
   1  -2   2  184.88   14.30
  -1  -2  -2  180.68   17.10
  -1  -2  -2  168.98   17.10
   1   2  -2  251.07   18.90
  -1   2   2  197.58   14.30
   1  -2   2  186.08   10.90
  -1   2  -2  205.08   17.70
  -1  -2   2  189.28   14.30
   1   2   2  192.48   17.50
  -1   2  -2  218.18   19.10
  -1  -2   2  226.58   12.40
  -1  -2   2  181.88   14.10
  -1   2  -2  202.38   14.50
   1  -2  -2  183.48   12.40
   1   2   2  185.28   16.30
   1   2   2  187.18   13.30
   1  -2  -2  218.78   16.90
   1  -2  -2  172.38   17.60
  -1  -2   2  224.38   12.40
   1  -2  -2  177.38   15.20
   1  -2  -2  181.38   17.30
  -1  -2   2  211.08   18.80
   1   2   2  190.98   14.00
  -1  -3  -2  506.75   34.10
   1   3  -2  470.35   32.40
   1  -3   2  505.45   25.10
  -1   3   2  484.35   34.10
  -1  -3  -2  441.86   31.60
   1   3  -2  519.55   37.80
   1   3  -2  500.65   25.80
   1   3  -2  448.36   33.80
   1  -3   2  455.65   32.30
   1  -3   2  499.15   37.20
   1  -3   2  503.75   27.60
   1   3  -2  513.45   35.80
  -1   3   2  476.45   31.20
   1  -3   2  500.15   31.30
   1  -3   2  508.35   34.30
  -1  -3  -2  510.85   34.00
  -1  -3  -2  473.55   36.10
  -1   3   2  513.15   28.70
  -1   3   2  488.45   36.60
  -1   3  -2  449.95   35.80
   1  -3  -2  421.86   35.10
  -1  -3   2  535.25   38.00
  -1   3  -2  536.95   36.50
  -1  -3   2  495.25   27.50
  -1   3  -2  439.76   33.90
  -1  -3   2  452.55   31.30
   1   3   2  492.05   31.70
   1   3   2  436.36   33.10
   1   3   2  506.15   27.10
  -1  -3   2  486.75   31.00
   1   3   2  526.45   35.00
   1  -3  -2  574.74   36.00
  -1  -3   2  490.35   33.80
   1   3   2  449.06   35.60
   1  -3  -2  539.65   35.60
   1  -3  -2  492.15   32.30
  -1  -3   2  508.55   26.40
   1  -4   2   -0.80    4.10
   1   4  -2    3.20    5.70
   1  -4   2    8.40    5.90
  -1  -4  -2   -0.60    4.80
  -1   4   2   -1.00    4.00
   1  -4   2    6.40    6.90
   1   4  -2   -0.50    3.90
   1  -4   2   -1.30    3.90
  -1   4   2    2.10    5.00
   1  -4   2    3.60    2.30
   1   4  -2   -0.80    4.60
  -1  -4  -2   -1.80    3.90
  -1   4   2    6.70    3.10
  -1  -4  -2    4.30    5.00
  -1  -4   2    2.30    5.10
  -1   4  -2    5.60    1.80
   1  -4  -2    1.90    3.90
  -1   4  -2    7.00    5.70
   1   4   2   -1.70    4.00
   1  -4  -2    5.30    6.10
   1   4   2   -1.30    4.40
  -1  -4   2    5.20    3.20
  -1  -4   2    6.20    3.50
  -1  -4   2   -0.60    4.00
  -1  -4   2   -0.80    4.80
  -1   4  -2    6.60    2.80
  -1   4  -2   -0.40    4.80
   1  -5   2   14.20    5.00
   1  -5   2    1.70    6.40
   1  -5   2   11.10    6.60
  -1  -5  -2   -1.10    5.40
  -1  -5  -2   11.90    8.10
  -1   5   2   -0.70    8.30
  -1   5   2    8.10    5.90
   1   5  -2    8.00    6.60
   1  -5   2    5.10    7.30
   1  -5   2    5.40    2.80
  -1   5  -2    9.00    7.60
  -1  -5   2    6.20    7.10
   1   5   2   16.80   10.40
   1  -5  -2   14.80    8.80
  -1  -5   2    6.30    7.80
  -1  -5   2   12.90    4.70
  -1  -5   2   14.70    5.50
   1  -5  -2   13.50   10.50
   1   5   2   10.60    7.30
  -1  -5   2    8.20    7.00
   1  -5  -2    8.70    7.80
   1   6  -2    6.80    8.90
   1  -6   2   21.90   11.90
  -1   6   2    5.60    9.10
  -1  -6  -2    5.10    7.70
   1  -6   2    3.30    7.00
  -1  -6  -2    1.50    6.60
   1  -6   2   24.60    9.20
  -1  -6  -2   14.70    8.40
  -1  -6  -2   17.40   10.00
   1  -6  -2   14.30    9.10
  -1  -6   2   21.40   11.90
  -1  -6   2   13.20    7.50
   1   6   2   20.10   10.50
   1  -6  -2   19.70    7.30
   1  -6  -2   13.40    8.60
  -1   6  -2   26.10   12.60
  -1  -6   2   25.70    9.10
  -1  -6   2   20.20    5.40
   1  -6  -2   26.90   12.70
   1   0   3    1.90    1.50
   1   0   3   -0.20    2.20
  -1   0  -3    1.30    1.30
  -1   0  -3   -0.40    1.60
  -1   0   3   -0.90    1.50
  -1   0  -3   -0.30    1.60
  -1   0  -3   -1.00    1.20
   1   0  -3   -0.80    1.70
  -1   0   3    0.60    1.20
  -1   0  -3    3.40    1.70
   1   0   3    0.80    0.90
  -1   0   3    0.20    2.60
   1   0  -3    0.80    1.50
   1   0  -3   -2.20    1.60
  -1   0   3    1.20    1.90
   1   0  -3    1.60    1.30
   1   0  -3   -0.90    1.40
   1   0  -3    0.80    2.00
  -1   0  -3   -1.00    2.20
  -1   0  -3    0.90    2.30
  -1   0   3    2.40    1.60
   1   0  -3   -0.30    0.90
   1   0   3    1.80    2.00
  -1   0   3    0.30    2.20
   1   0  -3    0.90    2.60
   1   0   3   -0.80    1.20
   1   1  -3 1310.97   68.39
   1  -1   3 1368.96   62.99
   1   1  -3 1381.86   64.09
  -1  -1  -3 1358.36   67.39
   1  -1   3 1345.47   63.79
  -1  -1  -3 1270.47   67.99
   1   1  -3 1283.77   64.59
   1  -1   3 1415.16   68.69
  -1   1   3 1466.55   66.09
   1  -1   3 1328.07   64.89
   1   1  -3 1311.17   68.19
   1  -1   3 1353.56   65.09
  -1   1   3 1479.55   71.99
   1   1  -3 1322.67   64.19
   1   1  -3 1312.77   66.99
  -1   1   3 1259.57   66.99
  -1  -1  -3 1362.16   70.79
  -1   1   3 1461.05   68.59
   1   1  -3 1422.76   63.89
   1   1  -3 1375.66   63.79
   1  -1   3 1421.56   69.39
  -1  -1  -3 1238.28   65.59
  -1  -1   3 1443.26   68.69
   1   1   3 1452.15   68.19
  -1   1  -3 1301.37   63.69
   1  -1  -3 1361.16   71.19
  -1  -1   3 1377.76   65.39
  -1  -1   3 1339.67   63.59
   1   1   3 1390.66   65.69
   1   1   3 1410.26   65.09
  -1   1  -3 1228.28   63.69
  -1   1  -3 1390.86   61.59
  -1   1  -3 1394.46   64.49
  -1   1  -3 1328.27   63.39
   1   1   3 1390.86   71.29
  -1  -1   3 1363.46   68.49
  -1   1  -3 1441.16   69.19
   1  -1  -3 1476.95   67.79
  -1   1  -3 1368.86   63.89
  -1   1  -3 1361.56   63.99
  -1  -1   3 1375.56   63.89
  -1   1  -3 1306.77   68.49
   1  -1  -3 1384.16   66.29
   1   1   3 1222.08   67.49
  -1   2   3  163.18   15.10
  -1  -2  -3  137.19   16.30
   1  -2   3  139.39   11.90
   1   2  -3  156.38   11.50
  -1   2   3  158.88   15.90
   1  -2   3  156.58    9.20
   1  -2   3  169.68   16.40
  -1  -2  -3  170.28   17.30
  -1   2   3  161.18   11.40
   1   2  -3  163.88   12.80
  -1  -2  -3  162.88   12.50
   1   2  -3  150.48   11.40
  -1   2   3  165.78   14.00
  -1  -2  -3  138.39   13.70
   1  -2   3  165.98   12.30
   1  -2   3  165.08   17.20
  -1  -2  -3  164.78   13.30
   1   2  -3  174.58   16.90
   1  -2   3  154.78   10.40
  -1   2   3  174.28   17.30
   1   2  -3  150.18   15.60
  -1   2  -3  153.08   11.50
  -1  -2   3  151.88   10.90
   1  -2  -3  159.88   14.20
   1   2   3  159.48   16.80
  -1   2  -3  173.28   16.60
  -1   2  -3  135.59   15.70
  -1  -2   3  158.58   15.80
  -1  -2   3  150.48   16.50
   1   2   3  129.89   15.00
   1   2   3  166.98   13.40
   1  -2  -3  183.68   14.50
  -1  -2   3  153.08   12.00
   1  -2  -3  186.88   18.40
   1  -2  -3  162.28   17.00
  -1   2  -3  148.69   13.70
   1  -2  -3  169.18   12.50
  -1   2  -3  161.68   11.70
   1   2   3  131.69   14.10
  -1  -3  -3  189.48   21.50
  -1   3   3  286.57   25.20
   1   3  -3  188.88   19.30
  -1  -3  -3  195.48   22.30
   1  -3   3  217.98   17.80
   1  -3   3  223.38   21.40
   1   3  -3  234.88   23.60
  -1   3   3  286.37   23.10
   1   3  -3  229.98   22.70
   1  -3   3  205.38   13.30
   1  -3   3  219.48   23.20
   1  -3   3  218.28   18.90
   1   3  -3  197.38   14.80
  -1  -3  -3  223.18   19.70
  -1  -3  -3  219.88   14.20
   1  -3   3  207.08   13.50
   1   3  -3  190.88   16.20
  -1  -3  -3  181.78   18.20
   1   3  -3  196.28   17.40
  -1  -3   3  229.68   23.40
   1   3   3  192.08   22.70
  -1   3  -3  241.58   19.30
  -1   3  -3  214.68   21.70
  -1   3  -3  214.78   20.40
  -1  -3   3  220.38   15.20
   1  -3  -3  288.87   25.30
  -1   3  -3  197.78   15.70
   1   3   3  195.88   20.30
   1   3   3  224.98   16.40
   1   3   3  224.98   18.10
   1  -3  -3  251.07   20.70
  -1  -3   3  205.98   14.40
   1   3   3  218.98   22.00
  -1  -3   3  220.58   17.80
  -1  -3   3  229.18   21.60
   1  -3  -3  281.67   26.00
  -1  -3   3  206.28   17.10
   1   4  -3   10.20    6.20
   1  -4   3   51.29   12.70
   1  -4   3   28.70    9.10
  -1   4   3   32.00   10.10
   1  -4   3   28.90    9.00
   1  -4   3   21.30    4.40
   1   4  -3   31.70    9.80
  -1   4   3   25.80    8.60
  -1  -4  -3   24.70    7.50
  -1  -4  -3   13.60    8.90
  -1   4   3   25.30    5.80
   1  -4   3   30.30   12.30
  -1  -4  -3   26.10    9.20
   1  -4   3   29.10    5.60
  -1  -4   3   22.50    5.10
   1   4   3   30.60    8.30
   1  -4  -3   30.60   11.00
  -1  -4   3   29.90    5.50
  -1   4  -3   16.70    6.90
   1   4   3   19.00    8.50
  -1  -4   3   19.80    7.90
  -1   4  -3   21.50    5.10
   1  -4  -3   30.30    9.60
   1  -4  -3   16.40    8.80
  -1  -4   3   15.20    6.70
  -1  -4   3   31.10   11.10
  -1   4  -3   19.80    8.50
   1  -5   3   -2.10    5.80
  -1  -5  -3   13.90    9.50
   1  -5   3   -6.60    3.50
   1  -5   3    0.20    2.90
  -1  -5  -3    1.70    6.30
  -1  -5  -3   -2.30    5.20
  -1   5   3   -1.60    5.80
   1  -5   3   -4.80    4.50
  -1   5   3   12.40    6.10
  -1  -5   3    6.00    5.60
   1   5   3   -4.50    6.20
  -1  -5   3   -4.30    3.10
   1  -5  -3    0.40    7.30
  -1   5  -3   -2.00    6.90
   1  -5  -3   -3.00    6.40
   1   5   3   20.70    7.60
  -1  -5   3   -0.40    2.80
  -1  -5   3    2.30    4.90
  -1  -5   3    3.30    7.50
   1  -5  -3   -4.00    5.30
  -1  -6  -3   90.89   20.60
   1  -6   3   84.09   21.00
  -1  -6  -3   69.59   12.00
  -1  -6  -3   56.69   16.00
  -1   6   3   79.89   23.90
   1   6  -3   84.09   19.90
  -1  -6  -3   60.69   16.30
   1  -6   3  105.69   15.30
   1  -6   3   76.69   15.80
  -1   6  -3   61.39   17.00
  -1  -6   3   58.89   13.70
   1  -6  -3   82.89   18.10
   1  -6  -3   85.19   21.00
   1  -6  -3   76.79   13.60
  -1  -6   3   73.19   20.80
   1   6   3   75.09   21.90
  -1   0  -4    0.90    1.60
   1   0  -4    2.50    1.30
   1   0   4   -0.10    1.10
   1   0   4   -0.60    1.20
   1   0  -4    0.60    1.10
  -1   0  -4   -1.40    2.40
  -1   0   4    1.40    1.40
  -1   0  -4    2.50    1.50
  -1   0   4   -1.40    1.90
   1   0  -4    4.80    2.20
  -1   0   4    4.10    2.00
   1   0   4    1.20    1.80
  -1   0  -4    2.60    1.40
   1   0  -4   -2.30    2.40
  -1   0   4    1.40    2.80
  -1   0  -4   -2.50    1.90
  -1   0  -4   -0.20    1.00
  -1   0   4    1.00    1.40
   1   0   4    1.30    1.40
   1   0  -4    1.20    1.50
   1   0  -4   -1.90    2.60
   1   0  -4    0.80    1.40
   1   0  -4    2.70    2.80
  -1   0   4    1.70    1.50
  -1   0  -4   -0.30    1.60
  -1  -1  -4 1491.85   79.79
  -1   1   4 1461.55   77.99
   1   1  -4 1718.43   78.59
  -1   1   4 1643.64   81.49
   1   1  -4 1686.53   76.99
  -1  -1  -4 1567.84   80.29
   1   1  -4 1547.65   79.99
  -1   1   4 1713.13   85.29
   1  -1   4 1614.64   80.29
   1  -1   4 1598.64   78.29
   1  -1   4 1565.94   81.29
  -1  -1  -4 1404.76   76.79
   1   1  -4 1499.15   80.79
  -1  -1  -4 1650.63   84.49
  -1   1   4 1617.74   76.39
   1   1  -4 1525.45   79.99
   1  -1   4 1563.84   75.29
   1   1  -4 1634.84   74.89
   1  -1   4 1718.43   74.99
  -1   1   4 1821.22   78.09
   1   1  -4 1528.45   75.29
  -1  -1   4 1569.74   75.79
   1  -1  -4 1606.54   80.29
  -1  -1   4 1575.84   79.89
  -1   1  -4 1706.33   72.69
  -1   1  -4 1576.44   76.49
  -1  -1   4 1606.44   75.29
  -1   1  -4 1618.64   80.89
   1   1   4 1655.23   81.29
  -1  -1   4 1593.84   78.49
   1  -1  -4 1556.14   79.89
  -1  -1   4 1628.54   75.89
   1  -1  -4 1638.24   76.49
  -1   1  -4 1555.74   80.69
   1  -1  -4 1630.74   84.69
   1  -1  -4 1520.65   77.29
   1   1   4 1743.43   77.69
  -1   1  -4 1636.24   75.69
  -1   1  -4 1597.14   74.29
  -1   1  -4 1627.44   77.49
   1   1   4 1574.54   76.19
   1   1   4 1598.64   84.39
  -1   1  -4 1588.34   76.79
  -1  -1   4 1717.23   81.79
  -1   1  -4 1589.74   80.39
   1   2  -4  163.28   13.60
   1  -2   4  181.48   13.00
   1   2  -4  204.68   19.60
  -1   2   4  210.68   15.20
   1   2  -4  190.48   12.00
   1   2  -4  162.28   17.40
  -1   2   4  216.48   17.50
   1   2  -4  182.18   12.00
   1  -2   4  170.88   13.10
  -1  -2  -4  199.18   21.00
  -1   2   4  166.58   17.40
  -1  -2  -4  179.68   13.80
   1  -2   4  205.18   19.60
   1   2  -4  189.18   13.60
  -1   2   4  193.18   20.00
  -1   2   4  168.88   16.10
  -1  -2  -4  184.38   15.20
  -1  -2  -4  158.18   15.60
   1  -2   4  177.48   18.10
   1   2  -4  188.18   13.50
   1   2  -4  194.38   15.90
  -1  -2  -4  193.78   19.10
  -1  -2   4  197.28   13.60
  -1   2  -4  188.78   11.20
  -1   2  -4  176.88   13.20
   1   2   4  166.78   16.00
  -1  -2   4  222.48   19.80
  -1   2  -4  195.88   12.40
  -1   2  -4  177.48   17.90
   1  -2  -4  193.98   14.90
  -1   2  -4  172.98   14.80
  -1  -2   4  184.68   18.30
  -1   2  -4  205.78   16.80
   1  -2  -4  162.98   15.60
  -1   2  -4  196.28   19.00
   1   2   4  173.28   19.20
   1   2   4  186.08   16.30
   1   2   4  184.28   14.40
   1   2   4  153.58   16.70
  -1  -2   4  173.08   13.60
   1  -2  -4  191.38   19.30
   1  -2  -4  187.08   20.90
  -1  -3  -4  526.85   33.30
   1  -3   4  514.15   39.70
  -1   3   4  490.35   30.00
   1   3  -4  557.04   40.40
   1   3  -4  464.85   51.99
  -1   3   4  504.35   35.70
  -1  -3  -4  471.25   38.10
   1  -3   4  496.75   25.30
   1  -3   4  556.84   31.50
   1  -3   4  473.75   29.70
   1   3  -4  526.05   31.60
  -1   3   4  558.94   33.80
   1  -3   4  514.25   37.70
   1   3  -4  481.45   29.70
   1  -3   4  516.25   27.80
   1   3  -4  501.35   30.60
  -1   3   4  509.45   41.90
  -1  -3  -4  501.35   29.20
  -1  -3  -4  505.15   44.30
   1   3  -4  455.55   33.40
  -1  -3  -4  460.85   34.00
   1   3   4  458.55   37.40
   1  -3  -4  517.45   34.20
   1  -3  -4  459.35   38.00
   1  -3  -4  448.36   33.40
  -1  -3   4  559.14   39.80
  -1   3  -4  447.46   33.20
  -1  -3   4  523.95   28.90
   1   3   4  519.45   32.00
   1  -3  -4  505.75   29.10
  -1   3  -4  563.34   55.29
   1   3   4  492.85   30.70
  -1  -3   4  549.05   31.50
  -1   3  -4  491.75   30.00
  -1  -3   4  528.55   37.60
   1   3   4  565.34   36.90
  -1   3  -4  478.35   31.00
  -1   3  -4  509.15   39.50
   1  -3  -4  534.15   45.70
   1   3   4  547.05   39.80
   1   4  -4   67.49    7.10
   1  -4   4   52.49    6.00
   1  -4   4   61.99    6.60
   1   4  -4   39.70    9.60
  -1   4   4   52.09    9.50
  -1   4   4   59.69   10.40
  -1  -4  -4   61.79   14.90
   1  -4   4   53.69   10.30
  -1  -4  -4   47.00   10.70
   1  -4   4   55.59   12.30
   1  -4   4   40.50   11.90
   1   4  -4   29.30   10.10
   1  -4   4   63.99   15.50
  -1   4   4   56.69   14.30
  -1  -4  -4   57.19   14.90
  -1  -4   4   66.39   16.00
  -1  -4   4   77.59    8.20
   1  -4  -4   54.69   15.20
  -1   4  -4   49.30   11.00
  -1   4  -4   48.90   12.40
  -1  -4   4   68.59   14.30
   1   4   4   44.70   11.60
   1   4   4   36.80    9.10
   1  -4  -4   53.29   10.60
  -1   4  -4   54.99    9.80
   1  -4  -4   51.89   14.40
  -1  -4   4   63.89   11.10
   1  -5   4    4.80    5.20
   1  -5   4   10.10    5.40
  -1  -5  -4   -6.60    6.20
   1  -5   4   -0.20    6.30
  -1   5   4    1.20    6.20
  -1   5   4  -10.70    6.00
   1  -5   4    1.50    2.50
  -1  -5  -4  -10.20    4.60
  -1  -5  -4   -8.60    5.90
   1   5  -4   -6.00    5.50
   1   5   4   -5.00    5.50
   1  -5  -4    5.30    6.70
  -1  -5   4   -1.70    6.40
  -1  -5   4   -2.50    4.70
   1  -5  -4   -6.80    6.20
   1  -5  -4   -8.20    3.80
  -1   5  -4    2.00    5.90
  -1  -5   4   -5.70    2.60
  -1  -5   4    0.90    3.60
   1   5   4    0.70    4.80
  -1  -6  -4  -13.90    8.60
   1  -6   4   10.30    7.10
  -1   6   4  -14.40    8.10
  -1  -6  -4    8.20    8.10
   1  -6   4    2.10    8.50
   1   6  -4   -6.80    7.40
  -1  -6  -4    8.20    8.50
   1  -6  -4   10.60   10.00
   1  -6  -4   -2.80    6.70
   1  -6  -4   -5.60    6.80
   1   6   4   16.90   12.60
  -1  -6   4    1.20   12.00
  -1  -6   4    7.00    6.10
  -1   6  -4   17.20    9.50
  -1   0  -5    5.10    1.70
  -1   0  -5    1.40    2.00
  -1   0   5    4.70    1.90
  -1   0  -5    7.20    2.20
   1   0  -5   20.70    5.70
   1   0  -5    6.00    3.80
  -1   0  -5    4.00    1.70
   1   0   5   -0.40    1.60
  -1   0  -5   -1.10    1.70
   1   0  -5    9.90    3.10
  -1   0  -5    5.20    2.20
   1   0   5    1.00    2.60
  -1   0   5    4.20    3.70
  -1   0  -5    0.20    3.10
  -1   0  -5    1.60    3.30
   1   1  -5  159.78   12.90
   1   1  -5  146.79   10.30
   1   1  -5  165.18   11.30
  -1  -1  -5  120.39   14.30
   1  -1   5  132.79   10.60
   1  -1   5  158.68   15.70
   1   1  -5  150.88   12.00
  -1  -1  -5  136.19   17.20
  -1   1   5  143.89   10.50
  -1   1   5  149.29   12.70
  -1   1   5  137.79   15.50
   1   1  -5  172.98   16.00
   1   1  -5  198.58   16.10
  -1  -1  -5  112.39   13.40
   1   1  -5  160.78   15.10
  -1  -1  -5  133.59   12.20
   1  -1   5  152.68   10.90
  -1   1   5  128.59   10.50
  -1  -1  -5  132.89   11.40
  -1   1   5  158.38   11.20
  -1   1   5  134.79   17.10
  -1   1   5  120.79   12.00
   1  -1   5  176.78   15.10
   1   1   5  122.09   10.60
  -1  -1   5  153.18   15.20
  -1   1  -5  152.88    9.70
  -1  -1   5  161.18   14.40
   1   1   5  116.29   12.20
  -1   1  -5  165.68   15.10
   1  -1  -5  136.69   14.60
   1  -1  -5  137.59   17.30
  -1  -1   5  134.89   10.50
   1  -1  -5  116.59   13.10
   1   1   5  136.89   11.20
   1   1   5  121.59   11.90
  -1  -1   5  125.09   10.90
   1  -1  -5  122.99   13.30
  -1  -1   5  151.78   12.00
  -1  -1   5  168.78   14.90
  -1   1  -5  160.58   15.50
  -1   1  -5  159.68   12.20
   1  -1  -5  143.69   11.60
  -1   1  -5  176.98   11.70
   1   1   5  113.79   14.30
   1   1   5  104.69   15.70
  -1  -2  -5  313.17   23.90
   1   2  -5  368.06   20.00
   1  -2   5  301.47   26.60
   1   2  -5  321.97   20.70
  -1  -2  -5  307.67   28.50
   1  -2   5  337.17   20.20
   1   2  -5  341.67   21.60
  -1  -2  -5  339.97   24.40
   1   2  -5  345.37   27.40
  -1   2   5  344.07   30.00
   1   2  -5  373.46   25.30
  -1   2   5  358.46   31.80
  -1  -2  -5  332.97   20.00
   1   2  -5  364.46   18.40
   1   2  -5  333.57   21.20
   1  -2   5  312.07   21.50
  -1   2   5  338.77   25.80
  -1   2   5  338.17   23.90
  -1   2   5  303.07   25.10
   1   2  -5  327.07   21.30
   1   2  -5  349.27   27.70
  -1   2  -5  337.37   21.00
  -1   2  -5  339.07   21.80
   1   2   5  313.87   24.80
   1  -2  -5  359.26   30.30
  -1   2  -5  336.97   19.00
   1  -2  -5  331.17   23.80
  -1  -2   5  362.36   28.10
   1   2   5  335.87   22.80
   1   2   5  312.67   23.20
  -1   2  -5  303.47   24.40
  -1  -2   5  349.27   22.80
  -1  -2   5  367.66   34.00
   1   2   5  297.37   25.20
  -1   2  -5  303.47   26.40
  -1   2  -5  320.27   27.20
   1   2   5  298.37   28.60
  -1   2  -5  336.87   18.40
  -1   2  -5  311.27   21.60
   1  -2  -5  319.67   24.10
  -1  -2   5  339.17   20.80
   1  -3   5  253.57   18.30
  -1  -3  -5  279.97   27.00
   1   3  -5  292.67   21.30
   1  -3   5  259.17   25.30
  -1   3   5  256.57   23.30
   1   3  -5  236.98   25.20
  -1   3   5  279.27   20.80
   1   3  -5  225.18   20.60
   1  -3   5  239.48   17.20
  -1   3   5  241.88   24.60
  -1  -3  -5  239.78   22.40
   1   3  -5  250.17   18.60
  -1  -3  -5  245.58   19.00
  -1   3   5  248.98   17.50
  -1  -3  -5  244.28   19.60
   1   3  -5  218.38   25.30
  -1  -3  -5  220.68   24.80
  -1   3   5  264.27   22.40
   1   3  -5  257.37   19.00
   1  -3   5  237.88   25.60
  -1   3  -5  280.87   22.10
  -1  -3   5  239.28   18.40
  -1  -3   5  267.67   18.70
  -1  -3   5  287.57   27.10
  -1   3  -5  244.88   18.70
  -1   3  -5  248.18   18.50
   1  -3  -5  255.77   18.90
  -1   3  -5  239.98   21.40
   1   3   5  231.78   17.80
   1   3   5  220.78   22.00
   1  -3  -5  242.08   26.00
  -1   3  -5  236.58   24.90
  -1  -3   5  299.07   26.10
   1  -3  -5  232.38   22.00
   1   3   5  231.28   24.00
   1  -3  -5  252.77   20.60
   1   3   5  240.98   19.60
   1  -3  -5  290.67   27.80
   1   3   5  262.77   27.10
  -1   3  -5  225.68   24.70
   1   3   5  249.68   21.20
   1   4  -5   37.30   10.70
   1   4  -5   53.29   12.00
   1  -4   5   29.10    9.90
   1  -4   5   47.80    6.10
  -1  -4  -5   38.80   11.40
  -1   4   5   46.50   12.60
  -1   4   5   39.10    9.00
  -1  -4  -5   34.70    8.80
  -1  -4  -5   38.00   11.60
   1  -4   5   32.00   11.40
  -1   4   5   46.80   10.10
   1   4   5   33.20    8.30
  -1   4  -5   45.30    9.00
  -1   4  -5   40.10   11.50
   1   4   5   37.90    8.90
   1  -4  -5   39.80   11.70
  -1   4  -5   49.00   10.40
  -1  -4   5   46.50    8.10
   1  -4  -5   34.70    9.40
   1   4   5   56.39   14.70
  -1  -4   5   35.00   12.00
   1  -4  -5   33.40   13.10
  -1  -4   5   36.00    8.20
  -1  -4   5   32.40   11.10
  -1   5   5    2.50    5.80
   1  -5   5   -2.50    5.60
  -1  -5  -5   -4.30    6.50
  -1  -5  -5   -3.70    5.40
   1  -5   5    2.40    4.50
  -1   5   5   -3.20    6.60
   1  -5   5   -5.30    7.60
   1   5  -5    3.40    7.00
  -1  -5  -5   -6.30    6.60
  -1  -5   5    0.40    6.50
   1  -5  -5  -11.70    6.30
   1   5   5   -2.00    5.70
  -1  -5   5    3.20    3.60
   1  -5  -5   -4.10    7.10
   1   5   5   -7.10    2.70
   1  -5  -5   -1.10    6.10
   1   5   5  -14.50    5.80
  -1   5  -5    1.40    3.20
  -1  -5   5    0.80    4.30
  -1  -6  -5   38.30   12.30
  -1  -6  -5   46.60   16.50
   1  -6   5   57.29   16.70
   1   6  -5   39.60   14.90
   1  -6   5   59.49   12.80
  -1   6   5   44.70   12.80
  -1   6   5   21.40   11.80
  -1  -6  -5   38.70   11.70
  -1  -6   5   26.70    9.40
   1  -6  -5   32.10   12.00
  -1  -6   5   36.20   16.70
   1   6   5   17.80   12.00
  -1   6  -5   42.20   14.20
   1  -6  -5   67.79   29.40
   1  -6  -5   28.30   12.40
   1   6   5   38.20   10.80
  -1   0   6    5.20    4.20
   1   0  -6    6.60    3.90
  -1   0   6   12.80    3.90
  -1   0   6    3.80    2.50
   1   0  -6   19.10    6.30
  -1   0   6    2.40    4.20
  -1   0  -6    7.30    4.90
   1  -1   6  611.34   39.40
   1  -1   6  608.34   34.30
  -1  -1  -6  616.24   40.50
   1   1  -6  620.74   33.10
  -1   1   6  558.84   34.70
  -1  -1  -6  573.54   35.00
   1   1  -6  644.44   34.50
  -1  -1  -6  553.44   37.80
  -1   1   6  685.23   42.90
   1  -1   6  627.24   34.90
   1   1  -6  652.23   39.00
   1   1  -6  700.03   38.10
  -1  -1  -6  635.34   35.60
   1  -1   6  655.33   38.50
  -1   1   6  602.94   44.00
   1   1  -6  719.83   42.20
   1   1  -6  644.54   40.00
   1   1  -6  743.93   40.90
   1  -1   6  619.74   40.40
  -1  -1  -6  559.94   42.80
  -1   1   6  701.53   37.70
  -1   1   6  694.63   34.70
   1   1  -6  701.93   36.80
   1  -1   6  599.04   33.70
  -1   1   6  687.93   34.60
   1   1   6  588.24   36.30
   1   1   6  654.93   34.80
  -1   1  -6  669.83   39.40
   1   1   6  629.04   44.60
  -1  -1   6  614.24   35.40
  -1   1  -6  641.74   37.60
   1   1   6  647.44   35.30
  -1  -1   6  674.73   35.60
  -1  -1   6  686.23   41.00
  -1   1  -6  646.44   32.30
   1  -1  -6  589.64   35.20
   1  -1  -6  651.43   35.70
  -1   1  -6  587.74   31.40
  -1   1  -6  560.74   40.00
   1  -1  -6  709.83   46.20
   1   1   6  638.84   36.60
  -1   1  -6  643.94   36.20
  -1  -1   6  673.73   38.30
   1   1   6  639.24   33.10
  -1  -1   6  626.94   33.70
   1  -1  -6  587.34   38.00
  -1   1  -6  623.14   34.50
   1   1   6  657.53   42.30
  -1   1  -6  582.94   38.90
   1  -1  -6  653.23   31.50
   1  -1  -6  627.34   40.30
  -1   1  -6  588.64   38.00
   1   2  -6  286.87   19.30
   1   2  -6  298.87   26.30
   1  -2   6  288.27   19.50
  -1   2   6  331.87   22.90
   1   2  -6  301.67   20.80
  -1   2   6  297.77   22.10
  -1  -2  -6  244.28   21.90
   1   2  -6  300.17   19.90
  -1   2   6  315.27   24.60
   1  -2   6  295.77   19.30
  -1  -2  -6  256.57   22.90
   1  -2   6  297.87   25.90
   1   2  -6  272.97   25.40
  -1  -2  -6  290.27   28.60
  -1   2   6  333.37   26.50
   1   2  -6  300.67   24.30
   1   2  -6  297.07   19.00
  -1   2   6  300.67   29.30
   1   2  -6  309.27   20.20
  -1  -2  -6  280.07   25.50
   1  -2   6  299.07   26.20
  -1   2  -6  335.47   21.60
  -1   2  -6  278.97   24.40
  -1   2  -6  272.77   19.20
  -1  -2   6  330.57   20.20
  -1   2  -6  310.07   26.40
  -1  -2   6  307.87   22.80
   1  -2  -6  246.38   24.30
  -1   2  -6  315.87   20.30
   1   2   6  255.87   23.50
  -1   2  -6  298.37   18.70
  -1  -2   6  274.67   25.30
   1  -2  -6  270.67   22.40
  -1   2  -6  281.17   25.70
   1   2   6  283.87   24.60
  -1   2  -6  302.67   20.20
  -1  -2   6  291.77   20.30
   1   2   6  283.97   28.70
  -1   2  -6  330.27   16.80
   1  -2  -6  295.17   23.70
   1  -2  -6  324.57   30.10
   1   2   6  306.77   22.30
  -1   2  -6  316.77   18.70
  -1  -2   6  306.37   25.90
  -1  -3  -6   21.00    6.00
  -1   3   6    7.80    6.90
  -1   3   6   42.70   11.30
  -1   3   6   16.40    7.40
  -1  -3  -6   10.50    7.00
  -1  -3  -6   12.60    7.30
   1   3  -6   15.70    6.30
  -1  -3  -6   19.00    8.20
   1   3  -6   21.00    6.20
   1  -3   6   14.80    7.90
   1   3  -6    8.60    6.30
   1   3  -6   15.80    5.30
  -1  -3  -6   14.60    4.40
   1   3  -6   18.60    6.10
   1   3  -6   20.80    5.60
   1  -3   6   16.80    4.70
   1   3  -6   30.40   10.60
  -1   3   6   20.70    6.50
   1  -3   6   37.30   11.50
   1  -3  -6   14.00    5.60
   1  -3  -6   11.70    4.70
   1   3   6   17.40    8.30
  -1   3  -6   23.40    6.30
  -1  -3   6   26.60    7.50
  -1  -3   6   26.30    6.40
  -1  -3   6   21.60    9.00
  -1   3  -6   13.40    7.50
  -1   3  -6   21.50    5.50
   1  -3  -6   13.10    8.80
  -1   3  -6   20.60    4.90
   1   3   6   21.30    6.80
  -1   3  -6   28.40    7.80
  -1   3  -6   15.40    6.60
   1   3   6   17.50    8.60
  -1  -3   6   13.80    7.60
   1  -3  -6   28.70    8.80
   1  -3  -6   13.00    7.90
   1   3   6   25.60    7.40
   1   3   6    9.60    6.00
   1   4  -6   55.79   11.80
  -1   4   6   51.99   10.60
   1  -4   6   51.79   13.90
  -1  -4  -6   56.89   17.90
   1  -4   6   59.99   15.10
  -1  -4  -6   69.19   17.00
  -1   4   6   71.39   15.30
  -1  -4  -6   60.19    9.60
   1  -4   6   70.39   11.80
  -1   4   6   76.69   10.40
   1   4  -6   37.50   10.90
   1   4  -6   67.69   10.00
   1  -4  -6   45.40   17.80
  -1  -4   6   54.19   13.70
   1  -4  -6   65.29   18.60
   1  -4  -6   60.49   11.70
   1  -4  -6   62.39    9.70
  -1  -4   6   48.80   14.30
   1   4   6   78.59   13.50
  -1   4  -6   63.09   13.70
   1   4   6   76.89   10.90
  -1  -4   6   62.89   10.80
   1   4   6   54.79   13.80
  -1   4  -6   61.69   11.50
  -1  -4   6   67.09   11.40
  -1   4  -6   68.19   13.50
  -1   5   6    0.70    4.50
   1   5  -6    9.20    3.40
   1  -5   6    7.60    6.60
  -1  -5  -6   13.30    6.50
  -1   5   6   14.40    7.00
   1  -5   6    0.90    4.40
   1   5  -6    3.50    6.60
  -1   5   6    0.80    6.60
  -1  -5  -6    3.00    8.30
  -1  -5  -6   -3.80    6.80
   1  -5   6   16.10    8.70
  -1  -5   6   10.10    9.40
   1  -5  -6   -6.90    7.30
   1   5   6    2.40    8.20
  -1  -5   6    4.60    5.30
   1   5   6   -0.50    5.10
   1  -5  -6   -0.80    6.10
   1  -5  -6    0.70    6.60
   1   5   6   -0.60    6.70
  -1   6   6    0.40    5.50
   1   6  -6   14.60   10.40
   1  -6   6    0.50    9.80
  -1   6   6    7.50   10.20
  -1  -6  -6   -5.00    7.30
  -1  -6  -6   -1.60    9.70
  -1  -6  -6   17.50    7.60
   1  -6   6    3.50    6.30
   1  -6  -6   11.60    8.60
   1  -6  -6  -10.20   10.60
  -1  -6   6  -10.40    7.90
   1   6   6   -2.40    8.50
   1   6   6    6.50    7.50
  -1  -6   6   -2.10    5.90
  -1   6  -6   10.40   10.30
  -1   0  -7    8.90    3.20
   1   0   7   10.60    3.30
   1   0   7   -5.20    3.20
  -1   0  -7    2.50    2.80
  -1   0   7   16.70    6.70
   1   0   7    3.10    2.20
  -1   0  -7    2.70    2.00
   1   0   7    2.50    3.30
  -1   0  -7    5.40    4.40
  -1   0  -7    2.90    2.70
  -1   0  -7    0.30    4.20
  -1   0  -7    3.20    2.20
  -1   0  -7    4.30    4.00
   1  -1   7  277.07   18.60
   1   1  -7  306.77   24.50
  -1   1   7  257.57   18.50
  -1  -1  -7  306.47   28.60
   1  -1   7  290.67   24.40
  -1   1   7  294.67   21.60
   1   1  -7  300.57   25.50
  -1  -1  -7  244.18   19.00
   1   1  -7  290.17   19.30
   1   1  -7  274.37   20.60
  -1   1   7  316.67   19.90
   1   1  -7  307.47   23.10
   1   1  -7  250.57   22.50
  -1  -1  -7  258.87   22.20
   1   1  -7  270.87   17.60
  -1   1   7  323.47   16.80
   1  -1   7  276.67   19.30
  -1  -1  -7  274.97   24.70
   1   1  -7  303.37   22.40
   1  -1   7  291.07   22.20
  -1   1   7  280.37   19.40
   1  -1   7  287.77   19.80
  -1   1   7  256.07   26.00
  -1  -1  -7  262.57   19.90
  -1   1   7  284.97   27.90
  -1  -1   7  280.47   24.00
   1   1   7  284.47   19.20
   1  -1  -7  261.47   19.40
   1  -1  -7  243.68   21.50
  -1   1  -7  262.07   20.30
   1  -1  -7  312.37   20.80
   1   1   7  316.87   20.90
   1  -1  -7  231.48   22.90
  -1   1  -7  284.97   22.30
   1   1   7  278.37   21.10
   1   1   7  252.77   19.80
  -1   1  -7  301.87   23.90
  -1  -1   7  290.27   19.90
  -1   1  -7  284.47   25.30
   1  -1  -7  269.17   25.30
  -1   1  -7  273.77   23.40
   1  -1  -7  297.37   28.60
  -1   1  -7  269.27   16.80
   1   1   7  295.47   17.00
   1   1   7  246.08   26.30
  -1  -1   7  268.57   20.10
  -1   1  -7  259.37   22.10
  -1  -1   7  300.77   18.80
   1  -1  -7  304.17   16.70
  -1  -1   7  286.27   21.70
  -1   1  -7  301.07   19.80
   1  -2   7   74.59   15.30
  -1   2   7   82.19   13.40
  -1  -2  -7   70.39   13.60
   1   2  -7   94.09   11.10
   1  -2   7   94.39    9.90
  -1  -2  -7   97.49   13.10
   1   2  -7  100.59   14.40
   1   2  -7   84.69    9.50
   1  -2   7   84.29   14.90
  -1   2   7   79.89   14.10
   1  -2   7  102.99   10.80
  -1   2   7  103.99   15.20
  -1  -2  -7   70.39   16.70
   1   2  -7  101.59   10.60
   1   2  -7   56.09   19.40
   1   2  -7  104.09    9.60
   1   2  -7   82.49   15.10
   1   2  -7   76.69   10.70
  -1  -2  -7   99.99   13.20
  -1   2  -7   93.89    6.90
  -1   2  -7   98.79   18.20
   1   2   7   86.19   12.10
  -1  -2   7   87.79   12.90
  -1  -2   7   88.59   16.50
  -1   2  -7   98.19    9.70
  -1   2  -7   85.89    9.30
  -1   2  -7   69.49   13.70
   1  -2  -7   98.29   12.50
  -1  -2   7   88.69    9.80
   1   2   7   91.59   11.20
   1  -2  -7   80.89   14.30
  -1  -2   7   97.29   11.20
  -1  -2   7   80.09   14.30
  -1   2  -7   82.49   14.60
   1   2   7   90.69   12.70
   1  -2  -7   78.29   15.00
  -1   2  -7   96.09    9.80
  -1   2  -7   99.89   10.50
  -1   2  -7   98.99   10.10
  -1   2  -7   84.19   14.00
   1   2   7  101.49   14.70
   1  -2  -7   69.79   16.40
  -1   3   7   90.99   16.00
  -1  -3  -7   99.39   21.00
   1   3  -7  109.99   10.80
  -1  -3  -7  105.39   10.30
   1  -3   7   82.09   10.60
   1   3  -7   98.79   12.00
  -1   3   7  105.79   18.90
   1   3  -7   84.49   11.50
  -1   3   7  118.59   16.30
   1  -3   7  134.19   22.70
  -1  -3  -7   89.59   12.90
  -1  -3  -7   78.69   18.00
   1   3  -7   98.49   13.70
   1   3  -7   99.99    9.30
  -1   3   7  101.99   14.00
  -1   3  -7   94.69   12.50
   1  -3  -7   76.29   21.40
  -1  -3   7  114.69   12.60
  -1  -3   7   96.09   17.60
  -1   3  -7   84.99    8.20
   1   3   7   83.39   15.20
  -1   3  -7   87.59   16.00
   1  -3  -7   78.79   18.40
   1   3   7   76.39   17.20
  -1  -3   7  128.19   14.50
  -1  -3   7  106.49   20.80
   1   3   7   95.19   13.30
   1  -3  -7   83.59   12.20
   1  -3  -7  103.59   11.10
   1   3   7  108.79   15.60
  -1   3  -7   85.79    9.80
  -1  -4  -7   47.40   13.80
   1   4  -7   87.69   13.00
   1  -4   7   84.19   19.30
   1   4  -7  112.89   14.60
   1   4  -7   82.39   16.90
   1  -4   7   87.99   18.70
  -1   4   7   85.49   15.10
  -1   4   7   88.49   16.30
  -1  -4  -7   77.89   12.00
  -1   4   7   91.89   17.60
  -1  -4  -7   78.79   16.90
   1  -4   7   94.69   12.70
   1   4   7   87.69   10.80
  -1  -4   7   95.49   12.40
  -1  -4   7   94.89   20.30
   1  -4  -7   67.59   17.50
   1  -4  -7   77.19   12.20
  -1   4  -7   88.19   16.20
   1   4   7   85.99   17.30
  -1  -4   7  115.69   13.00
   1  -4  -7  103.89   21.60
  -1   4  -7  102.09   12.90
   1   4   7   86.69   15.70
  -1  -4   7   88.69   19.80
  -1   4  -7   71.79   14.70
  -1   5   7   -5.70    5.70
   1   5  -7    1.00    6.20
   1  -5   7    7.70    4.90
  -1   5   7    9.10    6.70
  -1  -5  -7    5.50    9.90
   1  -5   7   -1.00    7.30
  -1  -5  -7    2.90    9.40
  -1  -5  -7    4.30    5.10
   1   5   7   -2.70    7.00
   1  -5  -7    0.20    8.90
   1  -5  -7    4.80    7.70
  -1   5  -7   -8.50    6.60
  -1  -5   7    7.80    9.80
  -1  -5   7   -2.70    4.00
   1   5   7   11.70    5.90
  -1   5  -7    9.80    5.40
  -1  -5   7   12.30    8.00
   1  -5  -7   -0.10    4.30
   1   5   7   22.00    6.70
   1  -6   7    0.30    7.10
  -1  -6  -7    0.90    9.40
   1  -6   7   20.40   11.90
  -1  -6  -7    9.90    9.60
   1   6  -7   14.40   12.30
  -1   6   7   -1.60   14.60
  -1  -6  -7   -1.80    7.70
  -1   6   7    7.00    9.60
  -1  -6   7   10.20   14.40
   1  -6  -7    0.30   10.30
   1  -6  -7    6.00   11.50
  -1   6  -7   -5.90    9.90
   1   6   7   11.60   11.20
   1   6   7   18.10    9.80
  -1   0  -8   14.40    3.80
  -1   0  -8    4.90    3.20
   1   0   8   19.00    5.10
   1   0   8   13.30    3.50
  -1   0  -8    7.70    3.50
  -1   0  -8    5.80    4.50
  -1   0  -8    5.90    4.50
  -1   0  -8   20.00    7.20
   1   0   8   19.30    5.20
   1   0   8    7.20    5.30
   1   0   8   -2.10    3.90
  -1   1   8   57.79   12.90
   1   1  -8   67.79    9.20
   1  -1   8   38.70    7.00
   1  -1   8   28.20    7.70
   1   1  -8   42.50    9.60
   1   1  -8   50.09   10.60
   1   1  -8   45.00    7.90
  -1  -1  -8   52.49   10.80
  -1  -1  -8   41.90   11.30
  -1  -1  -8   39.40    7.70
   1  -1   8   44.50   10.20
  -1   1   8   39.70   11.00
   1   1  -8   45.00    6.10
   1  -1   8   29.60    6.60
  -1  -1  -8   50.49    9.30
   1   1  -8   50.69   10.70
   1  -1   8   26.50    9.10
   1   1  -8   48.00    9.80
  -1  -1  -8   27.00    8.90
  -1   1   8   38.50    7.70
   1   1  -8   52.29   11.80
   1   1   8   36.20    5.40
  -1  -1   8   47.00   10.90
  -1  -1   8   43.20    8.60
  -1   1  -8   35.00    8.80
   1  -1  -8   49.40   12.40
   1   1   8   43.50    8.90
   1  -1  -8   55.19   11.60
  -1   1  -8   29.70    8.40
   1   1   8   36.70    7.40
  -1   1  -8   32.20    7.30
   1   1   8   40.20    8.70
  -1   1  -8   31.40    6.40
   1  -1  -8   44.10    9.60
  -1  -1   8   34.60    7.90
  -1   1  -8   42.10    5.40
  -1   1  -8   36.20   10.50
  -1   1  -8   36.30    9.10
   1  -1  -8   65.49    8.90
  -1  -1   8   37.00    7.30
   1   1   8   31.00   10.60
   1  -1  -8   47.30   11.10
   1   1   8   41.10    8.40
  -1  -1   8   56.99    7.20
  -1   1  -8   37.60    8.70
   1  -2   8  370.66   25.30
  -1  -2  -8  373.26   31.80
   1   2  -8  365.36   35.80
  -1   2   8  400.46   23.40
  -1   2   8  369.66   36.50
  -1  -2  -8  311.97   27.10
   1   2  -8  343.37   31.30
  -1   2   8  373.86   28.20
   1   2  -8  365.66   26.40
   1  -2   8  379.66   31.20
   1   2  -8  463.75   28.40
   1   2  -8  366.76   25.00
  -1   2   8  385.56   25.30
   1   2  -8  390.06   24.40
   1  -2   8  368.56   32.60
   1  -2   8  372.66   24.40
  -1   2   8  377.56   33.00
  -1  -2  -8  414.46   37.20
  -1  -2  -8  339.57   29.90
   1   2  -8  422.46   32.90
   1   2  -8  412.56   25.90
  -1   2   8  329.47   27.20
   1  -2  -8  338.37   30.80
   1  -2  -8  379.56   32.90
  -1   2  -8  352.66   31.20
  -1  -2   8  368.26   26.20
   1   2   8  422.96   34.00
   1   2   8  332.97   28.10
  -1   2  -8  423.46   41.10
  -1   2  -8  388.26   32.20
   1   2   8  375.26   24.30
  -1  -2   8  362.36   24.20
   1   2   8  373.66   25.40
  -1   2  -8  351.16   23.40
  -1   2  -8  370.96   26.90
   1  -2  -8  377.46   30.70
  -1   2  -8  382.56   25.90
   1   2   8  363.76   36.00
   1   2   8  366.66   27.90
  -1  -2   8  383.26   30.90
   1   2   8  380.86   25.20
  -1  -2   8  366.96   32.20
   1  -2  -8  369.36   36.20
  -1   2  -8  378.06   25.00
  -1   2  -8  374.46   25.30
  -1   3   8  453.75   34.20
   1  -3   8  442.26   38.60
  -1   3   8  459.15   33.20
  -1   3   8  463.65   36.90
   1   3  -8  485.55   27.50
   1  -3   8  462.45   39.90
   1  -3   8  455.65   29.90
  -1   3   8  506.65   39.00
  -1  -3  -8  435.16   39.20
  -1  -3  -8  518.65   45.30
   1   3  -8  432.86   26.90
  -1  -3  -8  400.86   37.60
   1   3  -8  413.46   29.80
   1   3  -8  514.95   37.50
   1  -3  -8  482.55   34.50
   1  -3  -8  474.95   40.40
   1   3   8  385.86   34.80
  -1   3  -8  438.06   30.90
  -1  -3   8  417.86   38.40
   1   3   8  460.35   33.50
   1  -3  -8  472.15   44.10
   1  -3  -8  491.65   28.70
   1   3   8  480.35   33.50
  -1   3  -8  420.96   26.00
  -1   3  -8  467.15   27.40
  -1  -3   8  520.05   40.50
  -1  -3   8  503.05   31.50
  -1   3  -8  417.26   36.60
  -1  -4  -8   43.40    9.80
   1  -4   8   24.70   11.60
  -1   4   8   54.09   13.30
  -1  -4  -8   31.60    6.90
   1   4  -8   34.30   10.30
  -1  -4  -8   24.50   12.40
  -1   4   8   40.90   11.50
   1  -4   8   29.10   12.70
  -1  -4  -8   40.60   14.00
   1   4  -8   29.30   11.20
   1   4  -8   37.60    9.60
   1  -4   8   35.50    8.40
  -1  -4   8   18.20   10.00
  -1  -4   8   33.60   13.50
   1   4   8   35.00    7.00
  -1   4  -8   35.40    8.70
   1   4   8   36.50   11.20
   1  -4  -8   34.30   13.50
   1  -4  -8   26.10    8.80
   1  -4  -8   25.90    6.50
   1   4   8   33.80   13.70
  -1  -4   8   32.70    8.90
  -1   4  -8   31.50    8.50
   1  -4  -8   30.70   13.20
   1  -5   8   15.20    9.00
   1   5  -8   -4.80    6.60
   1  -5   8    2.70    4.90
  -1  -5  -8   -5.40   10.40
  -1   5   8    5.60    7.70
   1  -5   8   -0.30    6.90
  -1  -5  -8    7.10    8.80
  -1   5   8    1.90    6.20
  -1  -5  -8   -1.20    4.60
   1  -5  -8    1.10    9.10
  -1  -5   8    4.60    8.90
   1   5   8   -2.60    7.40
   1  -5  -8    2.30    7.30
  -1  -5   8    1.70    4.30
   1   5   8    1.50    6.70
  -1   5  -8   -3.50    7.20
  -1  -5   8   -5.20    6.00
   1  -5  -8   -0.30    4.40
  -1   6   8   12.20   11.00
   1   6  -8   26.30   14.50
  -1   6   8  -14.00    7.50
  -1  -6  -8   10.40   12.00
   1  -6   8  -11.60    5.30
  -1   6  -8   12.70    9.60
   1  -6  -8   15.30   12.40
  -1  -6   8   -6.20    7.30
   1  -6  -8  -17.80    7.50
   1   6   8   -3.50    8.00
   1   6   8   -0.10    8.80
  -1   0   9    4.40    4.10
  -1   0   9   -5.30    3.80
  -1   0  -9   -1.40    2.70
  -1   0  -9    3.10    4.50
  -1   0  -9    0.70    2.50
  -1   0  -9    1.40    2.70
  -1   0  -9    2.70    2.60
   1   0  -9    3.50    2.80
  -1   0  -9    5.40    2.70
   1   0   9   -3.40    4.60
   1   0  -9    1.50    3.10
  -1   0   9   -1.70    6.10
  -1   0   9    1.90    3.10
  -1   0  -9    2.00    4.50
   1   0   9    4.00    2.80
   1   0  -9    3.60    2.60
   1   0  -9   -3.20    3.70
   1   0  -9    7.20    2.70
   1   0  -9    0.00    3.40
  -1   0  -9   -0.80    2.70
   1   0  -9    2.70    2.90
   1   0  -9   -1.60    2.60
   1   0   9    1.00    2.40
   1   0   9    5.10    4.20
   1   0  -9   -4.60    4.10
  -1   0   9   -1.10    4.20
  -1  -1  -9  117.99   17.20
  -1  -1  -9  145.99   14.80
   1   1  -9  140.39   16.60
   1  -1   9  146.09   13.10
   1  -1   9  129.59   18.40
   1   1  -9  144.89   13.70
  -1  -1  -9  163.38   22.90
  -1   1   9  157.08   14.80
   1   1  -9  146.09   12.40
  -1   1   9  152.28   22.50
   1   1  -9  154.28   15.60
   1   1  -9  139.19   18.80
   1   1  -9  147.69   17.50
  -1   1   9  169.28   22.20
  -1   1   9  159.18   16.50
  -1  -1  -9  139.99   14.40
   1  -1   9  159.58   19.50
  -1   1   9  145.09   13.80
   1  -1   9  140.69   14.20
   1  -1   9  131.29   14.90
   1   1  -9  133.49   18.50
   1   1  -9  113.29   15.70
  -1   1  -9  141.49   16.70
  -1   1  -9  131.19   24.40
   1  -1  -9  193.08   16.50
   1  -1  -9   95.59   18.60
  -1  -1   9  146.99   14.60
  -1   1  -9  179.68   21.20
  -1   1  -9  130.59   13.60
  -1   1  -9  150.88   17.60
   1   1   9  162.28   14.40
  -1  -1   9  154.88   13.60
  -1   1  -9  134.79   18.30
   1  -1  -9  130.79   14.10
   1  -1  -9  156.48   16.80
   1   1   9  155.28   16.40
  -1   1  -9  148.69   15.30
  -1   1  -9  144.59   11.30
   1  -1  -9  155.18   22.70
   1  -1  -9  144.79   18.30
  -1   1  -9  169.58   12.10
   1   1   9  116.69   22.40
  -1  -1   9  142.09   17.90
   1   1   9  135.59   14.70
  -1   1  -9  144.89   10.10
  -1   2   9  235.48   17.30
  -1  -2  -9  193.58   22.70
   1   2  -9  206.68   20.10
   1   2  -9  244.88   17.70
   1   2  -9  227.78   19.30
  -1  -2  -9  221.68   34.40
   1  -2   9  216.28   22.90
  -1   2   9  222.18   25.70
  -1   2   9  239.98   18.70
  -1   2   9  261.37   28.40
   1   2  -9  225.48   24.50
  -1   2   9  196.68   19.40
   1  -2   9  236.38   28.90
  -1  -2  -9  158.38   19.70
   1   2  -9  226.18   25.00
  -1  -2  -9  252.17   25.30
  -1   2   9  240.48   19.00
   1  -2   9  180.68   18.60
  -1   2  -9  207.18   24.30
  -1   2  -9  223.58   15.90
   1  -2  -9  176.28   22.00
  -1   2  -9  197.78   19.00
   1  -2  -9  217.48   20.90
   1   2   9  219.08   18.30
  -1  -2   9  240.98   20.30
  -1  -2   9  229.88   25.20
  -1   2  -9  246.78   17.40
  -1  -2   9  276.67   24.60
   1   2   9  217.48   18.70
   1   2   9  205.38   17.10
  -1   2  -9  224.68   13.10
  -1   2  -9  182.58   22.80
   1  -2  -9  210.28   21.90
   1   2   9  163.98   19.30
  -1   2  -9  230.18   19.10
   1  -2  -9  214.38   33.00
   1   2   9  249.97   22.00
   1  -3   9  102.99   19.50
   1  -3   9  147.49   15.70
  -1   3   9  175.68   21.90
  -1   3   9  142.49   18.80
  -1  -3  -9  130.39   25.10
   1   3  -9  135.39   21.40
  -1   3   9  148.59   16.50
  -1  -3  -9  157.58   18.60
  -1   3   9  163.18   18.60
   1  -3   9  109.79   21.30
  -1  -3  -9  100.69   19.90
   1   3  -9  157.08   12.20
   1   3  -9  122.79   12.40
   1   3  -9  128.99   14.10
  -1  -3   9  141.89   20.60
  -1   3  -9  118.69   11.70
   1  -3  -9  172.78   26.50
  -1  -3   9  134.49   16.20
   1  -3  -9  177.38   19.00
  -1   3  -9  143.59   20.70
   1   3   9  133.89   16.90
  -1   3  -9  162.38   12.80
  -1   3  -9  136.19   15.00
  -1  -3   9  169.48   27.10
   1  -3  -9  135.69   19.60
  -1  -4  -9   29.60    9.70
   1   4  -9   32.60   10.80
   1  -4   9   24.00   11.10
  -1  -4  -9   46.90   16.30
   1  -4   9   32.90   12.30
  -1  -4  -9   36.20   13.00
  -1   4   9   35.80   11.30
   1   4  -9   36.80    9.40
   1  -4   9   28.80    8.40
  -1   4   9   60.09   12.90
   1   4  -9   27.40    8.50
  -1   4  -9   32.20    8.60
  -1   4  -9    9.50   10.60
   1  -4  -9   31.00   12.70
  -1   4  -9   36.20    9.90
   1  -4  -9   39.50   14.40
   1   4   9   35.30   11.00
  -1  -4   9   38.50    9.50
   1   4   9   33.70    9.90
  -1  -4   9   30.80   10.70
   1  -4  -9   21.00    6.50
  -1  -4   9   34.10   11.90
   1  -5   9   -8.90    5.80
  -1   5   9   -3.20    7.60
  -1  -5  -9  -11.90    8.70
   1  -5   9   -1.50    5.20
  -1   5   9   -6.90    5.90
  -1  -5  -9   10.60   10.00
   1  -5   9    1.20    7.20
  -1  -5   9    1.70    4.70
  -1   5  -9    4.60    5.90
   1  -5  -9   -1.30    8.30
   1  -5  -9   10.30    5.30
   1   5   9    0.30    8.00
   1  -5  -9   -4.10   11.00
   1   5   9   12.60    7.70
  -1  -5   9  -10.40    6.70
  -1  -5   9   -5.80    6.90
   1   0 -10   -5.10    3.10
  -1   0 -10   -0.50    2.70
  -1   0 -10   -0.80    2.70
   1   0  10    1.60    2.50
  -1   0 -10    0.20    2.30
  -1   0  10   -2.00    2.40
  -1   0 -10    2.90    3.10
   1   0 -10    3.00    2.80
  -1   0 -10   -5.20    3.10
  -1   0 -10   -0.80    5.60
   1   0  10   -3.20    4.40
   1   0 -10    2.90    5.40
   1   0  10    0.00    2.80
   1   0 -10   -4.10    4.50
   1   0 -10    4.70    3.50
   1   0 -10    1.30    2.30
   1   0 -10   -0.50    2.40
  -1   0  10    6.00    5.30
  -1   0 -10   -7.40    4.40
   1   0 -10    3.90    4.00
   1   0  10   -0.80    3.50
   1   0 -10   -0.40    2.40
  -1   0  10    4.00    3.80
   1   0  10    0.70    4.00
  -1   0  10   -2.10    3.90
  -1   0 -10   -2.60    2.60
  -1   0 -10   -0.20    3.50
   1   1 -10   54.29   12.00
   1  -1  10   79.09   15.50
  -1   1  10   74.39   10.20
   1   1 -10   41.00   16.60
   1  -1  10   56.89   11.00
   1   1 -10   63.39   13.40
  -1   1  10   72.19   12.60
   1  -1  10   51.29   13.60
  -1   1  10   53.69   15.20
   1   1 -10   74.89    8.70
  -1  -1 -10   61.99   19.00
  -1  -1 -10   69.39   14.20
   1   1 -10   58.79   13.50
   1   1 -10   66.29   12.60
   1  -1  10   60.69   11.20
  -1  -1 -10   56.19   10.40
  -1   1 -10   65.79   13.70
   1   1  10   71.09   15.70
  -1   1 -10   62.99    7.50
   1  -1 -10   64.99   11.40
   1   1  10   73.99   13.30
  -1   1 -10   77.89   15.80
  -1   1 -10   64.09    7.80
  -1   1 -10   57.29   12.80
  -1  -1  10   63.39    8.90
  -1  -1  10   58.89   12.80
   1  -1 -10   67.09   13.10
  -1  -1  10   64.69   14.00
  -1  -1  10   67.39   11.10
   1   1  10   76.59   10.70
  -1   1 -10   55.69   11.00
   1  -1 -10   51.99   16.10
   1   2 -10  146.19   20.00
  -1   2  10  174.68   18.80
  -1   2  10  167.38   14.00
  -1   2  10  165.48   15.30
   1   2 -10  114.79   12.80
  -1   2  10  142.09   24.80
   1  -2  10  154.68   19.20
   1  -2  10  161.68   16.60
  -1   2  10  126.29   15.00
   1  -2  10  129.49   22.90
  -1  -2 -10  100.39   19.00
   1  -2  10  133.29   13.90
  -1  -2 -10   86.49   19.00
   1   2 -10  150.28   17.30
  -1   2 -10  136.29   15.60
  -1  -2  10  153.88   14.30
   1   2  10  136.19   15.00
  -1  -2  10  151.08   18.00
  -1   2 -10  141.89    9.60
   1   2  10  135.39   16.90
  -1   2 -10  145.09   16.70
  -1  -2  10   91.89   18.30
  -1   2 -10  116.79   12.40
   1  -2 -10   90.69   20.30
   1  -2 -10  123.49   18.80
  -1   2 -10  104.59   18.70
   1   2  10  133.29   14.50
   1   2  10  149.69   13.30
   1   2  10  136.79   14.90
  -1  -2  10  148.49   18.60
  -1   3  10  169.58   17.60
   1  -3  10  189.18   25.40
   1   3 -10  182.78   15.10
  -1  -3 -10  120.79   30.90
   1  -3  10  163.58   23.30
   1  -3  10  157.88   17.50
  -1   3  10  168.48   20.00
  -1   3  10  184.08   23.60
  -1   3  10  195.98   20.20
  -1  -3 -10  126.99   23.80
   1  -3 -10  109.89   27.30
   1   3  10  172.08   18.00
  -1  -3  10  206.48   23.90
  -1   3 -10  154.38   15.80
   1  -3 -10  156.98   23.20
  -1  -3  10  162.28   19.20
  -1   3 -10  162.08   14.80
   1   3  10  155.88   20.20
   1   3  10  158.58   18.10
  -1   3 -10  168.18   15.40
  -1  -3  10  188.88   25.30
   1  -4  10   19.90   11.20
   1  -4  10   50.39   14.40
  -1   4  10   49.10   13.80
   1   4 -10   36.10    8.00
  -1   4  10   52.19   12.30
  -1  -4 -10   41.80   15.30
  -1  -4 -10   21.40   13.00
   1  -4  10   16.50    7.40
   1   4  10   45.10   11.80
  -1  -4  10   42.90    8.80
   1  -4 -10   36.60   14.00
   1   4  10   36.70   11.40
  -1  -4  10   22.50   11.80
  -1  -4  10   30.10   11.70
  -1   4 -10   33.50    8.90
   1  -4 -10   30.90   13.50
  -1  -5 -10    2.00    9.70
   1  -5  10   -2.40    8.40
   1   5 -10    1.70   10.00
  -1   5  10    5.80    8.20
  -1  -5 -10    0.20    9.00
   1  -5  10  -15.00    9.40
   1  -5  10   -1.40    4.80
  -1   5  10   -6.20    6.70
  -1   5 -10   11.10    8.80
   1  -5 -10  -13.20    8.80
  -1  -5  10    5.00    6.10
   1   5  10    8.10    7.70
  -1  -5  10   -6.10    8.10
   1  -5 -10   12.50   11.30
  -1  -5  10   -7.70    8.20
   1   5  10  -11.20    6.90
   1   0 -11   -4.60    3.40
  -1   0  11    0.20    2.60
   1   0 -11    0.50    2.60
   1   0  11   -3.30    3.10
  -1   0 -11    1.80    3.30
  -1   0 -11    1.40    3.70
  -1   0  11    1.50    4.50
   1   0 -11   -3.00    2.70
  -1   0  11   -1.30    4.00
   1   0 -11    3.50    6.20
   1   0 -11    2.60    3.10
   1   0  11    2.90    3.70
  -1   0 -11    0.60    4.90
   1   0  11   -0.80    5.00
  -1   0 -11   -2.40    3.00
  -1   0 -11   -4.60    2.30
   1   1 -11   62.19    8.30
   1  -1  11   50.99    9.90
  -1  -1 -11   78.29   13.00
   1  -1  11   77.29   10.20
  -1   1  11   69.69   12.00
  -1   1  11   66.19   12.80
  -1  -1 -11   51.29   16.20
   1   1 -11   48.40   12.50
   1   1 -11   44.10   13.00
  -1  -1 -11   52.79   12.50
  -1   1  11   70.89   14.20
   1  -1  11   53.39   13.70
   1   1 -11   70.29   12.80
   1  -1  11   62.49   11.10
   1  -1  11   72.89   15.80
   1  -1 -11   60.89   17.30
   1   1  11   75.39   14.10
   1   1  11   77.29   14.70
  -1   1 -11   65.69    8.10
  -1  -1  11   60.29   10.70
  -1  -1  11   67.19   10.90
  -1  -1  11   69.49   15.40
   1  -1 -11   85.09   14.80
  -1  -1  11   61.59   11.80
   1  -1 -11   60.89   12.60
   1  -1 -11   54.69   10.70
  -1   1 -11   66.89   14.10
  -1   1 -11   66.59    7.30
  -1   1 -11   61.29    8.00
   1   1  11   55.09   10.30
  -1   1 -11   75.49   14.30
  -1   1 -11   73.39   15.90
  -1   2  11  165.98   19.90
   1  -2  11  169.68   16.20
  -1  -2 -11  155.28   21.00
   1  -2  11  181.98   24.70
   1  -2  11  130.19   23.60
  -1  -2 -11  137.89   27.10
  -1   2  11  176.98   13.50
   1   2 -11  185.78   17.80
   1   2 -11  158.48   14.90
   1   2 -11  171.78   19.60
  -1   2  11  151.28   16.70
   1  -2  11  159.88   18.00
  -1   2  11  161.08   15.70
  -1   2  11  166.38   17.10
   1   2  11  171.38   16.70
  -1  -2  11  150.78   18.80
  -1  -2  11  184.38   24.20
   1   2  11  168.58   17.30
  -1   2 -11  157.98   14.50
   1  -2 -11  160.18   21.30
   1   2  11  152.28   16.80
  -1  -2  11  164.48   15.80
   1  -2 -11  157.48   29.50
   1   2  11  186.18   20.70
  -1   2 -11  127.99   16.80
  -1  -2  11  188.88   24.40
  -1   2 -11  158.18   11.00
  -1   2 -11  159.28   18.40
   1   2  11  163.78   13.50
  -1  -3 -11   14.00    6.60
  -1   3  11   22.00    9.10
   1  -3  11   10.40    7.60
  -1   3  11   14.90    6.90
  -1  -3 -11    9.40    8.50
  -1   3  11   19.70    9.10
  -1   3  11    9.00    7.30
   1  -3  11   14.60    6.90
   1   3 -11   12.90    4.60
   1   3 -11    7.50    5.20
   1  -3  11   14.40    7.30
   1  -3 -11   12.20    9.30
   1  -3 -11   20.70   11.20
  -1  -3  11   18.10    8.90
  -1  -3  11   22.10    9.90
  -1  -3  11   20.30    8.20
  -1   3 -11    5.60    5.00
  -1   3 -11   19.70    5.10
   1   3  11   24.10    9.00
  -1   3 -11   14.50    4.10
   1   3  11   18.50    6.80
   1   3  11   16.60    7.30
   1  -4  11   13.90   10.00
   1   4 -11   24.60    7.30
  -1   4  11   21.00    9.00
   1  -4  11   19.90   10.80
  -1  -4 -11   16.80   12.50
  -1  -4 -11   11.70    9.90
   1   4 -11   42.10    8.50
  -1   4  11   17.70    9.20
  -1   4  11   15.70    7.70
   1  -4  11   -2.20    6.00
  -1   4 -11   17.90    7.50
   1   4  11    4.80    6.90
   1   4  11   16.80    9.50
  -1  -4  11   20.70   11.40
  -1  -4  11   16.00    7.10
  -1  -4  11   14.20   10.30
   1  -4 -11   15.30    9.70
   1   4  11   29.50   10.10
   1  -4 -11   16.80   11.70
   1   5 -11    9.30    8.40
   1  -5  11   -3.40    8.40
   1  -5  11    4.60    6.70
   1  -5  11    4.10    8.30
  -1   5  11  -15.40    6.70
  -1  -5 -11    0.90   11.80
  -1  -5 -11   -5.00   10.90
  -1   5  11    2.00    7.60
  -1  -5  11   -1.80    7.20
  -1  -5  11   -3.00    8.30
   1  -5 -11  -13.80   11.10
   1   5  11   -8.20    6.50
  -1   5 -11   -6.40    7.90
  -1  -5  11    7.40    9.90
   1  -5 -11    3.80   11.10
  -1   0  12    5.40    4.40
   1   0 -12   -6.70    3.80
   1   0 -12   -0.20    3.20
  -1   0  12    1.90    4.20
   1   0  12   -0.20    3.30
   1   0 -12   -0.80    3.80
   1   0 -12    3.60    4.00
   1   0 -12   -1.30    5.90
  -1   0 -12   -2.80    3.70
  -1   0 -12    2.50    4.10
  -1   0  12   -2.00    3.30
   1   0  12   -4.00    4.70
   1   0  12    3.90    4.60
  -1   0 -12    5.80    4.90
  -1   0 -12   -3.20    4.30
  -1   1  12  214.58   21.60
  -1  -1 -12  212.48   19.90
   1   1 -12  200.68   16.70
  -1  -1 -12  203.48   21.70
  -1  -1 -12  214.88   29.80
   1   1 -12  160.88   20.70
   1  -1  12  179.48   23.60
   1  -1  12  181.18   19.30
   1   1 -12  181.28   24.60
  -1   1  12  196.48   18.10
  -1  -1 -12  180.78   19.80
  -1   1  12  205.68   20.70
   1  -1  12  178.78   17.20
   1  -1  12  183.58   18.10
  -1   1 -12  204.48   25.20
  -1  -1  12  199.28   18.20
  -1   1 -12  206.28   15.90
   1  -1 -12  168.88   20.10
   1  -1 -12  163.68   19.20
  -1   1 -12  221.58   14.60
   1  -1 -12  191.48   20.00
   1   1  12  199.18   18.70
   1   1  12  167.88   20.20
  -1   1 -12  178.48   21.50
   1   1  12  212.98   21.50
  -1  -1  12  190.38   17.50
  -1  -1  12  195.08   24.10
  -1   1 -12  206.18   15.70
   1  -1 -12  198.88   29.30
  -1  -1  12  187.48   19.40
  -1   2  12    6.70    5.90
  -1   2  12   16.30   11.50
  -1   2  12    8.70    5.60
  -1  -2 -12   14.80    8.10
  -1  -2 -12    7.60    7.50
   1   2 -12    9.00    4.00
   1  -2  12    4.80    8.20
   1  -2  12    4.70    3.70
   1   2 -12   12.00    5.40
   1  -2  12    0.80    6.40
   1  -2 -12    8.60    6.50
  -1   2 -12    1.70    4.30
   1   2  12   11.60    4.60
   1  -2 -12   14.80    8.80
   1   2  12    4.40    5.20
  -1  -2  12   12.00    5.80
  -1   2 -12   11.40    3.00
   1   2  12    3.10    5.10
  -1   2 -12    7.60    5.30
   1   2  12   12.50    6.30
  -1  -2  12    6.70    3.80
  -1  -3 -12  128.99   26.60
  -1   3  12  153.88   22.00
  -1   3  12  131.79   16.90
  -1   3  12  156.48   15.40
  -1   3  12  153.68   20.30
   1  -3  12  144.99   27.90
   1   3 -12  145.49   14.30
   1  -3  12   97.59   19.60
  -1  -3 -12  119.49   27.20
  -1   3 -12  128.79   13.20
  -1   3 -12  149.88   14.20
   1  -3 -12   81.89   21.80
  -1  -3  12  114.99   20.20
   1  -3 -12   98.39   22.20
  -1  -3  12  115.19   19.40
  -1  -3  12  119.49   23.70
  -1   3 -12  150.58   11.90
   1   3  12  123.49   21.10
   1   3  12  133.29   15.60
  -1   3 -12  139.79   14.40
   1   3  12  143.39   17.40
  -1   4  12   -1.90    5.80
   1   4 -12    0.00    4.90
  -1   4  12  -14.30    7.50
   1  -4  12    5.80    8.40
  -1  -4 -12    2.60    8.80
  -1  -4 -12  -13.80    8.80
  -1   4  12   -5.90    5.70
   1  -4  12   -6.10    8.40
   1   4  12    2.80    7.00
   1  -4 -12   -9.10    8.00
   1  -4 -12   15.60   12.00
  -1  -4  12   -7.20    4.90
   1   4  12  -11.00    5.80
  -1  -4  12   -0.60    7.10
  -1  -4  12    7.10    9.50
   1   4  12   -2.00    5.30
   1  -5  12   10.50    5.80
  -1  -5 -12  -13.40   10.20
  -1   5  12    8.00    9.10
  -1   5  12  -17.00    8.40
  -1   5  12   -1.30    6.80
   1   5 -12   -4.40    8.60
   1  -5 -12  -23.80   10.60
  -1  -5  12   -2.50    9.00
   1   5  12   19.40   11.30
   1   5  12   -2.70    6.70
  -1   5 -12  -10.10    8.30
   1   5  12  -13.60    7.10
   1   0 -13    1.40    3.30
  -1   0  13    0.20    4.70
  -1   0 -13   -9.30    6.30
  -1   0 -13    3.30    3.00
   1   0  13   -3.10    3.80
   1   0 -13   -5.50    4.10
  -1   0 -13    0.20    3.10
  -1   0 -13   -6.40    6.20
   1   0 -13   -0.20    7.00
   1   0 -13    2.50    4.40
  -1   0  13   -4.90    5.40
   1   0 -13    3.20    4.20
  -1   0  13    1.50    4.10
   1   0  13   -3.30    3.10
  -1  -1 -13   18.30    9.70
   1  -1  13    7.80    7.60
  -1   1  13    5.60    6.50
   1   1 -13   14.10    8.10
   1  -1  13   17.10    6.60
  -1   1  13    5.00    5.60
   1  -1  13   17.30    5.50
   1   1 -13   12.30    4.40
  -1   1  13   12.80    5.50
   1  -1  13    6.50    4.30
   1   1 -13   -4.60    6.60
  -1  -1 -13   15.30    6.80
  -1  -1  13   10.20    4.60
  -1   1 -13   12.00    9.00
  -1  -1  13    7.50    8.00
  -1  -1  13    9.60    5.20
  -1   1 -13   14.40    5.10
  -1   1 -13    7.30    4.20
  -1  -1  13    8.30    5.60
   1   1  13   17.00    7.20
   1  -1 -13    6.70    8.50
   1   1  13   10.30    6.60
   1   1  13   11.30    5.50
   1  -1 -13   14.60    7.40
   1  -2  13    4.20    7.80
  -1   2  13    3.30    5.50
  -1   2  13    6.00    5.80
  -1  -2 -13    5.20    5.90
  -1   2  13    0.70    5.60
   1  -2  13    5.70    4.80
  -1  -2 -13   14.00    8.20
   1  -2  13    1.10    3.60
   1   2 -13   -0.80    4.90
  -1  -2  13    8.50    9.90
   1  -2 -13    6.10    5.80
  -1   2 -13    3.80    4.60
  -1  -2  13   -1.60    4.80
   1   2  13   -4.60    4.00
   1   2  13    3.80    5.00
   1   2  13    3.40    5.80
  -1  -2  13    1.20    3.60
  -1   2 -13    4.30    3.80
   1  -2 -13   11.80    7.10
  -1   3  13   11.00    5.00
   1  -3  13   11.50    9.90
  -1  -3 -13   11.80   11.10
  -1   3  13    8.70    8.20
   1  -3  13   15.70    9.10
   1   3 -13    0.20    5.20
   1  -3  13    3.80    7.70
  -1   3  13   35.30   10.40
  -1   3  13    6.50    6.40
  -1  -3 -13   21.50   15.30
   1   3  13    8.50    7.10
  -1  -3  13    2.20    7.30
   1   3  13   21.10   10.90
  -1  -3  13   13.60    8.70
   1  -3 -13    9.30   10.00
  -1  -3  13    9.00    9.00
   1   3  13   12.30    7.20
   1  -3 -13    4.70   10.10
  -1   3 -13   -0.20    4.40
   1  -4  13   -7.60    8.80
  -1   4  13   -7.60    4.50
   1  -4  13   16.50    6.90
   1   4 -13   -3.00    6.20
  -1  -4 -13   -1.50   10.80
   1  -4  13    6.80   12.70
  -1  -4 -13    5.20   11.40
  -1   4  13   16.80   18.30
  -1   4  13   -4.70    7.10
   1   4  13   10.80    6.70
  -1  -4  13   18.30   11.70
  -1  -4  13   -4.70    6.80
  -1  -4  13   -0.40    6.70
   1  -4 -13   17.40   15.30
   1   4  13   -3.60   10.10
   1   4  13   -1.00    8.60
   1   0  14   -1.50    4.20
  -1   0 -14   -2.10    4.70
  -1   0 -14   -4.20    6.50
  -1   0 -14   11.90    7.00
  -1   0  14   -0.20    7.10
   1   0 -14  -10.90    7.70
   1   0 -14   -5.50    4.00
   1   0  14    4.00    4.10
  -1   0  14    1.50    4.40
  -1   0  14   -9.00    3.40
  -1   0 -14   -7.10    4.20
   1   0 -14   -1.70    5.70
  -1  -1 -14   19.60    8.40
  -1   1  14   18.40    8.10
  -1   1  14   18.80    8.40
  -1  -1 -14   33.90   14.50
   1  -1  14   23.80    7.30
   1  -1  14   13.90    6.10
   1   1 -14   40.20    8.90
  -1   1  14   11.70    5.80
   1  -1  14   17.20    7.70
   1   1 -14   17.80   10.30
   1  -1  14   27.80   10.30
   1   1  14   18.40    7.40
  -1   1 -14   17.70    5.50
  -1   1 -14   39.20    6.80
  -1   1 -14   34.60   12.40
   1   1  14   24.20    8.40
  -1  -1  14   18.60    6.50
  -1  -1  14   21.30    7.30
   1   1  14   22.90    9.40
   1  -1 -14   16.50    8.60
   1  -1 -14   21.10   11.50
  -1  -2 -14   45.90   16.60
   1  -2  14   61.09   16.70
   1  -2  14   47.00   11.50
  -1   2  14   44.20   10.10
   1  -2  14   46.60   10.30
  -1  -2 -14   40.30   14.80
   1   2 -14   51.29   13.80
  -1   2  14   33.90   11.40
   1   2  14   42.40    9.50
  -1  -2  14   45.70   10.50
   1   2  14   44.20   12.40
  -1  -2  14   56.59   16.40
   1  -2 -14   23.50   13.80
  -1  -2  14   28.10   10.20
   1   2  14   49.40   12.10
   1  -2 -14   43.80   14.40
   1  -3  14   -3.80    7.20
  -1  -3 -14   16.20   12.00
  -1   3  14   16.70    9.40
  -1  -3 -14   25.00    9.80
   1   3 -14   15.90    6.80
   1  -3  14   42.60   15.10
  -1   3  14   19.80    7.40
   1   3  14   30.50    9.80
   1  -3 -14   20.60   12.50
  -1   3 -14    8.70    6.10
  -1  -3  14   17.20   10.80
   1  -3 -14   36.00   14.70
   1   3  14   22.80    6.60
  -1  -3  14    0.50    6.80
   1   3  14   12.80    9.80
   1  -4  14   -4.70    9.20
  -1  -4 -14   -3.30    9.00
   1  -4  14   -2.60   11.20
  -1   4  14  -12.50    7.00
   1  -4  14   -5.70    8.60
  -1  -4 -14   -9.60   12.30
  -1   4  14    5.10    6.40
  -1   4  14    9.90    8.50
   1  -4 -14    8.90   12.20
   1  -4 -14  -10.90   11.40
   1   4  14  -12.70    5.50
   1   4  14   -6.40    6.90
   1   4  14    4.20    7.00
  -1  -4  14  -11.10    7.60
  -1   4 -14   -1.70    6.20
   1   0 -15    6.80    4.80
  -1   0  15    3.90    4.20
   1   0 -15    6.80    8.60
  -1   0  15    4.50    5.20
   1   0  15    3.10    5.80
  -1   0 -15   -8.20    7.50
   1   0  15   -6.20    3.90
   1   0  15   -1.30    3.50
  -1   0 -15   -4.00    4.90
  -1   0  15   -3.40    5.00
   1  -1  15   -3.60    6.60
   1  -1  15   21.20    7.80
  -1   1  15   12.10    8.50
   1  -1  15    5.20    6.10
  -1   1  15   16.60    6.10
  -1  -1 -15    9.20   11.50
  -1   1  15   28.00    7.00
  -1  -1 -15   19.50    8.70
  -1   1 -15   21.90    5.70
   1  -1 -15    8.40    6.50
   1   1  15   10.00    7.90
  -1  -1  15    2.10    5.50
   1   1  15    5.70    6.40
  -1   1 -15   22.80   11.00
   1  -1 -15  -14.30    7.20
   1   1  15    5.10    5.70
  -1  -1  15   13.90    5.80
  -1   1 -15   17.90    5.70
  -1  -1  15   22.20   10.00
  -1  -2 -15   33.10   12.40
  -1   2  15   16.50    8.00
  -1   2  15   20.70    7.60
  -1   2  15   26.10    8.80
   1  -2  15    9.00    9.00
  -1  -2 -15   14.90   11.90
   1  -2  15   24.20    8.50
   1   2 -15   16.50    8.50
   1  -2  15    7.50    6.40
   1  -2 -15   18.40   10.40
   1   2  15   11.80    6.90
  -1   2 -15   16.50    6.90
  -1  -2  15   18.60   11.30
  -1  -2  15   24.10    8.50
   1  -2 -15    3.20    9.50
   1   2  15   19.60    9.80
   1   2  15   22.50    9.00
  -1  -2  15   18.10    8.40
  -1   3  15   13.60    9.90
  -1  -3 -15   24.90   11.60
  -1  -3 -15   -5.50    9.30
   1  -3  15  -15.40    8.50
   1  -3  15    9.60    8.40
  -1   3  15    1.10    8.90
   1   3 -15   -5.10    6.10
   1  -3 -15   15.60   11.80
  -1   3 -15    3.70    6.70
  -1  -3  15   -4.30   10.80
   1   3  15    5.70   10.50
  -1  -3  15   20.30    8.80
   1   3  15   22.00   10.50
   1  -3 -15   20.20   11.60
   1   0 -16   -7.20    4.40
  -1   0 -16    8.60    9.20
  -1   0  16   -4.70    4.30
   1   0 -16   18.00   10.10
  -1   0  16   -8.70    8.00
  -1   0  16    3.80    5.30
   1   0  16    3.90    7.20
  -1   0 -16   -4.30    5.50
   1   0  16   -1.20    3.90
   1   0  16    2.30    4.80
   1  -1  16   54.69   13.50
  -1  -1 -16   26.00   10.10
  -1  -1 -16   23.60   16.80
   1  -1  16   52.49   11.70
  -1   1  16   36.40   11.90
  -1   1  16   44.90   13.20
   1  -1  16   31.50    9.20
   1   1 -16   43.70   14.80
  -1   1  16   60.99   12.40
  -1  -1  16   35.40   14.50
   1  -1 -16   65.69   17.40
   1   1  16   58.39   12.60
   1   1  16   38.20   11.60
  -1  -1  16   47.20   10.10
  -1  -1  16   38.60   11.20
   1  -1 -16   45.00   18.40
   1   1  16   44.50   11.60
  -1   1 -16   50.29    9.00
  -1   1 -16   39.80   13.90
  -1  -2 -16   33.70   11.90
   1  -2  16    7.80    6.90
  -1  -2 -16   15.10   14.30
   1   2 -16    8.70   10.10
   1  -2  16   24.30   12.30
  -1   2  16   21.90    8.70
   1  -2  16    9.40    6.40
  -1   2  16    8.10    9.60
   1   2  16    9.60    9.60
   1  -2 -16   34.80   18.20
  -1   2 -16   20.80   10.10
  -1  -2  16   18.90    8.00
  -1  -2  16   21.80    7.20
   1  -2 -16   29.50   12.40
  -1  -2  16    4.20   11.30
   1   2  16    5.50   10.40
  -1  -3 -16    9.30   10.80
  -1   3  16    9.10    8.50
   1  -3  16    3.70    9.20
   1  -3  16   -7.00   10.40
   1   3  16   10.90   19.20
  -1  -3  16    6.20    9.60
   1   3  16   -2.50    6.50
   1  -3 -16  -22.10    9.60
  -1  -3  16   -2.20    7.80
  -1   0  17    3.70    7.00
   1   0  17   -6.70    6.30
   1   0  17   -3.90    3.90
  -1   0 -17   10.80    6.60
   1   0 -17   -1.80    6.70
  -1   0 -17    9.50   12.40
  -1   0  17    8.60    8.20
  -1   0  17    0.10    6.00
   1   0  17   -6.70    9.10
   1  -1  17    2.60   10.00
   1   1 -17  -17.10    9.80
  -1   1  17   26.80   10.00
  -1   1  17    6.20   11.50
  -1  -1 -17   24.30   11.00
  -1  -1 -17   23.70   15.80
  -1   1  17    7.70    7.70
   1  -1  17    7.90    6.80
  -1   1 -17    7.90    6.20
  -1  -1  17   16.00    9.60
   1   1  17    6.50    6.20
   1   1  17   12.90    8.20
   1  -1 -17   26.20   14.40
  -1  -1  17   10.10    5.90
   1  -1 -17    8.50    8.50
  -1  -1  17   16.20   12.60
  -1   1 -17   25.20   14.40
  -1  -2 -17   43.60   15.70
   1  -2  17   30.20    9.30
   1   2 -17   36.50   13.80
   1  -2  17   38.30   16.70
  -1   2  17   36.50    9.80
  -1   2 -17   25.90   12.80
   1  -2 -17   46.50   16.20
  -1  -2  17   40.30   11.80
   1   2  17   44.90   10.90
  -1  -2  17   74.39   22.50
  -1   0  18    2.90    6.90
   1   0  18    2.90    8.30
  -1   0 -18    5.00   12.90
  -1   0 -18   -9.90    5.70
  -1   0  18  -10.80    9.80
   1   0 -18    4.20    8.20
   1   0 -18    3.70   13.40
  -1  -1 -18    6.30    9.60
  -1   1  18    8.40   11.70
  -1  -1  18   -0.60   11.50
   1  -1 -18    4.00   10.10
  -2   1   0  383.16   21.40
  -2  -1   0  421.36   22.80
   2  -1   0  396.16   23.20
   2   1   0  352.76   22.20
   2   1   0  424.46   21.20
   2  -1   0  382.06   20.90
  -2  -1   0  370.66   21.20
  -2  -1   0  401.06   20.30
  -2   1   0  381.06   22.90
   2   1   0  423.56   22.90
   2   1   0  372.96   21.60
   2  -1   0  424.56   21.90
  -2   1   0  435.06   22.10
  -2  -1   0  401.36   22.30
   2  -2   0   85.39    9.00
   2  -2   0   97.79   11.70
  -2  -2   0   75.09    9.80
  -2   2   0   78.49    9.30
  -2  -2   0   81.99    7.70
   2   2   0   72.39    9.70
   2   2   0   77.49   10.40
   2   2   0   89.29    8.80
   2   2   0   66.89    9.10
   2  -2   0   65.99    8.30
  -2   2   0   68.89   10.20
  -2   2   0   75.89    9.20
  -2  -2   0   80.69   10.60
   2  -2   0   88.49    8.70
   2  -2   0   70.69   10.40
  -2   3   0    8.60    6.00
   2  -3   0   10.70    4.20
   2   3   0   12.50    5.20
   2   3   0   14.80    4.30
   2   3   0   12.90    5.70
   2  -3   0   10.40    4.80
   2  -3   0   13.80    6.20
  -2   3   0   11.20    5.30
  -2   3   0    8.30    4.60
  -2  -3   0    6.50    6.70
  -2  -3   0   13.90    4.60
   2   3   0   10.10    5.40
  -2   3   0   11.80    3.00
  -2  -3   0    8.50    3.50
   2  -3   0    5.90    5.70
   2  -3   0   17.00    5.70
  -2  -3   0   11.30    5.50
  -2  -4   0   26.30    8.20
  -2   4   0   32.90    9.80
  -2  -4   0   26.80    9.20
   2  -4   0   40.00    8.40
   2   4   0   35.20   10.50
   2  -4   0   27.30    7.70
   2  -4   0   38.60   12.60
  -2  -4   0   30.70    5.60
   2  -4   0   38.40   10.90
  -2  -4   0   26.50    8.50
  -2  -4   0   34.10   11.20
  -2   4   0   31.90    5.20
   2   4   0   19.30    8.30
  -2   5   0   77.09   17.00
   2  -5   0  109.49   10.10
   2  -5   0   98.39   19.80
  -2  -5   0   82.39   15.00
   2   5   0   97.79   19.20
  -2  -5   0   99.79   11.00
  -2  -5   0  108.79   20.60
  -2  -5   0  128.89   18.80
   2   6   0   68.99   17.50
  -2  -6   0   67.09   17.50
  -2  -6   0   49.80   14.70
  -2  -6   0   50.59    9.50
   2  -6   0   51.59   14.60
   2  -6   0   64.79   16.40
   2  -6   0   78.29    8.20
  -2   6   0   57.59   16.50
   2  -6   0   63.09   15.10
  -2  -6   0   55.09   15.60
   2   0   1 1955.00   84.69
   2   0  -1 1756.62   84.19
  -2   0  -1 1885.51   86.29
  -2   0  -1 2142.99   85.19
   2   0  -1 1885.61   84.09
   2   0   1 1856.81   84.69
   2   0  -1 1854.21   84.79
  -2   0  -1 1764.92   84.89
  -2   0   1 1920.41   86.39
   2   1  -1  962.00   47.80
  -2   1   1 1023.30   49.10
  -2   1   1 1012.70   50.39
   2  -1   1 1007.80   45.40
   2   1  -1 1023.40   45.40
   2   1  -1  946.51   49.60
  -2  -1  -1  986.50   46.70
   2   1  -1  975.10   46.10
   2  -1   1  994.10   46.40
  -2  -1  -1  929.41   48.60
  -2   1   1 1047.80   47.00
  -2  -1  -1 1096.59   48.60
  -2   1   1 1096.49   47.80
   2  -1   1  989.80   50.99
  -2  -1  -1 1018.10   49.70
   2  -1   1  951.20   49.70
  -2  -1  -1  957.20   50.09
   2   1  -1  963.30   47.20
   2   1  -1  897.91   47.70
   2  -1   1  941.41   49.10
   2   1  -1 1000.30   50.39
   2  -1  -1 1033.40   50.79
  -2   1  -1 1035.10   46.70
  -2  -1   1 1025.60   46.70
  -2   1  -1 1004.20   47.10
   2   1   1  952.60   50.29
   2   1   1  944.01   48.70
  -2  -1   1  994.80   47.60
  -2   1  -1  951.10   49.20
   2   1   1 1071.19   48.70
   2  -1  -1  996.20   48.70
   2  -1  -1 1104.19   46.90
  -2  -1   1 1048.40   49.70
  -2  -1   1  901.71   46.30
  -2   1  -1 1036.30   50.09
  -2  -1   1  933.71   46.90
  -2  -1   1 1022.00   50.39
   2   1   1 1079.89   50.49
  -2   2   1  174.68   11.60
  -2   2   1  179.98   13.60
   2  -2   1  177.98   15.10
  -2  -2  -1  188.18   15.40
  -2  -2  -1  163.98   15.80
   2   2  -1  169.48   15.30
   2  -2   1  168.88   11.60
  -2   2   1  149.19   14.30
   2  -2   1  178.68   13.60
   2  -2   1  158.88   16.20
   2   2  -1  167.98   15.90
  -2  -2  -1  156.18   13.50
  -2  -2  -1  174.78   14.50
   2   2  -1  156.78   13.50
  -2   2   1  168.88   16.10
   2  -2   1  164.08   15.30
  -2  -2   1  161.08   16.00
  -2   2  -1  163.88   13.60
   2   2   1  166.68   13.70
   2   2   1  158.48   14.70
   2  -2  -1  199.88   15.90
  -2  -2   1  159.18   13.20
  -2  -2   1  149.39   13.50
   2  -2  -1  180.08   14.10
  -2  -2   1  166.98   12.10
   2   2   1  161.08   14.60
   2   2   1  161.78   14.40
   2   2   1  167.78   16.00
   2  -2  -1  161.58   15.90
  -2   2  -1  131.19   14.30
   2  -2  -1  191.98   16.50
   2  -2  -1  173.88   12.50
  -2   3   1  208.28   21.20
   2   3  -1  214.78   21.10
   2  -3   1  224.68   16.40
   2  -3   1  214.78   19.40
  -2  -3  -1  203.58   20.80
  -2   3   1  218.48   20.30
   2   3  -1  223.18   21.80
   2   3  -1  234.48   21.30
   2  -3   1  241.58   23.10
  -2  -3  -1  217.58   18.40
  -2   3   1  222.88   15.10
  -2  -3  -1  222.78   20.90
  -2   3   1  238.48   19.30
   2  -3   1  210.88   20.80
  -2  -3  -1  236.68   18.60
   2  -3  -1  242.68   20.20
  -2   3  -1  192.58   20.20
   2   3   1  223.98   19.30
   2   3   1  212.38   18.80
   2  -3  -1  200.28   17.60
   2   3   1  250.97   21.20
  -2   3  -1  210.38   19.10
  -2  -3   1  230.28   16.70
   2  -3  -1  205.28   21.40
  -2  -3   1  237.08   18.90
  -2  -3   1  224.08   20.20
  -2  -3   1  242.38   22.70
  -2   3  -1  245.78   21.10
  -2  -4  -1    7.70    4.50
   2  -4   1    0.60    5.20
  -2   4   1   11.60    7.60
   2  -4   1    9.30    8.30
   2  -4   1   10.10    5.70
  -2   4   1   10.30    3.50
  -2  -4  -1    5.20    5.10
  -2  -4  -1    5.10    6.20
  -2  -4  -1   12.10    5.00
  -2   4   1   15.20    6.20
   2  -4   1    7.80    2.90
   2   4  -1    9.90    7.80
   2   4  -1   16.30    7.20
   2  -4  -1   13.00    6.70
   2   4   1   14.50    8.10
   2  -4  -1   13.40    7.30
  -2  -4   1    5.50    7.00
   2  -4  -1    9.80    8.30
   2  -4  -1   11.10    6.60
  -2  -4   1    8.10    5.90
  -2  -4   1   16.60    4.60
  -2   4  -1   15.80    6.90
  -2   4  -1    6.30    6.70
  -2   4  -1    8.80    2.90
   2   4   1   13.70    6.50
  -2  -4   1    6.10    5.20
  -2  -4   1    6.20    4.90
   2  -5   1   47.70   11.20
  -2  -5  -1   62.29   14.20
   2  -5   1   66.39    6.90
  -2   5   1   58.29   13.40
  -2  -5  -1   51.99    8.80
   2  -5   1   59.49   13.10
  -2   5   1   64.69   15.40
  -2  -5  -1   40.00   11.40
   2   5  -1   47.80   14.00
   2  -5   1   52.49   15.20
  -2  -5  -1   60.39   14.30
   2  -5  -1   51.19   15.10
  -2  -5   1   75.29   12.20
  -2  -5   1   50.19   12.60
   2  -5  -1   50.79   15.20
   2   5   1   62.09   15.50
  -2  -5   1   71.39   21.90
  -2   5  -1   49.80   13.00
  -2  -5   1   55.09   13.70
   2  -5  -1   76.89   13.00
   2  -6   1   13.60    9.10
   2  -6   1    7.10    8.60
  -2  -6  -1   10.60    8.10
   2  -6   1    0.70    6.70
  -2  -6  -1   12.10    6.10
  -2  -6  -1    9.50    8.00
  -2   6   1   12.30    9.30
   2   6  -1   13.80   10.90
  -2  -6   1    3.60    7.10
  -2  -6   1    5.30    5.30
   2   6   1    4.00    8.00
   2  -6  -1    3.10    7.40
   2  -6  -1    7.10    9.80
  -2   6  -1    9.10    9.60
  -2  -6   1   -4.30    7.60
   2  -6  -1    8.80    8.60
   2   0   2   45.90    4.10
  -2   0  -2   45.40    5.60
   2   0   2   39.70    4.40
  -2   0   2   41.60    5.80
  -2   0   2   46.70    3.70
   2   0   2   56.49    3.90
  -2   0  -2   51.79    4.20
   2   0  -2   46.60    4.30
   2   0   2   53.79    6.30
   2   0  -2   45.20    5.60
  -2   0   2   42.30    4.40
   2   0  -2   45.10    3.70
   2   0  -2   43.80    4.40
  -2   0   2   50.59    6.10
   2   0  -2   49.60    5.40
  -2   0  -2   45.00    4.40
   2   0  -2   43.90    5.60
  -2   0   2   44.30    4.60
   2   0   2   41.60    4.10
   2   0  -2   50.29    4.60
  -2   0  -2   48.70    4.60
  -2   0  -2   53.69    3.90
   2  -1   2 1140.49   57.79
  -2  -1  -2 1300.37   60.29
  -2   1   2 1259.07   60.59
   2  -1   2 1203.38   57.49
   2  -1   2 1236.18   56.69
   2   1  -2 1272.67   56.89
  -2  -1  -2 1292.07   58.29
   2   1  -2 1274.77   58.09
  -2   1   2 1336.07   61.19
   2   1  -2 1181.48   57.49
  -2  -1  -2 1271.87   63.29
   2   1  -2 1326.47   58.29
   2   1  -2 1264.77   62.59
   2  -1   2 1040.20   58.89
   2   1  -2 1311.47   59.79
   2  -1   2 1226.88   62.39
   2   1  -2 1262.97   58.89
   2   1  -2 1330.37   62.69
  -2  -1  -2 1197.48   60.39
   2  -1   2 1187.68   62.59
  -2   1   2 1177.68   61.39
  -2  -1  -2 1220.38   62.29
   2   1  -2 1308.67   58.19
   2  -1   2 1162.58   57.89
  -2   1  -2 1262.07   58.29
   2   1   2 1180.88   60.09
  -2  -1   2 1256.67   58.59
  -2  -1   2 1287.97   62.49
   2   1   2 1195.58   58.29
  -2  -1   2 1186.28   58.39
   2  -1  -2 1341.67   60.19
  -2   1  -2 1200.98   59.79
   2   1   2 1151.48   61.99
  -2   1  -2 1229.28   56.59
  -2  -1   2 1154.58   59.49
   2  -1  -2 1377.36   61.09
  -2   1  -2 1298.07   57.29
   2  -1  -2 1253.87   62.39
   2   1   2 1258.17   58.39
  -2   1  -2 1321.17   62.69
   2  -1  -2 1382.26   64.89
  -2   1  -2 1301.77   56.59
  -2  -1   2 1189.28   61.59
   2   1   2 1320.77   63.99
  -2  -2  -2   32.30    7.50
   2   2  -2   28.90    7.30
   2  -2   2   27.90    6.70
   2   2  -2   33.40    7.10
  -2   2   2   29.30    5.60
  -2   2   2   26.20    7.00
   2   2  -2   26.00    6.60
  -2  -2  -2   23.50    7.50
   2  -2   2   26.60    7.70
  -2  -2  -2   29.70    4.60
   2  -2   2   29.50    2.90
   2   2  -2   31.40    4.60
  -2  -2  -2   24.10    5.50
   2   2  -2   29.30    6.10
   2  -2   2   31.40    7.90
  -2   2   2   29.40    7.40
  -2   2   2   33.40    6.00
   2  -2   2   32.40    4.20
  -2  -2  -2   25.40    6.90
   2  -2  -2   24.10    5.90
  -2   2  -2   33.00    4.60
  -2  -2   2   21.40    6.70
  -2   2  -2   31.00    7.40
  -2  -2   2   34.20    5.10
  -2  -2   2   30.20    5.80
  -2  -2   2   28.40    4.10
  -2   2  -2   25.20    5.50
   2  -2  -2   22.50    6.40
   2   2   2   23.80    6.40
   2   2   2   23.50    6.30
  -2  -2   2   23.10    5.00
   2  -2  -2   31.40    4.60
  -2   2  -2   25.40    6.40
  -2  -2   2   40.30    8.50
   2  -2  -2   29.30    6.80
   2  -2  -2   30.30    8.70
   2   2   2   17.80    5.80
  -2   3   2  251.17   22.90
   2   3  -2  270.37   21.20
   2  -3   2  271.77   17.50
   2  -3   2  281.47   23.10
  -2  -3  -2  258.97   21.50
  -2   3   2  277.17   19.00
   2   3  -2  261.47   25.00
   2  -3   2  298.57   24.10
  -2   3   2  287.07   25.90
   2  -3   2  296.97   26.70
   2   3  -2  277.67   24.30
  -2   3   2  291.47   21.00
  -2  -3  -2  274.77   23.00
   2  -3   2  270.07   20.70
   2  -3   2  279.57   14.70
  -2  -3  -2  260.57   24.20
  -2  -3  -2  248.08   22.00
   2   3   2  217.18   23.50
  -2   3  -2  285.27   21.90
  -2  -3   2  267.67   16.90
  -2  -3   2  259.67   17.30
  -2  -3   2  262.97   20.70
  -2  -3   2  294.67   25.90
  -2   3  -2  270.27   23.50
  -2  -3   2  274.17   23.00
   2   3   2  284.27   23.90
  -2  -3   2  287.37   21.20
  -2   3  -2  271.87   23.90
   2   3   2  232.98   21.90
   2  -3  -2  308.57   25.10
   2  -3  -2  254.87   21.30
   2   3   2  281.67   21.50
   2  -3  -2  267.07   25.60
   2  -3  -2  282.07   24.20
   2  -4   2   33.00   11.40
  -2   4   2   20.60    8.30
   2  -4   2   43.80   11.50
   2   4  -2   43.20   11.60
  -2  -4  -2   22.80   10.50
   2  -4   2   54.89    7.30
  -2   4   2   59.09   13.60
   2  -4   2   31.40    8.40
  -2  -4  -2   47.30   10.10
   2   4  -2   31.30   11.70
  -2   4   2   58.19    8.00
  -2  -4  -2   45.30   11.40
   2  -4   2   50.59   13.20
   2   4  -2   47.40   11.80
   2  -4   2   44.60    5.00
  -2  -4   2   46.10   10.90
  -2   4  -2   44.30    5.10
  -2  -4   2   50.99    7.10
   2  -4  -2   51.09   11.90
   2   4   2   45.70   12.30
   2  -4  -2   44.90   11.00
  -2  -4   2   44.80    9.50
  -2   4  -2   43.30   11.60
  -2  -4   2   49.60   14.60
  -2   4  -2   43.90   11.00
   2  -4  -2   42.60   16.10
  -2  -4   2   58.69    7.70
   2   4   2   49.60   11.40
   2  -5   2    2.70    5.50
  -2  -5  -2    1.60    6.00
  -2   5   2   19.60    9.90
   2   5  -2    4.30    7.70
  -2   5   2   -9.40    6.40
  -2  -5  -2    3.40    6.40
   2  -5   2    9.20    6.00
  -2  -5   2   16.40    6.10
  -2  -5   2    0.70    5.60
   2  -5  -2    9.70    6.90
   2  -5  -2   -4.10    6.60
   2   5   2    7.10    7.70
  -2  -5   2    5.10    4.30
  -2  -5   2   15.10    9.20
   2  -5  -2    8.30    8.40
  -2  -5   2    8.80    6.30
  -2  -6  -2    7.00    6.90
  -2  -6  -2   15.60   11.40
  -2  -6  -2    8.00    8.50
   2  -6   2    5.10    6.60
  -2   6   2   19.50   11.40
   2  -6   2    8.70    9.60
   2   6  -2   15.50   10.40
  -2  -6  -2   -0.10    5.00
  -2  -6   2    9.60    5.40
  -2   6  -2   21.00   11.60
   2  -6  -2   20.60   11.10
   2  -6  -2    7.40    6.70
  -2  -6   2   18.60   11.50
  -2  -6   2   11.60    7.50
   2   6   2   18.80   12.30
   2  -6  -2   -1.80    7.00
  -2  -6   2    7.80    7.50
   2   0   3 2029.40   85.19
   2   0   3 1889.41   86.59
  -2   0  -3 1866.11   87.29
  -2   0   3 1951.10   86.49
   2   0  -3 1866.91   87.19
   2   0  -3 1910.91   87.99
   2   0  -3 1752.32   86.59
  -2   0   3 1883.11   90.89
   2   0   3 1843.12   86.99
  -2   0  -3 1859.61   86.39
   2   0  -3 1795.82   87.39
   2   0   3 1923.71   88.79
  -2   0  -3 1821.92   86.99
   2   0   3 1824.42   86.79
   2   0  -3 1891.31   85.89
   2   0   3 1814.92   90.89
  -2   0   3 1907.41   87.69
   2   0  -3 1947.51   91.89
  -2   0  -3 1929.81   90.89
  -2   0   3 1880.91   85.79
   2   0  -3 1859.21   90.29
  -2   0  -3 1972.80   85.29
   2   0  -3 1900.51   89.79
  -2   0   3 1914.11   90.49
  -2   0   3 1840.32   87.29
   2   0   3 1900.71   86.29
  -2   1   3 1478.45   71.79
  -2  -1  -3 1464.15   67.49
   2   1  -3 1398.46   71.69
   2   1  -3 1495.25   67.19
   2  -1   3 1473.65   67.29
  -2   1   3 1425.26   70.39
   2   1  -3 1482.75   67.69
   2  -1   3 1535.65   66.09
  -2  -1  -3 1395.86   69.39
  -2  -1  -3 1445.86   70.79
  -2   1   3 1430.06   68.99
   2  -1   3 1518.75   72.89
   2  -1   3 1387.66   68.39
   2   1  -3 1459.35   72.09
   2   1  -3 1460.25   67.59
   2  -1   3 1484.15   65.19
   2  -1   3 1404.86   71.79
  -2  -1  -3 1309.37   71.19
   2   1  -3 1513.95   68.99
   2   1  -3 1469.15   67.29
  -2  -1  -3 1451.45   74.09
   2   1  -3 1453.95   70.39
  -2  -1   3 1438.36   68.79
   2   1   3 1432.06   74.39
   2  -1  -3 1410.86   69.39
  -2   1  -3 1375.06   67.09
  -2   1  -3 1482.55   67.39
   2   1   3 1458.65   68.89
  -2   1  -3 1403.06   71.89
  -2  -1   3 1327.17   70.89
   2   1   3 1504.15   68.39
  -2   1  -3 1366.56   67.79
  -2  -1   3 1357.16   71.29
   2   1   3 1294.97   70.99
  -2  -1   3 1404.96   66.89
  -2  -1   3 1449.35   67.59
  -2  -1   3 1421.46   70.49
  -2   1  -3 1376.86   66.49
   2  -1  -3 1445.96   74.79
  -2   1  -3 1518.45   65.29
  -2   1  -3 1512.95   72.59
   2  -1  -3 1410.66   70.19
   2  -1  -3 1344.87   70.89
  -2   1  -3 1448.46   66.89
   2  -2   3   67.89    8.20
  -2   2   3   71.49    6.60
   2   2  -3   52.19    6.60
   2  -2   3   62.59    7.20
  -2  -2  -3   62.29    7.60
  -2   2   3   54.49   10.40
   2  -2   3   58.39    5.40
   2  -2   3   55.79   10.50
  -2   2   3   75.79   10.00
   2   2  -3   50.49   10.20
  -2  -2  -3   44.30   10.10
   2   2  -3   42.60    9.30
  -2  -2  -3   53.39    8.20
   2  -2   3   59.79    4.90
  -2   2   3   67.49    8.70
   2   2  -3   61.59    6.50
   2   2  -3   51.39    6.70
  -2  -2  -3   45.50    9.70
  -2  -2  -3   60.79    7.60
   2  -2   3   33.60    8.20
   2  -2  -3   54.99   10.90
   2  -2  -3   52.99   10.30
  -2  -2   3   40.40    8.50
  -2   2  -3   67.19    6.60
   2   2   3   64.59    9.80
   2  -2  -3   61.09    8.40
  -2   2  -3   66.59    9.30
   2   2   3   58.89    7.50
  -2   2  -3   54.99    6.30
   2  -2  -3   54.19    6.90
  -2   2  -3   68.39   12.00
   2   2   3   64.39   10.80
   2   2   3   46.00   10.10
  -2  -2   3   67.29    7.40
  -2  -2   3   48.60    9.60
  -2  -2   3   62.79    6.70
  -2  -3  -3  472.45   31.20
  -2  -3  -3  425.66   23.90
   2  -3   3  456.65   23.10
  -2   3   3  474.45   28.30
  -2  -3  -3  456.35   35.40
   2  -3   3  442.66   35.80
   2  -3   3  446.46   24.10
  -2   3   3  457.95   32.70
   2   3  -3  405.26   28.60
  -2   3   3  481.35   29.20
  -2  -3  -3  495.25   34.60
   2  -3   3  422.26   32.70
   2   3  -3  462.25   30.00
   2   3  -3  451.55   25.00
  -2   3   3  454.55   35.10
   2  -3   3  436.96   30.10
   2   3  -3  405.26   34.90
   2  -3   3  450.25   28.80
  -2  -3  -3  419.26   30.60
   2   3  -3  397.66   33.10
   2  -3  -3  462.95   35.00
  -2  -3   3  471.65   29.00
  -2  -3   3  407.16   32.20
  -2  -3   3  412.26   26.70
  -2  -3   3  470.35   25.50
  -2   3  -3  448.56   26.80
   2   3   3  456.35   29.20
   2   3   3  396.46   31.60
   2  -3  -3  448.16   35.90
   2  -3  -3  480.65   33.00
  -2   3  -3  415.16   33.10
  -2   3  -3  396.06   31.20
  -2  -3   3  460.95   23.60
   2   3   3  424.36   33.50
   2  -3  -3  426.06   30.70
   2   3   3  418.86   38.70
  -2  -3   3  464.45   35.50
   2  -4   3   75.59   14.00
   2  -4   3   66.69   11.90
  -2   4   3   76.49   16.00
  -2  -4  -3   84.29   15.00
  -2   4   3  119.59   13.40
   2  -4   3   99.49   20.50
  -2  -4  -3  118.29   16.80
  -2   4   3  114.39   12.30
  -2  -4  -3   72.49   16.40
   2   4  -3  110.79   16.00
   2  -4   3   88.89    9.00
   2  -4   3  105.99   17.70
   2   4  -3   97.09   13.90
   2  -4   3  102.79    7.40
  -2  -4   3   99.69    9.80
   2   4   3   83.69   14.40
   2  -4  -3  117.39   16.50
  -2   4  -3   95.99   10.50
  -2  -4   3  104.39    9.00
   2  -4  -3  102.29   18.10
   2   4   3   76.29   16.20
  -2   4  -3   92.99   14.20
   2  -4  -3   89.09   19.50
  -2  -4   3   96.99   12.90
  -2  -4   3  115.69   12.80
  -2  -4   3   76.59   16.80
   2  -5   3   32.30    6.60
   2  -5   3   41.90   10.40
  -2  -5  -3   31.80   12.10
  -2  -5  -3   20.60    9.10
  -2  -5  -3   28.60    9.00
   2  -5   3   20.20   10.10
   2  -5   3   22.20    8.70
  -2   5   3   32.20   11.30
   2   5   3   19.20   10.30
  -2   5  -3   42.00   13.40
  -2  -5   3   43.10   12.70
   2  -5  -3   30.80   11.30
  -2  -5   3   25.50    7.50
  -2  -5   3   26.80    6.40
   2  -5  -3   32.50   13.50
  -2  -5   3   34.30    6.50
   2  -5  -3   35.90   11.60
  -2  -5   3   18.30    7.60
   2   5   3    8.50    8.50
  -2  -6  -3    1.00    7.80
   2  -6   3   14.60    7.10
  -2  -6  -3   -4.60    5.80
  -2  -6  -3    5.50    6.80
   2  -6   3    1.30    8.60
   2  -6   3   29.30   10.50
   2   6  -3   -0.30    9.20
  -2  -6  -3   -2.10    8.80
  -2   6   3    2.20    9.50
  -2  -6   3   -2.20    9.30
  -2   6  -3   19.40   12.00
  -2  -6   3   -6.50    5.80
  -2  -6   3    2.60    5.40
   2  -6  -3   -5.00    6.70
   2   6   3   11.10   10.60
   2  -6  -3    7.00    9.70
   2  -6  -3   -8.20    5.40
  -2  -6   3    5.80    6.70
  -2   0  -4 2821.52  131.69
   2   0   4 2873.61  129.99
  -2   0   4 2874.61  129.89
   2   0  -4 2814.02  131.59
  -2   0  -4 2703.23  130.99
  -2   0   4 2818.22  135.69
  -2   0   4 2836.52  130.09
  -2   0  -4 2909.21  136.59
  -2   0  -4 2901.21  130.49
   2   0  -4 2885.81  137.39
   2   0  -4 2736.73  130.79
   2   0  -4 2803.12  132.09
   2   0   4 2855.71  130.59
   2   0   4 2859.11  131.49
   2   0  -4 2788.62  129.79
  -2   0  -4 2935.91  130.39
   2   0  -4 2849.81  134.99
  -2   0   4 2858.31  131.89
   2   0   4 3055.29  128.39
   2   0   4 2706.83  130.19
   2   0   4 2966.80  133.79
  -2   0  -4 3056.59  128.79
  -2   0   4 2822.62  136.29
   2   0   4 2921.11  137.19
  -2   0   4 2887.41  132.29
   2   0  -4 2889.11  132.29
   2   0  -4 2768.32  135.49
   2   1  -4   36.30    4.30
  -2   1   4   25.30    5.20
  -2  -1  -4   32.10    6.80
  -2  -1  -4   34.20    7.60
  -2  -1  -4   20.70    6.30
  -2   1   4   19.00    5.90
   2  -1   4   19.80    5.60
   2   1  -4   32.10    4.30
   2  -1   4   23.90    4.30
   2   1  -4   45.00    5.60
  -2   1   4   13.70    4.40
  -2   1   4   23.30    4.80
  -2   1   4   16.00    5.60
   2   1  -4   35.10    7.10
   2  -1   4   31.50    3.80
   2   1  -4   25.90    6.00
  -2  -1  -4   27.80    5.20
   2   1  -4   36.10    5.00
  -2  -1   4   18.20    3.50
   2  -1  -4   31.00    6.70
  -2   1  -4   24.30    4.70
   2   1   4   28.70    5.40
  -2  -1   4   15.90    4.00
   2   1   4   17.20    5.50
  -2  -1   4   17.90    5.10
   2  -1  -4   32.70    7.00
  -2  -1   4   25.20    5.90
   2  -1  -4   29.60    7.90
  -2   1  -4   30.10    5.10
  -2  -1   4   23.60    5.70
  -2   1  -4   31.60    3.00
  -2   1  -4   40.80    8.00
  -2  -1   4   20.70    5.50
   2  -1  -4   21.60    5.00
  -2   1  -4   20.60    5.70
  -2   1  -4   36.80    4.40
  -2   1  -4   29.30    3.50
   2   1   4   27.70    5.30
   2   1   4   28.60    7.90
  -2  -1   4   21.00    4.00
   2   2  -4   64.99    8.90
  -2  -2  -4   82.19    7.90
  -2   2   4   79.49   10.90
  -2  -2  -4   54.59    8.20
   2   2  -4   55.59    6.10
  -2   2   4   64.89    9.80
   2  -2   4   66.69    7.10
  -2   2   4   73.39   12.90
   2   2  -4   64.49    6.50
  -2  -2  -4   59.19   12.60
  -2  -2  -4   58.69   12.00
   2  -2   4   73.39   12.90
   2   2  -4   70.49    7.40
   2  -2   4   70.29   13.00
   2   2  -4   71.29   12.80
  -2  -2  -4   62.79   10.90
   2   2  -4   60.29    7.00
   2   2  -4   58.29    7.70
   2   2  -4   66.99   12.40
   2   2  -4   56.99    7.60
  -2   2  -4   64.89    5.30
  -2   2  -4   60.99   11.60
  -2  -2   4   64.09   12.20
  -2   2  -4   62.69   12.50
   2   2   4   73.49    8.50
  -2   2  -4   69.39    6.70
  -2  -2   4   63.89    7.50
   2  -2  -4   66.99    9.40
  -2  -2   4   58.49   10.60
  -2  -2   4   70.79    8.40
  -2   2  -4   66.09    7.00
   2   2   4   70.09   10.00
   2  -2  -4   78.39   14.70
   2  -2  -4   64.79    8.50
   2   2   4   69.89    9.60
   2  -2  -4   52.59   12.60
   2   2   4   41.10   10.70
   2   3  -4  142.39   18.40
  -2  -3  -4  122.39   18.90
  -2   3   4  155.98   15.80
  -2   3   4  151.48   17.50
  -2  -3  -4  149.29   15.10
  -2   3   4  161.48   13.10
  -2  -3  -4  129.39   12.30
   2   3  -4  151.48   14.20
  -2  -3  -4  112.19   15.20
   2  -3   4  173.78   20.50
   2  -3   4  145.99    9.90
   2  -3   4  150.08   13.60
   2   3  -4  124.59   15.40
  -2  -3  -4  115.09   17.40
   2  -3   4  168.38   18.90
  -2   3   4  147.69   18.50
   2   3  -4  170.58   19.70
   2  -3   4  162.48   10.70
   2   3  -4  149.39   12.80
   2   3  -4  152.08   12.90
   2  -3   4  152.18   14.20
   2  -3  -4  149.49   12.50
   2   3   4  126.99   22.00
  -2  -3   4  150.38   13.90
   2   3   4  128.79   18.10
  -2   3  -4  154.88   13.10
  -2   3  -4  159.68   28.20
  -2  -3   4  153.68   12.60
   2  -3  -4  213.38   23.40
   2  -3  -4  139.99   15.80
  -2  -3   4  150.58   19.00
  -2   3  -4  150.88   16.70
   2  -3  -4  133.79   15.50
  -2  -3   4  151.58   17.80
   2   3   4  179.98   18.60
   2   3   4  147.69   13.60
  -2   3  -4  123.69   15.50
   2  -3  -4  150.68   19.80
   2  -4   4   98.49   20.30
   2   4  -4   81.49    7.70
  -2  -4  -4   86.19   17.00
  -2  -4  -4   97.29   13.90
   2  -4   4   91.59    7.70
   2  -4   4   67.89   12.00
   2   4  -4   55.19   14.00
   2   4  -4   77.79   14.60
  -2   4   4  110.19   20.60
  -2   4   4   96.79   12.20
   2  -4   4   84.39   15.80
   2  -4   4   73.69   12.70
  -2  -4  -4   81.79   18.90
  -2   4   4   89.39   12.30
  -2  -4   4   83.09   18.30
  -2   4  -4   87.39   12.90
   2   4   4   82.59   13.50
  -2   4  -4   88.49   11.30
  -2  -4   4   87.09   12.00
  -2  -4   4   77.79    9.50
  -2   4  -4   75.79   15.70
   2  -4  -4   76.59   14.50
  -2  -4   4   72.29   15.40
   2  -4  -4   80.09   17.80
   2  -4  -4   78.19   17.10
  -2   5   4    1.10    4.90
   2  -5   4    3.50    8.10
   2  -5   4    3.90    6.90
  -2  -5  -4    0.60    7.30
  -2  -5  -4   -5.20    5.90
   2  -5   4   -0.40    2.90
  -2   5   4    4.40    5.60
  -2  -5  -4    1.70    4.70
   2   5  -4    6.00    7.20
   2  -5   4   -6.30    4.20
   2  -5   4    0.10    5.40
   2  -5  -4   -0.60    5.60
  -2   5  -4    2.60    2.20
   2  -5  -4   14.90    8.10
   2   5   4   -5.20    6.20
   2  -5  -4    2.10    8.60
  -2   5  -4    0.40    4.40
  -2   5  -4   -4.00    3.10
  -2  -5   4    3.90    4.80
  -2  -5   4   -4.90    6.00
  -2   6   4   12.50   10.10
   2  -6   4    0.40   11.60
  -2  -6  -4   -7.40    6.20
  -2  -6  -4    6.60    7.30
   2   6  -4   -9.30    7.60
  -2  -6  -4  -15.90    9.10
  -2  -6  -4    5.60    9.30
   2  -6  -4  -14.50    7.80
   2  -6  -4    6.10   10.10
  -2  -6   4   -8.70    9.90
   2  -6  -4   -9.00    8.30
  -2  -6   4    6.30    5.60
  -2   6  -4   -0.90    8.40
   2   6   4    0.70    8.20
  -2   0  -5 6088.69  273.67
  -2   0  -5 6338.67  273.67
  -2   0  -5 6145.19  281.57
  -2   0   5 5666.23  280.67
   2   0   5 6308.77  273.27
   2   0  -5 6237.18  274.67
  -2   0  -5 6709.23  271.87
  -2   0  -5 6061.89  275.57
  -2   0   5 5918.51  287.47
  -2   0  -5 6010.10  281.07
  -2   0  -5 6183.28  274.07
  -2   0   5 5969.20  275.67
   2   0   5 6046.50  273.97
   2   0   5 5992.60  282.87
   2   0  -5 6055.49  282.47
  -2   0   5 5894.31  273.17
   2   0   5 6026.00  275.17
   2   0   5 6033.80  277.57
  -2   0  -5 5728.73  274.37
   2   0  -5 6113.69  280.67
  -2   0   5 5826.42  272.97
   2   0  -5 6205.68  279.87
   2   0  -5 6146.29  275.87
   2   0  -5 6365.86  276.17
  -2   0   5 6018.10  276.37
   2   0  -5 6180.78  275.57
  -2   1   5 1839.82   77.29
  -2  -1  -5 1643.74   79.29
  -2   1   5 1693.33   89.19
   2   1  -5 1724.43   83.19
   2  -1   5 1573.84   82.49
   2   1  -5 1613.64   79.09
  -2  -1  -5 1568.54   79.69
  -2  -1  -5 1571.34   84.09
  -2  -1  -5 1547.25   82.79
  -2   1   5 1711.03   77.89
   2  -1   5 1556.24   77.09
   2   1  -5 1581.64   79.29
  -2   1   5 1786.72   86.69
   2  -1   5 1485.75   77.49
   2   1  -5 1773.22   84.19
  -2   1   5 1678.03   77.89
  -2   1   5 1803.22   81.39
   2  -1   5 1531.05   84.09
  -2  -1  -5 1653.83   88.19
   2   1  -5 1612.24   77.89
   2   1  -5 1636.24   83.99
   2  -1   5 1534.25   82.29
   2   1  -5 1778.72   85.09
  -2   1   5 1443.66   79.19
  -2   1  -5 1699.13   75.29
  -2   1  -5 1586.54   80.89
  -2  -1   5 1565.64   81.79
   2   1   5 1674.73   78.79
  -2   1  -5 1608.74   76.79
  -2   1  -5 1508.25   83.39
  -2  -1   5 1758.52   85.39
   2  -1  -5 1863.51   85.49
  -2  -1   5 1517.15   78.29
   2  -1  -5 1822.62   90.59
   2  -1  -5 1843.12   79.99
  -2  -1   5 1594.64   79.39
   2   1   5 1559.84   87.99
   2   1   5 1669.73   80.39
   2  -1  -5 1780.52   86.69
  -2   1  -5 1612.34   75.99
  -2   1  -5 1575.44   79.39
   2   1   5 1641.14   77.89
  -2   1  -5 1610.94   84.79
  -2  -1   5 1715.03   83.19
  -2  -1   5 1712.53   84.39
  -2   1  -5 1582.64   82.79
  -2  -1   5 1557.14   77.39
  -2   1  -5 1691.33   81.19
  -2   1  -5 1579.24   78.19
  -2  -2  -5  249.18   24.70
   2   2  -5  247.18   17.50
   2  -2   5  239.18   22.50
   2  -2   5  239.48   16.90
   2  -2   5  270.27   16.50
   2   2  -5  258.67   17.20
  -2  -2  -5  254.47   20.40
  -2   2   5  256.47   20.50
  -2   2   5  246.48   21.20
   2  -2   5  256.77   17.10
   2   2  -5  236.98   19.70
  -2  -2  -5  230.98   19.90
   2   2  -5  232.38   17.40
  -2   2   5  258.07   20.10
   2   2  -5  245.48   22.80
   2   2  -5  243.48   22.80
  -2   2   5  262.27   22.10
  -2  -2  -5  261.57   23.90
  -2  -2   5  250.47   17.40
   2  -2  -5  242.78   20.30
  -2  -2   5  230.48   18.30
   2   2   5  237.68   22.00
   2  -2  -5  301.47   27.10
  -2   2  -5  233.08   22.70
   2   2   5  257.17   18.90
   2  -2  -5  248.38   19.90
  -2   2  -5  252.07   17.80
  -2   2  -5  265.97   14.20
   2   2   5  252.97   21.20
   2   2   5  249.68   25.20
  -2   2  -5  284.17   15.50
  -2   2  -5  264.07   15.20
  -2  -2   5  269.27   23.40
   2   2   5  280.07   20.40
  -2   2  -5  249.08   21.10
  -2   2  -5  223.98   21.80
  -2   2  -5  256.07   17.30
  -2  -2   5  260.87   23.20
   2  -3   5   43.50   12.20
   2   3  -5   20.70    8.30
   2   3  -5   33.80    6.20
   2  -3   5   36.70    7.00
   2   3  -5   23.00    7.60
   2   3  -5   38.80    7.80
  -2   3   5   53.09   12.40
   2  -3   5   35.80   10.40
  -2   3   5   42.00   10.00
   2   3  -5   40.30    7.50
  -2   3   5   53.19   11.20
  -2  -3  -5   44.40    7.60
  -2  -3  -5   19.40    8.50
   2   3  -5   35.20    8.10
  -2  -3  -5   34.90    8.70
   2   3  -5   39.00    7.30
  -2   3   5   44.70    8.50
  -2  -3  -5   39.80    7.80
  -2  -3  -5   26.20    8.80
  -2   3  -5   30.70    8.80
   2   3   5   35.40    7.40
  -2   3  -5   37.00    7.00
  -2  -3   5   31.10    6.60
   2  -3  -5   55.09   12.50
   2  -3  -5   35.80    8.50
   2  -3  -5   64.69    8.60
   2  -3  -5   49.10   13.70
  -2  -3   5   47.90    8.60
   2  -3  -5   43.00    8.30
  -2   3  -5   46.00    8.40
   2   3   5   18.50    8.10
   2   3   5   36.50    9.90
  -2  -3   5   34.30   10.40
  -2   3  -5   38.30    9.10
  -2  -3   5   48.50   12.10
  -2   3  -5   34.80   11.20
   2   3   5   48.20   12.70
  -2   4   5   84.69   10.70
  -2  -4  -5   79.99   16.30
   2  -4   5   66.69   13.10
   2   4  -5   80.19   13.80
  -2  -4  -5   70.59   13.00
   2  -4   5   73.99   17.70
   2   4  -5   78.49    9.60
  -2  -4  -5   81.09    8.40
  -2   4   5   91.29   18.50
  -2  -4  -5   64.99   16.00
  -2   4   5   69.59   12.70
   2   4  -5   72.99   15.30
   2  -4   5   74.89   17.40
  -2  -4   5   81.09   11.40
  -2   4  -5   81.49   16.10
  -2  -4   5   84.09   18.40
   2   4   5   61.39   15.20
   2   4   5   71.09   15.40
  -2   4  -5   82.39   12.10
   2  -4  -5   63.29   15.60
  -2  -4   5  102.09   19.70
   2  -4  -5   70.49   13.50
  -2  -4   5   77.49   10.00
  -2   4  -5   67.29   13.50
   2   4   5   58.39   11.60
   2  -4  -5   69.19   17.30
   2   5  -5   36.40   11.20
  -2  -5  -5   22.50   10.30
  -2  -5  -5   20.00   11.10
   2  -5   5   26.50   13.80
  -2   5   5   29.00   11.80
  -2   5   5   -3.30    9.40
   2  -5   5   22.80    7.80
   2  -5   5   27.50   11.90
  -2  -5  -5   22.10    8.00
   2   5   5   31.70    9.00
  -2  -5   5   43.80    7.00
   2  -5  -5   42.20   13.50
   2  -5  -5   36.30   11.40
  -2   5  -5   48.30   11.60
  -2   5  -5   35.90   11.10
  -2  -5   5   39.40   13.90
   2   5   5   38.70   11.90
   2   5   5   16.80    8.80
   2  -5  -5   18.80   11.90
  -2  -5   5   32.60    8.70
  -2  -6  -5  -11.30    7.00
   2  -6   5    1.50    5.60
   2  -6   5   -8.20    8.10
  -2  -6  -5   -8.40    8.90
  -2   6   5  -14.60    8.10
  -2   6   5   -7.50    6.00
   2   6  -5   11.10    8.40
   2  -6  -5    4.90    9.10
  -2  -6   5    0.10   10.80
   2   6   5    6.50    7.40
  -2  -6   5   -4.50    4.90
   2  -6  -5   -9.40    6.90
  -2   6  -5   -5.60    8.00
   2   6   5    2.30    7.20
   2   0  -6 1026.00   59.49
  -2   0   6  939.21   52.69
  -2   0   6  975.20   58.59
   2   0  -6 1020.70   49.80
  -2   0   6 1049.49   52.69
  -2   0  -6  974.20   57.89
   2   0   6  958.60   48.80
   2   0  -6  962.70   55.79
   2   0   6 1038.60   54.49
  -2   0  -6  932.51   50.59
   2   0  -6  954.10   50.79
   2   0  -6 1076.19   52.49
  -2   0   6  931.31   49.00
   2   0  -6 1033.90   52.29
  -2   0  -6  978.70   51.79
  -2   0  -6 1066.49   50.49
   2   0   6  943.01   58.29
  -2   0   6  993.30   49.60
   2   0   6  923.61   51.29
   2   0   6  984.10   50.19
  -2   0  -6 1043.50   50.19
  -2   0  -6  911.91   56.59
  -2   0   6 1045.90   58.99
  -2   0  -6 1032.90   50.49
   2   0  -6 1005.00   57.09
   2   0  -6 1034.20   52.79
  -2   0  -6 1024.10   47.80
   2   1  -6 3003.20  143.09
  -2  -1  -6 2749.32  136.19
  -2  -1  -6 3121.09  148.19
   2  -1   6 2817.52  134.29
   2   1  -6 2835.02  137.99
  -2   1   6 2670.63  135.09
  -2   1   6 2886.61  147.69
   2   1  -6 2780.82  140.69
   2   1  -6 2816.82  134.79
  -2   1   6 3138.89  145.69
   2  -1   6 3057.79  143.59
  -2   1   6 2932.01  134.69
  -2  -1  -6 2789.92  140.09
   2  -1   6 3022.10  147.39
  -2  -1  -6 2894.71  142.99
   2   1  -6 3129.29  141.39
   2   1  -6 2827.72  134.09
   2  -1   6 2900.51  135.89
   2   1  -6 2964.60  137.29
  -2   1   6 2958.80  137.99
  -2  -1  -6 3037.60  136.99
  -2   1   6 2951.90  134.39
   2  -1   6 2698.53  134.29
   2   1  -6 2992.40  142.09
  -2   1   6 2958.30  133.09
   2  -1   6 2898.51  139.59
  -2   1  -6 2980.60  131.89
  -2  -1   6 2743.83  133.99
   2   1   6 2892.21  135.29
  -2  -1   6 3010.40  142.29
  -2  -1   6 2886.61  141.19
   2  -1  -6 2924.21  148.09
  -2   1  -6 2835.32  139.89
  -2  -1   6 2987.70  136.09
  -2  -1   6 3099.49  144.29
  -2   1  -6 2993.30  132.39
  -2  -1   6 2777.42  136.59
   2  -1  -6 2854.71  136.09
  -2   1  -6 3035.90  139.99
   2   1   6 2974.00  133.59
   2   1   6 2935.51  137.49
   2   1   6 2925.11  147.89
   2  -1  -6 2927.61  132.39
  -2  -1   6 2921.71  138.99
  -2   1  -6 2913.91  143.69
  -2   1  -6 2829.62  141.59
  -2   1  -6 2895.11  132.59
  -2   1  -6 3018.20  139.39
  -2   1  -6 2918.81  135.39
   2  -1  -6 2749.32  136.19
   2  -1  -6 2825.02  142.09
  -2   1  -6 2837.72  136.99
   2   1   6 3008.10  136.59
   2  -1  -6 2880.51  143.89
   2  -1  -6 2687.73  138.99
   2  -2   6   66.99   13.00
  -2   2   6   70.59   13.10
  -2  -2  -6   56.39   10.30
   2   2  -6   81.59    9.20
  -2   2   6   58.09   12.30
   2  -2   6   73.79    8.30
   2   2  -6   63.89   11.20
  -2  -2  -6   48.70   11.90
  -2  -2  -6   70.69   11.90
  -2   2   6   84.79   10.80
   2   2  -6   66.39   13.30
  -2   2   6   93.59   11.10
   2   2  -6   77.19   14.20
   2   2  -6   72.59    7.80
   2  -2   6   75.39    7.90
  -2  -2  -6   61.79   14.00
   2  -2   6   69.59    9.30
   2   2  -6   77.59    8.70
   2  -2   6   50.69   11.20
   2   2  -6   76.99    8.70
   2   2  -6   61.79    7.80
   2  -2  -6   65.69   11.10
   2   2   6   73.59   10.20
  -2   2  -6   68.19    7.40
  -2  -2   6   75.79   14.60
   2   2   6   71.19    9.80
  -2   2  -6   77.09    8.50
  -2  -2   6   64.29   11.00
  -2   2  -6   65.29   13.40
  -2   2  -6   75.49    7.50
  -2  -2   6   72.79    8.90
   2  -2  -6   55.49   13.40
  -2   2  -6   77.99    6.40
  -2   2  -6   61.39   12.00
   2  -2  -6   51.09   11.80
   2   2   6   43.10   11.60
  -2   2  -6   80.89    9.40
  -2   2  -6   65.59   13.10
   2  -2  -6   69.29   10.30
   2   2   6   71.09   13.20
  -2  -2   6   68.39   12.60
  -2   3   6  122.19   15.80
   2  -3   6  112.29   19.40
   2   3  -6  130.49   26.60
   2   3  -6  134.79   15.10
   2  -3   6  134.69   18.90
  -2  -3  -6  111.79   23.00
   2   3  -6  120.19   13.90
  -2  -3  -6  128.99   13.50
  -2  -3  -6  144.39   21.30
   2   3  -6  101.79   11.80
  -2   3   6  112.09   16.20
   2  -3   6  122.89   11.70
  -2  -3  -6  108.39   11.20
   2   3  -6  118.39   11.40
  -2   3   6  117.29   13.80
   2   3  -6  101.49   12.70
   2   3  -6   88.79   18.40
  -2  -3  -6  119.69   18.00
   2   3   6  114.49   13.40
   2  -3  -6  106.19   13.10
  -2   3  -6  134.29   14.50
   2  -3  -6  144.79   25.10
  -2   3  -6  121.19   12.40
  -2  -3   6   99.49   17.50
  -2  -3   6  111.09   19.80
   2  -3  -6  117.89   13.30
   2  -3  -6  115.89   16.10
   2  -3  -6  100.69   19.40
   2   3   6  120.69   18.80
  -2   3  -6  108.69   13.60
  -2  -3   6  100.99   12.50
   2   3   6   84.39   16.90
  -2  -3   6  130.79   13.10
  -2   3  -6  114.99   19.60
  -2   3  -6  102.69   14.50
   2   3   6  115.39   15.60
  -2   3  -6  123.79   12.00
   2   4  -6   49.90   12.40
  -2   4   6   38.30    9.40
  -2   4   6   57.89   14.60
  -2   4   6   70.39   13.50
   2  -4   6   48.00   13.50
  -2  -4  -6   52.59   10.70
  -2  -4  -6   54.09   15.00
  -2  -4  -6   64.99    8.40
  -2  -4  -6   48.20   20.50
   2   4  -6   55.99    9.70
   2  -4   6   45.70   12.80
   2   4  -6   56.99   11.80
  -2   4  -6   42.80   11.70
  -2  -4   6   36.70   13.20
   2  -4  -6   40.60   13.50
  -2   4  -6   63.29   12.20
   2   4   6   55.89   13.90
   2   4   6   63.99   11.90
  -2  -4   6   63.99   15.20
  -2  -4   6   57.09   10.50
  -2   4  -6   53.49   10.70
   2   4   6   66.19   11.60
  -2  -4   6   55.79   10.30
   2  -4  -6   64.09   13.00
  -2  -5  -6   35.70   13.60
  -2  -5  -6   30.20    6.50
  -2   5   6   16.50    8.70
  -2  -5  -6   12.40    9.70
   2  -5   6   13.80   10.70
  -2   5   6   24.90   10.10
   2  -5   6   35.10    9.20
   2   5  -6   25.20    9.10
   2  -5   6   14.50    9.70
  -2   5   6   37.40    7.30
  -2  -5   6   21.00    7.60
   2  -5  -6   27.20   12.80
   2  -5  -6   18.70   11.80
  -2  -5   6   22.00   12.30
  -2   5  -6   30.30    8.50
  -2   5  -6   25.50   10.30
   2   5   6   13.10    6.50
   2   5   6   27.30   10.40
   2   5   6   48.70   12.30
  -2  -5   6   31.00    8.20
  -2  -6  -6    7.60    7.10
   2  -6   6   -9.20    5.40
   2   6  -6   -1.50    8.50
  -2  -6  -6   14.10   10.80
   2  -6   6   -2.40   10.20
  -2   6   6   -4.50    6.60
  -2   6   6    8.10   10.50
   2  -6  -6  -12.70    7.40
  -2   6  -6  -12.80    8.70
  -2  -6   6   -3.00    5.20
   2   6   6    8.10   10.00
   2   6   6   -5.50    6.20
   2  -6  -6   24.50    9.50
  -2  -6   6    3.80   10.70
   2  -6  -6   14.20   12.00
  -2   0  -7 2984.70  138.49
  -2   0  -7 2983.30  138.79
  -2   0  -7 2991.70  138.49
  -2   0   7 3035.80  138.19
   2   0   7 3189.88  151.48
   2   0  -7 2892.11  140.69
  -2   0   7 3089.59  150.78
  -2   0  -7 3202.58  136.19
   2   0  -7 2853.81  139.49
  -2   0  -7 2925.61  140.89
  -2   0  -7 2724.43  138.99
   2   0   7 3129.39  137.09
   2   0  -7 2983.00  138.29
   2   0  -7 2857.11  140.49
   2   0   7 2902.21  141.59
  -2   0  -7 2949.10  148.79
   2   0   7 2974.80  143.99
   2   0  -7 2910.31  149.79
  -2   0   7 3113.39  142.99
   2   0  -7 3011.80  141.59
  -2   0  -7 2908.41  148.29
   2   0  -7 2919.01  146.19
   2   0  -7 2863.81  147.19
   2  -1   7  188.08   19.90
   2   1  -7  194.28   20.10
   2   1  -7  217.48   20.00
  -2  -1  -7  183.08   20.30
   2   1  -7  194.58   19.80
  -2   1   7  221.08   22.70
   2   1  -7  219.18   15.20
   2  -1   7  196.88   15.90
   2  -1   7  206.58   24.50
  -2   1   7  245.08   18.80
  -2  -1  -7  197.68   18.60
  -2   1   7  224.48   15.80
   2   1  -7  230.28   19.30
   2  -1   7  214.48   18.70
   2  -1   7  207.38   15.50
  -2  -1  -7  199.08   22.90
  -2   1   7  207.08   15.10
   2   1  -7  212.78   15.70
   2   1  -7  215.68   18.40
   2   1  -7  207.58   17.20
  -2  -1  -7  214.08   16.50
  -2   1   7  241.48   16.20
  -2  -1  -7  233.48   17.60
  -2   1   7  188.68   22.60
   2  -1   7  212.58   15.50
   2   1   7  231.88   14.30
  -2  -1   7  216.48   26.00
   2  -1  -7  242.28   19.70
  -2   1  -7  208.38   17.00
  -2  -1   7  227.18   17.00
  -2   1  -7  209.58   16.00
   2  -1  -7  205.58   21.50
   2   1   7  222.68   18.00
   2   1   7  177.98   22.40
  -2  -1   7  202.48   20.00
   2  -1  -7  204.58   16.60
  -2   1  -7  227.78   13.70
  -2  -1   7  245.28   19.00
  -2   1  -7  215.98   13.40
  -2   1  -7  238.88   20.20
   2  -1  -7  196.78   23.20
  -2   1  -7  189.98   20.40
  -2   1  -7  224.18   19.20
  -2  -1   7  226.08   17.90
  -2   1  -7  225.38   13.50
   2   1   7  211.28   16.10
   2  -1  -7  203.38   16.30
   2  -1  -7  216.78   21.10
   2  -1  -7  216.98   13.80
  -2   1  -7  202.78   19.70
   2   1   7  241.58   17.80
  -2  -1   7  214.48   15.20
  -2   1  -7  200.18   18.70
   2  -2   7   -3.70    2.60
  -2   2   7    5.10    4.20
   2  -2   7    1.40    3.70
   2   2  -7    2.30    4.30
  -2  -2  -7    5.70    3.60
   2   2  -7    4.50    4.70
   2   2  -7    8.90    3.30
  -2  -2  -7    0.10    3.20
   2   2  -7    0.60    2.40
   2  -2   7   -2.70    3.40
   2  -2   7   -0.40    2.50
   2   2  -7    4.70    2.60
  -2  -2  -7   -2.10    4.80
  -2   2   7    3.20    4.20
   2   2  -7    1.30    2.20
  -2   2   7    1.50    3.80
  -2   2   7   -0.40    3.00
   2  -2   7    3.70    2.90
   2   2  -7    0.60    3.70
  -2  -2  -7    1.30    3.60
   2   2  -7    2.90    6.40
   2  -2  -7   -5.90    4.50
  -2   2  -7   -6.70    3.70
   2  -2  -7    6.20    4.30
  -2   2  -7   -1.40    2.60
  -2  -2   7    2.00    4.30
   2  -2  -7    2.50    4.20
   2  -2  -7   -2.10    3.70
  -2  -2   7    2.20    4.50
  -2   2  -7    0.60    1.90
   2   2   7    2.00    3.50
  -2   2  -7   -2.40    3.10
  -2   2  -7   -4.10    4.20
   2   2   7    1.60    3.20
  -2   2  -7    1.60    1.60
   2   2   7    0.00    3.10
  -2   2  -7    2.10    2.40
  -2  -2   7    1.20    3.30
  -2  -2   7    0.40    1.70
  -2   2  -7   -0.70    1.80
  -2  -3  -7  179.58   25.50
  -2  -3  -7  167.08   12.70
   2  -3   7  165.28   14.50
  -2   3   7  100.09   17.90
   2   3  -7  156.28   12.70
  -2  -3  -7  178.28   17.50
  -2   3   7  177.08   21.40
   2   3  -7  158.58   12.90
   2   3  -7  136.89   15.10
  -2  -3  -7  137.19   20.80
   2  -3   7  186.78   23.20
  -2   3   7  163.18   18.90
   2   3  -7  161.78   15.80
   2   3  -7  173.08   18.10
   2   3   7  196.68   25.10
  -2   3  -7  147.79   15.90
   2  -3  -7  149.29   15.20
   2   3   7  156.08   18.50
  -2  -3   7  153.28   21.00
  -2   3  -7  161.18   11.30
   2  -3  -7  152.98   28.90
   2  -3  -7  159.48   16.90
   2   3   7  149.49   24.50
  -2  -3   7  153.38   15.40
  -2   3  -7  161.68   13.80
  -2  -3   7  180.08   17.90
  -2  -3   7  160.28   21.80
  -2   3  -7  132.79   18.40
   2   3   7  180.48   18.20
   2  -3  -7  134.99   25.30
  -2  -4  -7  121.79   23.80
  -2   4   7  184.68   20.20
  -2  -4  -7  176.48   16.90
   2   4  -7  141.19   16.80
   2   4  -7  136.99   19.60
   2  -4   7  196.58   18.70
  -2   4   7  200.78   22.00
  -2   4   7  175.98   21.80
   2  -4   7  184.78   25.30
   2   4  -7  158.88   17.00
   2  -4   7  205.48   26.90
  -2  -4  -7  210.38   17.90
  -2  -4  -7  219.48   27.60
   2   4   7  223.78   28.00
   2  -4  -7  225.78   28.20
  -2  -4   7  128.89   23.30
  -2   4  -7  158.28   19.10
  -2  -4   7  170.28   22.80
  -2  -4   7  213.88   19.00
   2  -4  -7  156.08   17.10
  -2  -4   7  166.08   16.80
  -2   4  -7  122.49   21.00
   2   4   7  194.38   19.70
   2  -4  -7  180.58   24.60
   2   4   7  194.18   15.90
  -2   4  -7  168.78   17.40
   2  -4  -7  176.48   18.90
  -2   5   7    6.60    6.40
  -2  -5  -7   -8.00    4.00
   2   5  -7   -6.40    3.10
  -2  -5  -7    5.60    8.80
   2  -5   7    1.70    3.80
   2   5  -7   -3.00    5.40
   2  -5   7   10.00    8.90
  -2   5   7   18.30    8.40
   2  -5   7   -2.00    5.90
  -2  -5  -7    0.50    8.30
   2  -5  -7   -2.50    8.60
   2   5   7    5.60    4.20
   2  -5  -7   -4.00    8.70
  -2  -5   7   -2.20    5.00
   2  -5  -7    3.90    5.90
  -2   5  -7    9.20    7.00
  -2  -5   7   -2.70    3.60
  -2   5  -7    3.50    5.60
   2   5   7   -2.80    7.90
   2   6  -7   13.00    9.90
  -2  -6  -7    6.00    8.70
  -2   6   7   -7.30    6.60
  -2  -6  -7  -15.60    6.80
  -2   6   7   31.70   13.30
   2  -6   7    6.50   11.70
  -2  -6  -7    3.50    9.70
   2   6   7    0.70    7.20
   2   6   7  -13.00    8.30
   2  -6  -7  -10.40    7.30
   2  -6  -7   -2.40   10.20
  -2   6  -7    0.60    9.00
  -2  -6   7   24.60   14.30
   2  -6  -7   -9.40   10.60
  -2   0  -8 1824.92   90.39
  -2   0  -8 2031.80  103.39
   2   0   8 1928.01   91.19
   2   0  -8 1833.52   90.19
   2   0   8 1899.51  103.59
   2   0  -8 1816.92   86.79
  -2   0  -8 1964.70   90.99
   2   0  -8 1870.41   99.19
  -2   0   8 1847.02   94.69
  -2   0  -8 1846.62   93.39
   2   0  -8 1803.62   99.99
   2   0   8 1804.52   88.19
  -2   0  -8 1943.11   87.89
  -2   0  -8 1864.01   90.89
   2   0   8 1938.01   97.39
  -2   0   8 1837.52   93.19
  -2   0   8 1881.11   90.09
   2   0  -8 1804.82  102.59
  -2   0  -8 1901.61  101.69
   2   0  -8 1630.74   89.39
  -2   0   8 2028.40  103.79
   2   0  -8 1856.31   93.49
  -2   0  -8 1841.22   99.69
   2   0  -8 1921.01   93.69
  -2   0  -8 1779.52   91.39
   2   0  -8 1886.01   92.99
   2   0  -8 1916.81   92.29
   2   0   8 1793.92   92.49
  -2   1   8  285.07   19.60
   2   1  -8  248.58   23.90
  -2   1   8  263.87   21.20
   2   1  -8  240.98   18.30
   2   1  -8  250.37   20.40
   2  -1   8  254.07   18.30
   2   1  -8  237.58   22.00
  -2  -1  -8  248.18   19.70
   2  -1   8  247.48   23.90
  -2   1   8  281.27   18.90
  -2  -1  -8  232.38   23.80
   2   1  -8  278.37   24.90
   2  -1   8  262.47   24.70
  -2  -1  -8  242.78   19.10
  -2  -1  -8  286.57   28.60
   2  -1   8  240.68   20.80
  -2   1   8  264.77   27.80
   2   1  -8  248.98   21.70
   2   1  -8  271.47   22.30
  -2   1   8  299.17   28.30
  -2  -1  -8  253.77   21.80
   2   1  -8  260.47   17.80
   2  -1   8  250.77   19.10
   2   1   8  274.97   16.10
  -2   1  -8  246.38   20.20
  -2  -1   8  255.17   20.80
   2  -1  -8  258.47   19.90
  -2   1  -8  256.47   22.10
  -2   1  -8  266.27   25.10
  -2  -1   8  224.18   20.00
  -2   1  -8  277.07   15.60
  -2   1  -8  238.18   22.60
  -2  -1   8  241.78   23.20
   2  -1  -8  263.37   21.90
  -2   1  -8  245.08   22.70
   2   1   8  243.78   18.70
   2  -1  -8  244.78   27.50
  -2   1  -8  244.88   18.60
   2  -1  -8  242.98   18.80
   2  -1  -8  245.18   24.20
   2  -1  -8  278.67   16.80
   2  -1  -8  238.68   24.10
  -2  -1   8  256.37   18.00
   2   1   8  256.37   27.70
   2   1   8  285.87   21.70
  -2  -1   8  265.17   19.80
  -2   1  -8  248.28   21.60
  -2   1  -8  265.07   16.10
   2   1   8  273.87   21.10
  -2   1  -8  233.68   15.70
  -2  -2  -8  143.49   18.40
  -2  -2  -8  136.99   16.10
   2   2  -8  162.98   14.40
   2  -2   8  176.88   20.80
   2   2  -8  149.19   15.70
  -2  -2  -8  125.99   17.60
   2  -2   8  153.08   14.00
  -2   2   8  176.08   17.20
  -2   2   8  193.58   18.20
   2  -2   8  141.09   16.10
   2   2  -8  141.29   13.20
  -2  -2  -8  156.88   22.30
   2  -2   8  140.49   13.30
   2   2  -8  153.08   18.90
   2   2  -8  154.38   19.90
   2   2  -8  173.68   16.10
   2   2  -8  169.88   14.90
  -2   2   8  203.38   22.60
   2  -2   8  146.39   18.10
  -2   2   8  190.88   15.20
   2   2  -8  143.39   18.40
   2   2   8  149.29   14.90
  -2   2  -8  153.68   14.70
  -2   2  -8  149.88   12.90
  -2  -2   8  155.08   16.10
  -2   2  -8  160.68   14.80
   2   2   8  145.29   22.40
  -2   2  -8  156.68   14.20
   2   2   8  180.38   17.50
  -2   2  -8  157.38   19.20
  -2  -2   8  135.69   13.10
   2  -2  -8  159.38   19.50
   2  -2  -8  171.68   21.50
   2   2   8  162.28   14.90
  -2  -2   8  167.68   19.10
   2   2   8  136.09   16.30
  -2   2  -8  140.39   19.30
  -2  -2   8  163.68   20.00
  -2   2  -8  152.98   10.20
  -2   2  -8  166.78   23.20
   2  -2  -8  162.58   21.30
  -2   2  -8  158.78   15.90
   2  -2  -8  113.39   21.40
  -2   2  -8  146.49   12.70
  -2  -3  -8  216.88   26.80
   2  -3   8  260.47   20.50
  -2  -3  -8  257.47   25.20
  -2   3   8  300.97   25.00
   2  -3   8  264.67   29.10
   2   3  -8  295.37   25.30
  -2   3   8  260.47   23.60
   2   3  -8  226.88   20.20
   2   3  -8  259.17   17.80
   2   3  -8  236.98   18.00
   2  -3   8  240.68   27.30
  -2   3   8  320.47   29.60
  -2  -3  -8  267.97   32.10
  -2   3   8  233.68   25.30
   2   3   8  234.18   29.50
   2   3   8  289.77   24.80
   2   3   8  231.68   23.60
  -2  -3   8  251.17   28.00
   2  -3  -8  273.27   29.40
  -2  -3   8  271.67   28.20
   2  -3  -8  251.67   32.40
  -2  -3   8  284.07   25.20
  -2   3  -8  271.17   21.30
   2  -3  -8  295.57   20.60
  -2  -3   8  270.37   22.20
  -2   3  -8  272.87   22.40
   2  -3  -8  275.97   24.20
  -2   3  -8  250.97   16.90
  -2  -4  -8   37.70    7.10
   2   4  -8   27.80    7.60
   2  -4   8   21.70   10.90
   2   4  -8   56.59   10.90
  -2  -4  -8   42.10   15.20
  -2   4   8   49.00   11.30
  -2  -4  -8   37.50   13.50
   2  -4   8   53.59   10.40
  -2   4   8   50.39   12.90
   2  -4   8   30.40   11.80
   2   4  -8   41.90   10.40
   2  -4  -8   54.49   10.40
   2  -4  -8   40.40   13.10
   2   4   8   48.30   12.30
   2   4   8   47.40   13.20
  -2  -4   8   20.20   10.60
  -2  -4   8   41.20   10.90
  -2   4  -8   49.20   11.10
  -2   4  -8   44.10    9.90
  -2  -4   8   27.30   11.30
   2  -4  -8   37.00   10.00
   2  -4  -8   33.90   14.00
  -2  -4   8   35.80    9.10
   2  -5   8   -0.40    8.70
  -2  -5  -8  -16.30    6.80
  -2   5   8   -6.50    5.70
  -2  -5  -8    9.10   10.10
   2   5  -8   -7.20    5.90
   2  -5   8   -1.70    8.20
  -2   5   8   -2.70    4.40
   2  -5   8   -1.80    3.80
  -2  -5  -8    4.80    4.40
  -2  -5   8  -14.50    6.10
   2   5   8   -0.40    4.90
   2  -5  -8    2.40    9.80
   2   5   8   -5.80    8.90
   2   5   8    9.00    7.20
  -2  -5   8   -1.00    4.50
  -2   5  -8   11.80    6.80
   2  -5  -8    1.10    6.90
   2  -5  -8   -3.10    5.00
  -2  -6  -8    7.30   11.20
  -2   6   8   -8.70    6.20
  -2   6   8  -15.40    8.00
   2  -6   8   -6.80    6.70
   2   6  -8   -1.20   10.10
   2  -6  -8   -8.60   10.80
   2   6   8  -11.10    7.80
  -2   6  -8   -6.70    8.60
   2  -6  -8   -9.10    7.50
  -2  -6   8    0.50    6.70
   2   0  -9  348.77   30.50
   2   0  -9  364.26   25.10
  -2   0  -9  333.97   31.10
  -2   0  -9  364.96   30.70
   2   0   9  317.37   21.00
   2   0  -9  306.27   32.70
  -2   0  -9  357.86   26.10
  -2   0   9  372.16   23.50
  -2   0  -9  351.66   23.40
   2   0  -9  346.87   33.20
  -2   0  -9  361.76   24.00
  -2   0   9  390.76   28.10
   2   0  -9  328.77   25.40
  -2   0  -9  348.47   24.50
  -2   0   9  353.96   26.00
   2   0   9  336.17   28.10
  -2   0  -9  330.27   23.00
   2   0   9  367.86   25.90
  -2   0  -9  357.66   21.50
  -2   0  -9  347.97   32.40
   2   0   9  380.36   34.30
   2   0  -9  336.37   23.30
  -2   0   9  381.16   34.00
   2   0   9  364.76   24.00
   2   0  -9  353.06   23.40
   2   0  -9  350.66   25.60
   2   0  -9  348.17   25.00
  -2   1   9   35.20    8.60
   2  -1   9   21.50    8.10
  -2  -1  -9   24.50    7.30
   2  -1   9   38.60    7.70
   2  -1   9   42.10   11.20
   2   1  -9   31.60    9.50
   2   1  -9   32.00    6.80
   2  -1   9   29.70    8.40
  -2   1   9   37.60    7.90
   2   1  -9   36.30    8.70
   2   1  -9   24.60    9.50
   2   1  -9   33.60    9.40
   2   1  -9   37.50    7.60
  -2   1   9   20.10    9.80
  -2  -1  -9   37.70    7.90
  -2  -1  -9   21.10    9.30
   2   1  -9   42.20   11.10
   2  -1   9   24.10    6.00
  -2  -1  -9   29.80    7.30
  -2   1   9   48.20    9.10
  -2  -1  -9   38.20   12.20
   2   1  -9   37.40    8.80
   2  -1  -9   25.40    7.10
  -2   1  -9   26.60    7.20
   2   1   9   38.80    8.70
   2   1   9   29.20    8.20
  -2   1  -9   25.90    8.10
  -2  -1   9   43.30   11.60
   2  -1  -9   42.20    6.00
   2  -1  -9   36.10    9.60
  -2  -1   9   41.40    8.50
   2   1   9   23.40    6.30
   2  -1  -9   27.90   10.50
  -2   1  -9   35.40   11.30
   2   1   9   22.50    9.90
   2  -1  -9   30.90   11.10
  -2   1  -9   31.40    5.40
  -2   1  -9   28.30    5.20
  -2   1  -9   32.70    9.60
   2  -1  -9   38.50    7.50
  -2  -1   9   32.00    6.30
   2  -1  -9   29.20   10.20
   2   1   9   29.20    7.40
  -2   1  -9   30.00    8.80
  -2  -1   9   35.90    7.70
  -2   1  -9   43.30    8.70
  -2   1  -9   35.90   12.50
  -2   2   9  303.07   23.50
  -2  -2  -9  227.78   25.50
   2   2  -9  279.67   19.90
   2  -2   9  286.67   26.70
  -2  -2  -9  262.77   26.40
   2   2  -9  294.37   26.80
   2  -2   9  245.58   20.80
   2   2  -9  239.98   21.00
  -2  -2  -9  239.18   31.10
  -2   2   9  335.57   31.20
   2  -2   9  263.27   20.20
  -2  -2  -9  246.98   23.40
   2   2  -9  249.68   23.00
   2  -2   9  253.37   24.10
   2   2  -9  272.57   27.40
   2   2  -9  263.07   26.80
   2   2   9  321.27   20.80
   2  -2  -9  244.58   24.30
  -2  -2   9  247.78   22.50
   2   2   9  267.97   20.90
  -2   2  -9  268.37   15.60
   2  -2  -9  282.17   24.20
  -2  -2   9  299.47   26.30
   2   2   9  244.18   21.20
  -2   2  -9  219.58   26.40
   2   2   9  279.67   24.00
  -2   2  -9  257.87   21.70
  -2  -2   9  245.78   26.70
   2   2   9  220.48   22.70
  -2   2  -9  259.27   18.20
  -2   2  -9  271.27   19.00
  -2   2  -9  233.18   26.20
   2  -2  -9  311.17   28.80
  -2   2  -9  269.17   21.40
   2  -2  -9  383.96   38.90
   2  -3   9  303.87   32.00
   2   3  -9  245.28   19.80
   2   3  -9  288.77   22.00
   2   3  -9  307.67   19.30
  -2  -3  -9  258.37   26.00
  -2   3   9  254.97   26.00
   2   3  -9  266.77   23.00
  -2  -3  -9  296.57   30.50
  -2   3   9  300.27   24.40
   2  -3   9  307.37   30.90
   2   3  -9  277.67   27.70
  -2   3   9  289.27   30.70
  -2  -3  -9  306.77   34.70
  -2   3   9  295.07   26.90
   2  -3   9  301.07   23.10
   2  -3  -9  324.17   36.80
  -2  -3   9  325.67   32.80
   2   3   9  309.57   26.30
  -2   3  -9  284.17   19.20
   2   3   9  287.57   24.60
  -2  -3   9  262.47   23.40
  -2  -3   9  325.47   30.40
   2  -3  -9  301.67   31.40
  -2   3  -9  283.87   29.60
   2  -3  -9  267.67   29.10
  -2   3  -9  294.97   22.60
   2  -4   9   16.60   10.10
  -2   4   9   15.80    9.50
   2   4  -9   20.40    8.90
  -2  -4  -9   16.90    9.80
  -2  -4  -9   32.70   12.10
   2  -4   9   42.10   14.20
  -2   4   9   33.40   11.50
  -2   4   9   31.90   10.70
  -2  -4  -9   27.20    7.80
   2  -4   9   16.20    6.20
   2   4  -9   14.80    9.00
   2   4  -9   24.50    7.60
   2  -4  -9   25.60   11.60
   2   4   9   29.00   10.00
  -2   4  -9   22.50   11.80
   2   4   9    8.60    7.50
   2  -4  -9   28.60   13.60
  -2  -4   9   22.60    7.80
  -2  -4   9   23.70   11.50
   2  -4  -9   10.00    6.30
  -2  -4   9   21.80   10.90
  -2   4  -9   32.20    7.90
  -2  -5  -9   -7.00    8.60
   2  -5   9   -4.30    7.10
  -2   5   9   -7.50    6.60
  -2  -5  -9    1.50   10.00
  -2   5   9    6.80    7.70
   2  -5   9   -3.90    4.40
   2  -5   9   -3.60    8.20
  -2  -5   9    7.20    8.00
  -2  -5   9   -0.40    6.40
   2  -5  -9   -3.00   10.20
  -2  -5   9   -4.80    4.90
  -2   5  -9  -14.90    6.20
   2  -5  -9    6.90    8.90
   2   5   9    4.90    7.50
   2   5   9   -3.80    7.40
   2  -5  -9   -7.50    4.70
   2   0 -10  249.48   25.00
   2   0 -10  224.98   18.40
  -2   0 -10  220.58   18.80
   2   0 -10  249.48   21.10
  -2   0 -10  237.68   17.20
  -2   0 -10  238.08   28.20
  -2   0 -10  239.08   18.50
  -2   0 -10  236.58   25.70
   2   0  10  231.78   20.60
   2   0 -10  270.07   31.90
  -2   0  10  279.87   23.90
   2   0  10  258.77   24.10
   2   0 -10  234.68   19.60
  -2   0 -10  229.48   26.20
  -2   0  10  248.08   18.90
   2   0 -10  240.68   20.20
   2   0 -10  231.08   18.80
   2   0 -10  244.38   16.30
  -2   0 -10  208.68   18.60
   2   0  10  210.58   26.10
  -2   0  10  252.57   21.40
   2   0  10  242.08   16.40
   2   0 -10  248.28   28.20
  -2   0  10  263.67   29.30
   2   0  10  223.38   18.70
   2   1 -10  195.68   18.30
  -2   1  10  178.88   17.40
   2   1 -10  165.58   20.10
   2   1 -10  204.98   23.20
  -2  -1 -10  172.68   16.90
  -2   1  10  218.68   30.90
   2   1 -10  193.28   20.10
   2   1 -10  189.48   19.90
  -2  -1 -10  129.19   26.20
   2  -1  10  182.68   22.50
  -2   1  10  191.88   27.70
   2  -1  10  171.88   23.90
  -2  -1 -10  156.38   18.10
   2  -1  10  179.38   22.70
   2   1 -10  215.08   27.60
   2  -1  10  180.28   17.80
   2   1 -10  179.58   15.10
  -2   1  10  183.68   16.50
  -2  -1  10  203.18   16.30
   2   1  10  186.28   21.80
  -2  -1  10  191.38   18.10
   2   1  10  182.38   19.90
  -2   1 -10  196.08   14.00
  -2   1 -10  189.78   12.90
  -2  -1  10  202.88   18.10
  -2   1 -10  162.48   20.40
   2  -1 -10  169.98   16.80
   2   1  10  185.98   17.20
  -2   1 -10  179.98   23.20
   2  -1 -10  148.99   32.40
  -2   1 -10  198.08   19.90
  -2  -1  10  190.18   21.50
   2  -1 -10  179.48   14.10
  -2   1 -10  203.68   22.40
   2  -1 -10  190.58   19.80
  -2   1 -10  188.18   14.10
  -2   2  10  228.98   26.60
  -2  -2 -10  193.18   27.40
  -2   2  10  202.48   18.30
  -2  -2 -10  163.68   22.80
   2   2 -10  195.88   18.10
  -2   2  10  234.18   22.30
   2   2 -10  198.58   25.30
  -2   2  10  223.08   16.10
  -2   2  10  200.38   17.60
   2  -2  10  170.38   17.50
   2  -2  10  183.28   23.90
   2  -2  10  200.18   17.10
   2   2 -10  198.08   20.80
   2   2 -10  224.08   19.40
   2  -2  10  184.08   21.50
  -2  -2  10  190.08   16.60
   2  -2 -10  179.28   22.10
  -2   2 -10  171.38   22.60
  -2  -2  10  176.38   23.10
   2   2  10  202.08   18.60
   2   2  10  200.18   15.70
   2  -2 -10  186.98   27.90
  -2   2 -10  177.18   12.10
   2   2  10  177.48   19.90
   2  -2 -10  195.18   21.80
   2   2  10  188.08   17.70
  -2   2 -10  155.28   14.90
  -2  -2  10  207.48   21.90
  -2   2 -10  166.18   14.00
  -2   2 -10  201.48   22.00
  -2   2 -10  194.98   18.70
   2   2  10  168.08   18.10
  -2  -2  10  192.88   20.50
  -2   3  10  185.78   18.10
  -2   3  10  174.48   17.20
  -2   3  10  178.88   23.50
  -2  -3 -10  143.99   29.50
   2  -3  10  162.98   17.40
   2   3 -10  163.38   12.60
   2  -3  10  120.59   21.30
  -2   3  10  150.88   19.50
   2  -3  10  182.88   25.00
  -2   3  10  168.38   22.70
  -2  -3 -10  119.19   28.20
  -2   3 -10  116.69   14.60
  -2   3 -10  149.19   12.90
  -2   3 -10  134.59   13.20
  -2  -3  10  150.48   21.50
   2  -3 -10  111.19   26.30
   2   3  10  141.59   18.40
   2   3  10  150.48   15.10
  -2  -3  10  169.18   24.50
   2   3  10  180.78   17.60
   2  -3 -10  156.28   23.30
  -2   4  10   25.60    8.70
   2   4 -10   10.90    7.20
  -2   4  10    9.40    8.20
   2  -4  10    7.90    8.50
   2  -4  10   17.90    9.70
   2  -4  10   10.00    6.10
  -2  -4 -10    9.90   13.20
  -2  -4 -10   16.60    9.60
   2  -4 -10   19.50   12.30
  -2  -4  10    7.60    7.70
   2   4  10   27.40   10.20
  -2  -4  10    8.70    8.60
   2   4  10   20.00    9.80
  -2   4 -10   11.10    6.50
   2  -4 -10   24.50   12.70
  -2  -5 -10   -0.50    9.60
   2   5 -10   15.20   13.90
   2  -5  10   -1.00   11.00
   2  -5  10    2.70   10.00
  -2   5  10   13.70   10.50
  -2   5  10   -1.90    5.60
   2  -5  10   11.10    6.60
  -2  -5 -10   17.10   10.40
  -2  -5  10    0.20    7.40
  -2  -5  10    9.60    9.20
   2  -5 -10   16.30   12.50
   2   5  10   -4.40    7.30
  -2  -5  10    3.50    6.80
   2  -5 -10   13.60   12.40
   2   5  10   13.20    9.10
  -2   5 -10  -15.10    7.10
   2   0  11  140.29   16.00
  -2   0  11  153.08   17.20
   2   0  11  117.59   13.50
   2   0 -11  130.19   14.50
   2   0  11  145.09   18.90
  -2   0  11  130.69   16.10
  -2   0 -11  138.19   13.20
   2   0 -11  142.39   12.90
   2   0 -11  164.28   15.80
   2   0 -11  166.68   24.70
  -2   0  11  144.19   17.60
  -2   0 -11  130.49   13.80
  -2   0 -11  144.29   21.90
  -2   0 -11  131.69   16.60
   2  -1  11   37.20    8.40
   2   1 -11   36.20    9.90
   2  -1  11   43.90    9.30
  -2  -1 -11   47.70   10.00
  -2  -1 -11   47.90   11.80
  -2   1  11   28.90    8.70
   2   1 -11   35.80    8.30
  -2  -1 -11   41.90   13.80
  -2   1  11   40.20   10.30
  -2   1  11   41.30   13.40
   2  -1  11   50.89    9.90
   2  -1  11   29.90   10.20
   2   1 -11   23.00    9.00
  -2   1  11   56.59   10.40
   2   1 -11   26.20    9.40
   2  -1 -11   44.50   14.90
   2  -1 -11   50.39   10.40
  -2   1 -11   36.90   10.50
  -2   1 -11   49.10    8.20
   2   1  11   48.20   11.60
  -2  -1  11   33.30    8.30
  -2   1 -11   43.90   12.10
  -2  -1  11   37.20    8.90
   2  -1 -11   39.20   10.80
   2   1  11   41.60   10.10
  -2   1 -11   51.29    7.00
  -2   1 -11   25.80    8.60
  -2   1 -11   33.00    5.90
   2  -1 -11   34.70    9.80
  -2  -1  11   22.10    8.80
   2   1  11   39.40    9.20
  -2  -1  11   47.10    9.20
   2  -2  11   92.19   11.90
   2  -2  11   91.89   18.70
  -2   2  11  106.39   13.60
  -2   2  11  100.99   20.90
  -2  -2 -11   62.29   15.50
  -2   2  11   83.99   12.70
  -2  -2 -11   52.39   17.50
   2   2 -11   83.39   10.90
  -2   2  11  107.59    9.70
   2  -2  11   73.29   14.80
   2   2 -11   81.39   15.40
  -2   2  11   92.69   16.30
   2   2  11   87.59   14.20
   2  -2 -11   92.09   19.80
  -2   2 -11   98.19    8.20
   2   2  11  116.99   11.00
   2   2  11   77.09   15.10
  -2   2 -11   70.09   13.30
  -2  -2  11  118.09   16.50
   2   2  11   95.39   13.10
   2  -2 -11   66.69   19.40
  -2   2 -11   82.79    8.90
  -2   2 -11   98.29   14.20
  -2  -2  11   84.79   15.80
  -2  -2  11   63.99   15.70
   2   2  11   73.69   13.70
  -2   2 -11   87.59   10.30
  -2  -2  11   93.19   11.60
  -2   3  11   87.29   17.20
   2  -3  11   84.49   26.20
  -2   3  11   94.79   17.50
   2  -3  11  100.09   22.60
   2  -3  11   83.49   14.40
  -2   3  11  115.49   15.40
   2   3 -11  105.39   11.50
   2   3 -11  109.29   12.30
  -2   3  11  106.09   14.00
  -2  -3 -11   90.59   22.30
  -2   3  11   81.69   18.60
  -2  -3 -11  120.99   24.20
  -2  -3  11   96.79   21.10
  -2  -3  11   94.39   18.60
   2  -3 -11   80.99   21.20
   2   3  11   93.59   14.10
   2   3  11  105.39   13.20
   2   3  11   94.99   16.00
   2  -3 -11   77.79   19.20
  -2   3 -11  100.59   10.00
   2   3  11  126.19   17.20
  -2   3 -11   96.09    9.80
  -2  -3  11   74.19   15.30
  -2   3 -11   95.19   11.60
  -2   3 -11  114.59   13.00
   2  -4  11   -6.20    7.60
   2   4 -11   -6.10    6.80
   2  -4  11   -0.60    5.20
   2   4 -11   -3.10    4.80
  -2   4  11    1.00    6.70
  -2  -4 -11  -13.60    8.10
  -2  -4 -11   11.40    9.30
   2  -4  11    3.90    7.80
  -2   4  11    0.50    4.90
  -2   4  11    6.00    6.30
   2   4  11    6.00    6.20
   2  -4 -11    1.80    8.80
  -2  -4  11   -6.60    6.40
  -2  -4  11   -8.60    7.60
  -2  -4  11    0.80    4.80
   2  -4 -11   -1.60    7.70
   2   4  11    2.20    5.70
   2   4  11    7.20    5.60
  -2   5  11    5.90    8.70
  -2  -5 -11   -1.10    9.80
   2  -5  11   -1.40    6.80
  -2   5  11   -0.30    8.50
   2  -5  11   -9.50    9.00
  -2  -5 -11   -5.30   11.50
   2  -5  11   -0.50    8.20
   2   5 -11   17.30   16.00
  -2  -5  11   -1.10    7.10
   2  -5 -11  -19.70   10.40
  -2   5 -11  -11.30    6.80
   2   5  11   -2.90    7.00
  -2  -5  11   -8.40    8.10
   2  -5 -11    2.10   10.90
  -2  -5  11  -18.70    7.80
  -2   0 -12    7.20    4.40
   2   0 -12    9.80    6.20
   2   0 -12    5.80    5.70
  -2   0 -12   10.30    7.60
   2   0 -12    2.60    4.30
   2   0  12    2.10    5.30
  -2   0 -12   13.40    5.10
  -2   0  12    9.50    4.40
   2   0 -12   11.70    5.20
  -2   0  12    9.70    6.60
   2   0  12    5.70    4.40
   2   0 -12    9.40    5.00
  -2   0  12    1.30    4.70
  -2   0 -12   11.10    5.90
   2   0  12    6.20    4.10
  -2   1  12  134.79   18.80
   2  -1  12  108.19   13.80
   2  -1  12  122.89   16.50
   2   1 -12  125.49   13.10
   2  -1  12  120.39   21.80
   2   1 -12  133.99   18.10
  -2  -1 -12  113.39   15.00
   2   1 -12   92.09   19.00
  -2   1  12  102.39   14.60
  -2  -1 -12  113.49   16.00
   2  -1  12  109.69   13.10
  -2  -1 -12  130.49   16.00
  -2   1  12  106.99   13.20
  -2  -1 -12   89.39   21.40
   2  -1 -12  128.69   16.60
   2  -1 -12  148.99   15.80
  -2   1 -12  167.08   22.70
  -2  -1  12  110.69   13.00
  -2  -1  12  112.39   14.80
   2  -1 -12   77.79   19.40
  -2   1 -12  116.99   10.70
  -2  -1  12  102.29   13.20
  -2   1 -12  118.59   11.00
  -2   1 -12  124.69   11.80
   2   1  12  118.09   16.10
  -2  -1  12  138.29   19.20
   2   1  12  126.89   16.90
   2   1  12  108.69   14.20
   2  -2  12   11.10    6.50
  -2  -2 -12   14.90    9.00
   2  -2  12   27.50   11.50
  -2   2  12   29.50    8.90
  -2   2  12   18.60    7.60
   2  -2  12   25.80    7.40
  -2   2  12   23.70    6.40
  -2  -2 -12   33.10   11.80
  -2   2  12   29.70   16.00
   2   2 -12   27.40    8.50
  -2   2 -12   20.60    7.50
   2   2  12   33.70    8.80
   2  -2 -12   16.90    8.50
   2   2  12   20.40    7.60
   2   2  12   21.40    9.50
  -2  -2  12   18.90    7.10
  -2   2 -12   34.60    5.70
  -2  -2  12   23.90    6.50
  -2   2 -12   15.90    4.50
   2  -2 -12    9.80    7.90
   2   2  12   34.80    8.70
  -2   2 -12   26.90    6.60
  -2   3  12   28.50    8.10
  -2   3  12    8.30    8.30
  -2  -3 -12   14.20   10.60
   2  -3  12    7.90    7.90
  -2   3  12   14.80    7.00
   2   3 -12   29.50    6.40
  -2   3  12   28.70   10.70
  -2  -3 -12   22.90   12.40
   2   3 -12   16.50    5.50
   2  -3  12   13.50    7.90
   2  -3  12   47.80   15.60
  -2   3 -12   21.30    5.60
  -2  -3  12    5.10    6.40
  -2   3 -12   19.30    5.20
  -2  -3  12   16.70    7.80
   2  -3 -12   23.00   12.50
  -2  -3  12   40.10   10.10
   2   3  12   21.90    8.00
   2   3  12   17.70    6.60
  -2   3 -12   34.30    7.10
   2   3  12   22.80    7.70
  -2   3 -12   23.90    6.40
   2   3  12   14.30    8.50
   2  -3 -12   18.20   12.10
  -2   4  12   -6.50    6.70
   2  -4  12   12.90    9.80
   2   4 -12   14.60    6.10
  -2   4  12   -0.20    6.00
  -2  -4 -12   -2.20   11.00
  -2   4  12   13.50    8.30
  -2  -4 -12   -4.40    8.30
   2  -4  12    1.70    6.20
   2  -4  12    8.60    9.60
   2  -4 -12   -0.80   10.20
  -2  -4  12    7.50    8.70
  -2  -4  12    7.20    8.90
   2  -4 -12   13.50   12.50
   2   4  12   -9.70    5.90
   2   4  12    7.00    8.10
   2   4  12    1.80    7.00
  -2  -4  12   -2.80    6.60
  -2   4 -12    0.30    5.00
  -2   5  12   -4.80    6.00
  -2  -5 -12  -10.90    9.10
   2   5 -12    2.10    9.50
  -2   5  12   -8.40    8.50
   2  -5  12   -2.80   16.50
  -2   5  12   -6.20    8.40
   2  -5  12  -10.00    7.70
   2   5  12    5.50    8.80
   2  -5 -12  -15.30   11.90
   2   5  12   28.50   13.40
  -2  -5  12   -3.10    9.70
  -2   5 -12    2.80    7.50
  -2   0 -13  237.78   18.30
   2   0  13  238.78   20.30
  -2   0 -13  175.58   18.60
  -2   0 -13  232.78   30.50
   2   0 -13  239.28   31.60
  -2   0  13  236.18   28.10
   2   0  13  200.38   21.40
  -2   0  13  251.27   25.30
   2   0 -13  194.68   17.80
   2   0  13  215.18   24.40
   2   0 -13  205.18   19.00
   2   0 -13  189.98   18.90
  -2   0  13  202.08   21.70
  -2   1  13   31.90   12.50
  -2   1  13   14.70    8.50
   2   1 -13   13.30    8.90
   2  -1  13   30.30    9.10
   2  -1  13   27.60    7.00
   2  -1  13   33.20   10.60
  -2   1  13   28.30    9.10
  -2  -1 -13   21.60    7.70
   2  -1  13   39.90    9.70
  -2  -1 -13   27.60   11.10
   2   1 -13   14.80    7.80
  -2  -1  13   32.60    8.60
  -2  -1  13   25.60   10.60
  -2   1 -13   25.40    6.20
  -2  -1  13   23.70    7.10
   2   1  13   16.40    8.80
   2   1  13   19.80    7.90
   2   1  13   37.20    9.40
  -2   1 -13   18.80    5.70
  -2  -1  13   27.70    8.20
   2  -1 -13   18.50   10.90
   2  -1 -13   38.40    9.00
  -2   1 -13   19.10    9.40
   2  -2  13   -7.50    5.50
   2   2 -13    9.30    6.10
   2  -2  13    4.40    4.50
  -2   2  13    6.30    5.00
  -2   2  13   -1.40    3.40
   2  -2  13  -10.70    4.20
  -2  -2 -13   -0.30    4.90
   2   2  13    2.60    4.80
  -2  -2  13   -0.60    3.30
   2  -2 -13   10.60    9.10
  -2  -2  13   -0.80    5.10
   2   2  13    3.80    6.00
  -2   2 -13    1.30    4.10
   2   2  13   -4.40    4.90
  -2  -2  13    6.80    5.90
  -2   2 -13   -2.40    3.20
   2  -2 -13    0.20    5.80
   2  -3  13    5.40   11.10
  -2   3  13    7.80    8.00
  -2  -3 -13  -13.40    7.30
   2  -3  13    6.10    7.90
  -2  -3 -13    9.30    7.70
   2  -3  13   -0.40    7.90
   2   3 -13    0.50    5.30
  -2   3  13    1.80    4.70
   2  -3  13   -3.40    3.10
   2  -3 -13   -4.20    7.70
   2   3  13    7.00    7.60
  -2  -3  13   -1.00    6.00
  -2  -3  13    0.30    8.30
  -2   3 -13   -0.30    4.30
  -2   3 -13   -6.40    3.50
   2   3  13    7.40    6.70
  -2   3 -13    0.20    2.90
  -2  -3  13   -1.50    8.70
   2  -3 -13    8.20    9.60
   2   3  13    0.40    4.60
  -2   4  13   10.40   10.30
   2  -4  13   15.00   10.70
  -2   4  13    1.60    6.00
   2  -4  13    0.40   11.50
   2   4 -13    9.70    8.20
  -2   4  13  -10.50    5.10
  -2  -4 -13   -5.00    9.90
   2  -4  13    9.80   10.00
  -2  -4 -13   19.10   14.20
   2   4  13   -1.00    5.70
  -2  -4  13    0.30    7.80
  -2  -4  13  -12.90    6.70
   2   4  13    5.10    7.10
   2  -4 -13   16.00   16.00
  -2  -4  13   -0.90    7.80
  -2   4 -13  -12.20    4.90
   2   0  14   74.69   13.50
   2   0  14   71.19   14.90
   2   0 -14   98.79   13.90
  -2   0  14   83.09   17.60
  -2   0 -14  106.09   23.50
   2   0 -14   54.49   17.60
  -2   0 -14   85.79   14.40
  -2   0  14   93.69   12.80
   2   0 -14   62.19   11.40
  -2   0 -14   90.99   11.80
  -2   0 -14   98.29   14.40
  -2   0  14   88.19   15.50
   2   0  14   92.69   16.00
   2  -1  14  100.59   21.60
   2  -1  14  114.19   14.30
  -2   1  14  121.19   14.70
   2  -1  14  127.89   15.00
   2   1 -14  120.59   23.60
  -2  -1 -14  116.39   24.60
  -2   1  14  136.69   18.60
   2  -1  14  112.09   15.70
  -2  -1 -14   89.99   18.00
  -2   1  14   99.79   17.20
   2  -1 -14   91.19   22.00
  -2   1 -14  135.89   12.20
  -2  -1  14  123.29   14.50
  -2   1 -14  106.19   11.60
  -2  -1  14   73.89   22.70
   2   1  14  104.99   14.40
  -2   1 -14  145.69   17.60
   2  -1 -14  121.39   21.60
  -2   1 -14  122.69   22.50
   2   1  14   99.79   19.10
   2   1  14   94.09   17.70
  -2  -1  14  127.89   16.60
   2  -2  14   18.90    9.40
  -2  -2 -14   18.30   10.00
   2  -2  14   12.60    6.10
  -2   2  14   16.80    7.90
   2  -2  14   12.30    6.50
   2   2 -14   -1.20    6.60
  -2   2  14    6.80    7.80
  -2  -2 -14   16.40   10.50
  -2   2 -14    4.80    5.20
  -2   2 -14   13.80    3.80
  -2   2 -14   17.20    5.70
  -2   2 -14   27.00    9.90
   2  -2 -14   11.20    9.60
  -2  -2  14    0.30    8.30
   2   2  14   20.30    9.20
   2   2  14   18.10    7.90
   2  -2 -14   22.50   11.60
  -2  -2  14   23.40    7.50
   2   2  14   -3.00    6.60
   2  -3  14    6.10    5.40
  -2   3  14    4.40    6.80
  -2  -3 -14    2.10   10.10
  -2  -3 -14    7.50   10.10
  -2   3  14   18.00    8.50
   2  -3  14   14.80   11.20
   2  -3  14   -0.70    4.80
   2   3 -14   -0.70    5.30
  -2   3 -14    3.80    5.10
   2  -3 -14   -0.20    9.50
  -2  -3  14   18.70   11.70
   2   3  14   -3.90    8.60
  -2  -3  14   -6.20    5.00
   2   3  14    5.50    4.40
   2  -3 -14   -1.90    9.90
   2   3  14    2.30    6.10
  -2   3 -14    3.40    5.20
   2  -4  14  -15.70    8.90
  -2   4  14   18.70    7.30
  -2  -4 -14    5.70   10.20
  -2   4  14    9.00   10.00
  -2   4  14    4.30    8.30
   2  -4  14    6.20    9.70
   2  -4  14    0.60    9.00
  -2  -4 -14   -0.60   11.50
   2   4  14    9.50   10.30
  -2  -4  14   18.80   11.80
   2  -4 -14   19.90   15.20
   2   4  14   -0.80    7.70
   2   4  14    7.50    7.80
  -2  -4  14    5.30    7.50
  -2  -4  14    4.70   12.80
   2  -4 -14   23.00   13.00
  -2   4 -14  -10.10    6.20
   2   0  15   69.79   13.60
   2   0 -15   63.19   19.40
  -2   0 -15   44.30   15.90
   2   0 -15   84.79   14.90
  -2   0 -15   66.39   17.00
   2   0  15   76.89   14.40
   2   0 -15   75.79   11.80
  -2   0  15   69.49   14.70
   2   0  15   75.79   21.10
  -2   0  15   65.39   16.40
  -2   0  15   78.09   12.60
  -2   1  15    1.80    5.90
   2   1 -15    0.00    8.60
  -2  -1 -15    3.40    5.70
   2  -1  15   10.70    4.60
  -2  -1 -15  -12.40    8.10
  -2   1  15    5.10    6.10
   2  -1  15    6.40    4.90
   2  -1  15   -4.50    7.90
  -2   1  15    3.00    4.80
   2  -1  15    7.40    5.60
  -2  -1  15    5.70    6.20
  -2   1 -15    7.00    4.30
   2  -1 -15    1.30    6.10
  -2   1 -15   -7.10    3.90
   2  -1 -15  -14.80    8.80
   2   1  15    3.80    7.00
  -2   1 -15    5.60    5.70
  -2  -1  15    7.40    7.20
  -2  -1  15   11.60    6.90
   2   1  15    3.90    7.90
   2   1  15   -2.80    4.00
  -2   1 -15   -5.50    6.90
   2  -2  15   22.80    7.70
   2  -2  15    1.20    6.50
  -2  -2 -15   20.40   14.30
   2  -2  15    6.40   11.60
  -2   2  15   32.60    9.00
  -2  -2 -15   26.00   12.30
  -2   2  15    4.30    6.80
   2   2 -15   21.60    9.00
  -2  -2  15   14.80    9.50
  -2  -2  15   13.30    6.90
   2   2  15    5.00   10.10
   2   2  15   31.30    9.50
  -2   2 -15   19.50    7.90
   2  -2 -15   21.60   10.80
   2  -2 -15   25.60   15.00
   2   2  15   21.80    9.10
  -2  -2  15   26.10    8.70
  -2  -3 -15   -7.10    7.90
  -2  -3 -15   -0.40   10.80
   2   3 -15   -6.70    6.40
   2  -3  15    3.40    8.40
  -2   3  15   -3.70    8.00
  -2   3  15    3.40    6.50
   2  -3  15    2.40    5.10
   2  -3  15   -1.00    8.40
  -2  -3  15    5.90   11.80
  -2   3 -15   -5.60    7.20
   2   3  15   -7.30    6.50
   2   3  15   -2.70    6.30
   2  -3 -15    1.10   11.00
   2  -3 -15   14.30   13.00
  -2   3 -15   -1.00    4.50
  -2  -3  15    5.10    6.50
  -2   0  16   11.70    7.60
  -2   0 -16   -1.00    9.10
  -2   0  16    7.80    5.90
   2   0  16    5.40    6.40
   2   0 -16   24.90   10.10
  -2   0 -16    5.50    6.50
   2   0  16   10.80    6.30
   2   0  16    8.60    9.70
   2  -1  16   31.80   13.10
  -2  -1 -16   38.30   10.00
  -2   1  16   31.80   12.20
   2   1 -16   39.20   12.90
  -2   1  16   36.10   11.20
  -2  -1 -16   30.00   17.10
  -2   1  16   38.90    9.30
   2  -1  16   32.60    9.20
   2  -1 -16   46.10   16.20
  -2  -1  16   39.60   11.00
   2   1  16   42.00   13.00
  -2  -1  16   35.60   13.30
   2   1  16   38.40   11.40
  -2  -1  16   29.20    9.10
  -2   1 -16   50.39   10.40
   2   1  16   31.40    9.60
  -2   1 -16   31.70   13.20
  -2   2  16    2.70    5.50
   2  -2  16   -1.80    4.60
   2  -2  16    1.20    4.10
  -2  -2 -16   -3.00   10.70
   2  -2  16    9.60   12.00
  -2  -2 -16    2.60    8.80
   2   2 -16  -16.80    7.10
  -2   2  16   -1.80    7.10
  -2  -2  16   -6.20    5.40
   2  -2 -16    0.00    9.60
  -2  -2  16   10.60   11.00
  -2  -2  16   -5.80    4.70
  -2   2 -16   -2.40    3.10
   2   2  16  -10.00   11.40
   2   2  16    5.90    7.80
   2   2  16    5.10    7.10
  -2   2 -16   -3.20    9.00
   2  -2 -16    8.80   12.70
  -2   3  16    4.20    5.90
   2  -3  16    1.60   10.20
  -2  -3 -16   -5.20    7.90
   2  -3 -16  -11.30   11.90
   2   3  16    4.30    6.70
  -2  -3  16   -5.00   11.20
  -2  -3  16    2.10    6.80
   2   3  16   10.80   10.80
   2   0  17   25.70    8.80
   2   0 -17   25.90    9.70
   2   0  17   32.10   10.70
  -2   0  17   37.10   10.80
  -2   0 -17   48.20   15.40
   2   0  17   52.89   17.00
  -2   0 -17   24.80   14.00
  -2   0  17   45.90   13.10
   2   0 -17   21.70   13.90
   2   1 -17   18.80   13.40
  -2   1  17   29.70   10.60
  -2  -1 -17    0.80    9.20
  -2   1  17    9.20    8.60
  -2  -1 -17   10.40   13.50
   2  -1  17   26.60    9.00
   2  -1  17   41.20   15.90
  -2   1  17   11.50    9.50
  -2  -1  17   11.90    6.20
   2  -1 -17   34.50   10.40
  -2  -1  17   12.70   10.40
   2   1  17   23.70   10.10
  -2   1 -17   24.90   12.50
  -2  -1  17   24.40    8.90
   2   1  17   19.10    9.00
   2  -1 -17   32.50   16.30
   2   1  17   15.40   10.80
  -2   1 -17   28.60    6.90
   2  -2  17    8.00    6.40
  -2  -2 -17   -3.70    8.50
   2  -2  17   14.00   12.60
  -2   2  17  -12.80    5.90
   2   2 -17   33.80   17.10
  -2   2 -17   -1.00    8.20
   2   2  17   14.30   13.30
   2  -2 -17   15.90    9.90
  -2  -2  17    3.40    5.90
   2   2  17   -5.70    5.60
  -2  -2  17   -1.10   11.80
   2   0  18    7.00   11.20
  -2   0 -18    3.60   11.70
   2   0 -18    7.40    8.30
  -2   0  18    9.70    9.50
  -2   0  18    0.60    5.80
  -2   0 -18    2.90    7.70
  -2  -1 -18    8.20    8.90
  -2   1  18   -6.20   12.50
   2  -1  18    5.50   13.30
  -2   1  18    0.10    7.90
   2   1  18    8.10   13.00
   2  -1 -18   -9.10    8.40
  -2  -1  18   -2.60   10.70
  -3   0   0    0.20    0.60
   3   0   0   -0.20    0.40
   3   0   0    0.30    0.60
  -3   0   0    0.20    0.60
   3   0   0    1.30    0.50
  -3   0   0    0.20    0.50
  -3   0   0    0.20    0.60
  -3  -1   0 5424.46  239.08
  -3  -1   0 5185.28  240.48
   3  -1   0 5590.64  240.18
   3   1   0 5603.44  242.08
  -3  -1   0 5635.44  241.88
  -3  -1   0 5378.96  240.48
  -3   1   0 5325.07  242.48
   3  -1   0 5666.03  238.58
   3   1   0 5591.84  240.18
   3   1   0 5004.50  241.38
   3  -1   0 5085.39  242.58
   3   1   0 4675.63  240.28
  -3  -1   0 5224.98  240.88
  -3   1   0 5524.05  240.88
   3  -1   0 5659.53  241.18
  -3   1   0 5216.88  240.58
   3  -2   0  501.95   28.00
   3   2   0  480.15   31.10
   3   2   0  477.15   28.10
   3   2   0  472.45   29.50
  -3  -2   0  497.35   26.20
  -3  -2   0  498.95   30.40
   3   2   0  456.25   30.80
   3  -2   0  525.25   29.30
   3  -2   0  515.05   29.20
  -3   2   0  527.45   29.90
  -3   2   0  486.85   29.40
  -3  -2   0  522.95   31.40
   3   2   0  503.45   30.30
  -3   2   0  439.66   30.80
  -3  -2   0  442.46   28.20
   3  -2   0  479.85   32.30
  -3   3   0  247.68   23.50
   3   3   0  245.18   18.70
  -3   3   0  268.17   16.00
   3  -3   0  239.68   23.50
  -3  -3   0  255.47   22.10
  -3  -3   0  243.88   18.90
   3  -3   0  268.97   19.10
   3  -3   0  264.77   20.40
   3  -3   0  256.97   24.00
   3   3   0  273.97   22.40
  -3   3   0  261.37   21.80
  -3  -3   0  246.28   16.40
   3   3   0  258.07   21.70
  -3   3   0  257.27   21.10
  -3  -3   0  237.08   25.60
   3  -3   0  251.67   19.70
   3   3   0  247.48   22.90
  -3  -3   0  229.58   19.70
   3   3   0  221.48   22.30
  -3   4   0  145.89   18.10
   3   4   0  137.19   20.80
  -3  -4   0  136.39   18.10
   3  -4   0  140.99   14.60
   3  -4   0  152.78   20.60
   3  -4   0  178.68   16.40
  -3  -4   0  149.69   17.60
  -3   4   0  120.99   20.90
  -3  -4   0  194.68   21.60
  -3  -4   0  144.59   11.80
   3  -4   0  163.08   21.20
   3   4   0  138.79   18.40
  -3   4   0  152.88   12.00
  -3  -4   0  155.28   16.90
  -3   5   0   10.00    8.00
   3  -5   0   10.70    3.80
   3  -5   0    2.10    6.40
   3  -5   0    4.80   11.90
  -3  -5   0    0.30    5.40
  -3  -5   0   11.70    4.40
   3   5   0   10.10    6.80
  -3  -5   0   13.10    8.30
  -3  -5   0   14.10    7.20
   3  -6   0    7.90    9.10
  -3  -6   0    6.20    6.70
  -3  -6   0    2.40    9.70
  -3   6   0   -1.70    8.70
  -3  -6   0    4.00    5.90
  -3  -6   0    9.20    8.00
   3  -6   0   22.40   11.10
   3  -6   0    7.80    8.90
   3   6   0   22.90   11.70
  -3   0   1    1.70    0.90
   3   0   1    1.10    0.80
  -3   0  -1   -0.50    0.50
  -3   0  -1    0.20    0.70
  -3   0   1    1.10    0.40
  -3   0   1   -0.20    1.10
   3   0   1    1.20    0.90
  -3   0  -1    1.00    0.90
  -3   0   1    1.00    0.60
   3   0  -1   -0.30    0.70
  -3   0   1    0.20    1.00
  -3   0  -1    0.40    0.70
   3   0  -1    0.10    0.40
   3   0  -1    0.20    0.40
   3   0   1    0.30    0.60
   3   0  -1   -0.50    0.70
   3   0  -1   -0.20    1.00
   3   0   1   -0.20    0.40
   3   0  -1   -1.50    0.70
  -3   0   1   -0.30    1.10
  -3   0  -1    0.00    0.50
   3   1  -1  391.36   21.70
  -3   1   1  354.46   21.50
  -3  -1  -1  326.57   21.10
   3   1  -1  351.76   19.50
   3  -1   1  390.86   18.40
   3  -1   1  311.87   20.70
  -3  -1  -1  359.96   20.80
  -3   1   1  384.96   18.60
  -3  -1  -1  342.47   20.40
  -3   1   1  361.16   20.60
  -3  -1  -1  386.86   19.80
  -3   1   1  374.96   19.50
   3  -1   1  365.46   17.70
   3   1  -1  387.56   17.60
   3   1  -1  338.17   21.30
   3   1  -1  314.07   18.90
   3   1  -1  356.26   17.60
   3  -1   1  343.37   21.30
   3   1  -1  317.57   19.10
  -3  -1   1  346.37   18.70
  -3  -1   1  352.66   21.30
  -3   1  -1  355.46   18.90
  -3  -1   1  357.86   18.40
   3  -1  -1  395.96   18.70
   3   1   1  346.87   20.50
  -3   1  -1  374.06   18.30
   3  -1  -1  362.66   20.20
   3  -1  -1  369.66   20.30
   3   1   1  321.47   21.30
  -3  -1   1  332.47   18.30
  -3   1  -1  358.36   21.20
   3   1   1  373.96   20.30
   3   1   1  336.17   21.00
   3  -1  -1  346.67   21.80
  -3  -1   1  353.86   17.50
  -3  -1   1  373.66   19.40
  -3  -1   1  339.87   18.10
  -3   1  -1  343.67   20.90
  -3   2   1  312.37   19.10
  -3   2   1  272.67   20.10
  -3  -2  -1  281.67   20.20
  -3   2   1  287.97   22.00
   3   2  -1  289.27   21.20
   3   2  -1  238.08   21.80
   3   2  -1  281.27   16.60
  -3  -2  -1  266.77   21.10
   3  -2   1  296.77   17.40
  -3  -2  -1  241.68   19.00
   3  -2   1  306.27   23.40
  -3   2   1  298.97   17.20
   3   2  -1  241.78   18.50
   3  -2   1  298.77   20.90
  -3  -2  -1  283.97   19.20
   3   2  -1  252.27   21.10
  -3  -2   1  312.37   22.50
   3   2   1  263.37   19.80
  -3   2  -1  244.28   20.30
  -3   2  -1  270.27   18.90
  -3  -2   1  279.37   17.50
   3  -2  -1  282.67   19.20
  -3  -2   1  292.77   14.60
   3   2   1  298.87   21.00
   3   2   1  270.97   20.20
  -3  -2   1  272.77   19.00
   3  -2  -1  309.07   18.40
   3  -2  -1  293.47   21.00
  -3  -2   1  304.57   19.20
   3   2   1  252.87   21.20
   3  -3   1  144.59   11.90
  -3   3   1  140.29   11.30
  -3  -3  -1  107.59   12.70
  -3  -3  -1  124.69   15.60
   3   3  -1  126.29   15.40
   3  -3   1  136.79   17.30
   3  -3   1  141.29   14.80
  -3  -3  -1  132.69   13.00
  -3  -3  -1  125.79   14.80
  -3   3   1  113.29   15.30
   3   3  -1  137.39   16.10
  -3   3   1  127.99   13.60
   3   3  -1  116.39   16.20
   3   3  -1  129.99   15.60
   3  -3   1  138.19   19.50
  -3   3   1  144.09   15.60
   3   3   1  125.69   16.10
   3   3   1  121.69   15.20
   3  -3  -1  151.88   17.30
  -3  -3   1  121.79   13.40
  -3  -3   1  122.09   10.30
  -3  -3   1  118.59   11.50
   3  -3  -1  116.29   12.70
   3  -3  -1  144.39   15.60
   3   3   1  118.09   13.60
  -3  -3   1  116.69   13.90
   3  -3  -1  145.99   17.90
  -3   3  -1  121.59   15.50
  -3   3  -1  134.79   15.20
   3   3   1  130.29   14.60
  -3  -3   1  138.49   16.60
  -3   3  -1  139.29   14.60
   3   3   1  131.69   15.00
  -3   4   1  141.39   19.50
   3  -4   1  186.38   18.40
   3  -4   1  148.89   10.20
   3   4  -1  140.99   17.90
  -3   4   1  174.18   18.30
  -3  -4  -1  155.18   14.60
   3  -4   1  157.28   14.60
  -3  -4  -1  149.88   16.40
  -3  -4  -1  148.79   18.70
   3  -4   1  124.69   18.80
  -3   4   1  150.98   13.10
   3   4  -1  166.98   19.60
  -3  -4  -1  147.29   19.80
  -3  -4   1  150.68   17.00
   3   4   1  158.58   20.40
  -3  -4   1  167.28   15.00
   3  -4  -1  166.08   16.80
  -3   4  -1  146.59   21.60
  -3  -4   1  157.28   18.60
   3  -4  -1  157.18   21.70
   3  -4  -1  167.58   18.70
  -3   4  -1  153.48   11.60
  -3  -4   1  171.38   13.60
  -3  -4   1  158.08   20.50
   3  -4  -1  174.28   21.20
   3  -5   1   15.10    9.40
  -3  -5  -1   14.50    5.00
   3  -5   1   13.80    6.40
   3  -5   1   29.00   11.60
   3  -5   1   28.10    5.70
   3   5  -1   30.00   11.10
  -3  -5  -1   19.80    8.10
  -3  -5  -1   11.50    7.20
  -3   5   1   26.00   11.00
  -3   5   1   22.10   10.70
   3  -5   1   19.40    3.60
  -3  -5  -1   19.20    9.00
   3   5   1   15.60    7.90
   3  -5  -1   17.00    8.00
  -3  -5   1   11.90    7.70
  -3   5  -1   21.80    8.70
   3  -5  -1   14.80    8.90
   3  -5  -1    6.70    8.50
  -3  -5   1   14.40    5.20
  -3  -5   1   16.60    8.10
  -3  -6  -1   38.80   12.80
   3  -6   1   11.70   12.90
  -3  -6  -1   62.59   17.60
   3  -6   1   37.20   15.30
  -3   6   1   49.40   15.30
   3   6  -1   53.79   16.00
  -3  -6  -1   36.40    8.20
  -3  -6  -1   48.00   13.30
   3  -6   1   22.80   10.60
   3  -6  -1   29.80   10.40
   3  -6  -1   38.00    6.80
  -3   6  -1   42.00   14.50
   3   6   1   44.60   16.40
  -3  -6   1   37.40   13.00
   3  -6  -1   32.70   13.00
   3  -6  -1   44.80   15.70
  -3  -6   1   37.60   11.30
   3   0  -2   -1.00    1.80
   3   0   2    0.50    1.30
  -3   0  -2    0.20    1.30
   3   0   2   -0.80    1.10
  -3   0   2    1.50    2.40
  -3   0  -2    0.70    1.40
  -3   0  -2    0.10    1.40
  -3   0  -2    2.60    2.10
   3   0  -2    0.50    1.10
  -3   0   2   -0.10    1.40
   3   0  -2   -0.10    1.90
   3   0  -2    0.00    1.50
   3   0  -2    2.30    2.20
  -3   0   2    1.50    0.90
   3   0   2   -0.10    1.50
  -3   0   2   -0.20    1.10
  -3   0  -2    0.30    1.20
   3   0  -2    0.70    1.00
  -3   0   2    1.30    2.20
   3   0   2    3.00    2.10
   3   0   2    0.20    1.10
   3   1  -2   88.69    6.20
  -3  -1  -2   84.29    9.00
   3   1  -2   92.99    6.40
   3  -1   2   87.49    9.80
   3  -1   2   83.79    5.50
   3   1  -2   84.99    6.60
  -3  -1  -2   89.59    9.60
  -3   1   2   79.59    7.90
   3   1  -2   84.69    6.90
   3  -1   2   84.79    9.20
   3   1  -2   89.29    7.40
   3  -1   2   81.19    6.00
  -3   1   2   73.99    8.20
  -3   1   2   72.59    8.00
  -3  -1  -2   89.49    6.30
   3   1  -2   85.69    8.80
   3   1  -2   93.19    9.10
  -3  -1  -2   76.29    7.70
   3  -1   2   66.69    7.30
   3  -1   2   80.99    6.20
  -3  -1  -2   70.39    7.50
  -3  -1   2   76.89    6.70
   3  -1  -2   92.79   10.40
   3  -1  -2   87.39    7.60
   3   1   2   65.29    8.20
  -3   1  -2   88.19    7.90
  -3   1  -2   94.99    6.50
   3  -1  -2   85.09    8.90
   3   1   2   80.69    6.60
   3  -1  -2   88.29    8.10
   3  -1  -2   99.09    9.20
  -3  -1   2   72.99    6.60
  -3   1  -2   75.49    5.40
  -3   1  -2   90.99    6.00
   3   1   2   81.49    9.50
  -3   1  -2   78.99    8.70
   3   1   2   85.89    6.60
   3   1   2   79.39    7.80
  -3  -1   2   83.99    8.60
  -3  -1   2   68.39    7.30
  -3   1  -2  102.29    5.90
  -3  -1   2   61.19    7.80
   3   2  -2  576.94   36.60
  -3   2   2  717.43   35.10
  -3   2   2  740.03   36.60
   3  -2   2  694.53   40.20
  -3  -2  -2  608.64   39.70
  -3  -2  -2  655.73   33.40
   3  -2   2  648.54   41.40
  -3  -2  -2  718.13   37.40
   3   2  -2  690.93   32.80
  -3   2   2  646.74   40.00
   3   2  -2  673.53   40.80
  -3  -2  -2  632.64   37.60
   3  -2   2  693.13   33.10
   3   2  -2  618.54   35.30
  -3  -2  -2  724.93   40.00
   3   2  -2  655.93   39.90
  -3   2   2  678.23   38.80
   3   2   2  665.93   40.20
  -3  -2   2  676.63   39.20
  -3  -2   2  619.64   35.30
  -3  -2   2  630.24   32.50
  -3   2  -2  672.93   34.20
  -3   2  -2  617.04   35.30
  -3  -2   2  646.84   40.30
  -3   2  -2  668.83   39.80
   3  -2  -2  755.92   42.30
   3   2   2  611.84   37.90
   3   2   2  558.44   39.30
  -3   2  -2  599.34   37.90
  -3  -2   2  653.43   33.60
   3  -2  -2  692.13   37.80
   3   2   2  669.23   37.40
  -3  -2   2  611.24   33.90
  -3   3   2  631.04   41.80
   3  -3   2  644.54   41.60
  -3   3   2  670.83   37.20
  -3  -3  -2  684.73   41.20
  -3  -3  -2  578.54   42.30
  -3  -3  -2  713.63   41.30
   3   3  -2  708.33   44.60
   3   3  -2  647.74   44.70
   3  -3   2  690.13   42.70
   3   3  -2  553.44   40.80
  -3  -3  -2  532.05   38.30
   3   3  -2  590.24   38.80
  -3   3   2  762.32   40.90
  -3   3   2  692.33   45.30
   3  -3   2  668.63   30.70
   3  -3   2  675.13   35.00
   3  -3   2  695.43   46.30
  -3  -3   2  632.24   34.60
  -3  -3   2  662.93   34.60
   3  -3  -2  712.33   43.90
  -3   3  -2  648.14   39.50
  -3   3  -2  664.33   43.10
  -3  -3   2  661.73   38.70
   3  -3  -2  655.63   39.70
  -3  -3   2  609.64   37.40
   3   3   2  595.84   43.80
   3   3   2  665.43   39.80
  -3   3  -2  600.64   41.80
   3   3   2  653.53   42.30
   3  -3  -2  637.54   45.20
   3  -3  -2  692.33   44.20
   3   3   2  614.44   41.10
  -3  -3   2  719.93   45.40
   3  -4   2   11.70    8.30
   3   4  -2    4.70    7.10
  -3   4   2    4.90    5.50
  -3  -4  -2   12.80    7.10
  -3  -4  -2    0.50    5.30
   3  -4   2   15.50    6.70
   3   4  -2   20.90    8.20
   3  -4   2   16.00    8.50
  -3   4   2   10.70    6.40
   3   4  -2   -2.20    6.20
   3  -4   2    6.30    5.30
  -3  -4  -2    7.40    4.30
   3  -4   2    5.80    3.80
  -3   4   2   10.00    4.10
  -3  -4   2    4.90    6.30
   3  -4  -2    9.90    7.40
  -3  -4   2    8.00    5.10
   3  -4  -2    6.40    4.70
   3  -4  -2   21.50    8.00
  -3  -4   2   12.60    4.20
   3   4   2   10.90    6.70
  -3  -4   2    6.80    5.50
  -3   4  -2    4.50    6.60
  -3  -4   2   15.00    4.50
   3   4   2    4.70    6.50
  -3   4  -2    8.00    5.90
   3  -5   2    0.10    6.00
   3   5  -2   17.60   14.50
  -3  -5  -2   13.90    7.00
  -3   5   2    3.40    3.10
   3  -5   2   17.00    7.10
  -3  -5  -2   10.90   10.50
  -3  -5  -2   12.40    6.30
  -3   5   2   10.40    7.40
   3  -5   2    5.10    5.60
  -3   5   2   13.40    7.70
  -3  -5  -2   17.10    7.50
   3  -5  -2    4.30    6.90
  -3  -5   2   13.30    4.40
  -3  -5   2   12.80    6.00
  -3   5  -2   11.20    7.80
   3  -5  -2    8.10    8.70
  -3  -5   2    9.90    6.90
   3  -5  -2    2.80    8.50
   3   5   2   17.90    8.80
   3  -6   2   25.50   11.80
   3  -6   2    5.70    8.10
  -3  -6  -2   14.00    8.30
  -3  -6  -2    4.30    8.60
  -3   6   2   -4.80    7.90
  -3  -6  -2   -3.30    6.20
   3  -6   2   -0.70    6.40
  -3  -6   2    4.50    7.20
   3   6   2    8.20    9.70
  -3  -6   2   12.90    7.30
  -3  -6   2    5.60    5.90
   3  -6  -2    1.70    9.50
  -3   6  -2    9.90    9.20
   3  -6  -2    1.70    8.20
   3  -6  -2    1.90    6.40
  -3  -6   2    8.60    9.00
   3   0   3    1.10    1.40
  -3   0   3    0.80    1.30
  -3   0   3    1.30    1.10
   3   0  -3   -0.40    0.80
  -3   0   3   -3.10    2.10
  -3   0  -3    0.70    1.90
  -3   0  -3    0.50    0.90
   3   0  -3   -3.00    1.60
   3   0   3    1.30    1.70
  -3   0   3   -3.60    1.70
   3   0  -3    0.90    1.00
  -3   0  -3   -1.90    1.40
  -3   0  -3    1.50    1.40
   3   0  -3    0.10    2.00
   3   0  -3    1.40    2.00
   3   0   3    1.20    1.10
   3   0   3    0.90    1.40
  -3   0  -3    0.50    1.20
   3   0   3    3.20    2.60
  -3   0   3   -0.60    1.40
   3   0   3    1.90    2.10
   3   0  -3    1.20    1.50
   3   0   3    0.50    1.50
   3   0  -3    1.20    1.50
   3   1  -3  677.33   36.70
   3  -1   3  612.44   34.50
   3  -1   3  669.13   33.90
  -3   1   3  667.33   35.80
   3  -1   3  685.73   38.80
   3  -1   3  723.03   32.50
  -3  -1  -3  728.23   40.70
  -3  -1  -3  675.23   37.40
   3  -1   3  669.13   32.50
  -3   1   3  703.63   38.50
   3   1  -3  711.73   34.70
  -3  -1  -3  606.24   35.60
   3  -1   3  698.43   39.20
   3   1  -3  681.23   38.20
   3   1  -3  696.93   34.30
  -3  -1  -3  705.23   34.20
  -3   1   3  793.32   35.90
  -3   1   3  624.54   36.30
   3  -1   3  659.63   35.20
   3   1  -3  659.93   38.20
   3   1  -3  707.13   33.90
  -3  -1  -3  672.63   38.20
   3   1  -3  684.03   34.30
  -3  -1   3  678.83   35.70
   3  -1  -3  673.03   36.10
   3   1   3  656.53   38.20
  -3   1  -3  693.03   34.20
   3  -1  -3  634.84   37.40
  -3  -1   3  677.83   34.80
  -3   1  -3  644.74   34.90
  -3   1  -3  713.13   33.70
  -3  -1   3  691.73   37.30
  -3  -1   3  689.43   37.90
   3  -1  -3  622.94   36.40
   3  -1  -3  704.53   38.70
   3  -1  -3  720.63   41.70
   3   1   3  660.43   35.40
  -3   1  -3  682.63   32.40
   3   1   3  703.23   40.80
  -3   1  -3  703.33   34.40
  -3  -1   3  749.82   38.70
  -3   1  -3  695.13   38.80
   3   1   3  697.13   34.90
  -3   2   3 2484.45  115.49
  -3  -2  -3 2019.20  110.99
   3   2  -3 2021.70  108.89
   3  -2   3 2235.48  114.39
   3   2  -3 2337.77  108.19
  -3   2   3 2547.05  113.49
   3   2  -3 2081.19  108.99
  -3  -2  -3 2328.67  108.89
  -3  -2  -3 2379.66  115.59
   3   2  -3 2146.09  107.19
   3   2  -3 2258.17  107.39
   3  -2   3 2369.46  104.89
  -3  -2  -3 2164.98  114.69
   3   2  -3 2259.37  115.09
  -3  -2  -3 2452.85  109.29
   3  -2   3 2307.27  107.99
  -3   2   3 2624.74  112.69
   3   2  -3 2367.46  115.89
   3  -2   3 2054.99  109.59
   3  -2   3 2361.46  116.59
   3   2   3 2412.16  107.99
   3   2   3 2351.06  116.69
  -3   2  -3 2377.86  107.79
  -3  -2   3 2212.88  113.49
  -3  -2   3 2335.27  115.49
   3  -2  -3 2620.24  118.99
  -3  -2   3 2308.37  108.29
   3  -2  -3 2244.68  111.59
  -3   2  -3 2181.68  111.19
   3   2   3 2089.29  114.59
   3  -2  -3 2593.34  108.99
   3   2   3 2243.68  111.79
  -3   2  -3 2283.67  114.79
  -3   2  -3 2366.56  107.79
  -3  -2   3 2344.67  107.49
  -3  -3  -3   28.20    9.50
  -3  -3  -3   23.30    4.70
  -3   3   3   36.20    7.40
  -3   3   3   22.30    8.50
   3  -3   3   32.60    8.90
  -3  -3  -3   23.10    7.30
  -3  -3  -3   29.50    7.80
   3   3  -3   21.20    3.90
   3  -3   3   25.50    9.50
   3  -3   3   38.60    4.90
   3  -3   3   32.80    7.20
   3   3  -3   28.40    7.60
  -3  -3  -3   34.00   10.00
  -3   3   3   22.60    8.50
  -3   3   3   31.10    6.80
   3   3  -3   37.20    9.40
   3  -3   3   34.40    9.20
   3   3  -3   34.20   10.30
   3   3  -3   21.50    6.80
  -3   3  -3   29.20    7.10
   3  -3  -3   21.50    7.50
  -3  -3   3   12.80    6.80
   3  -3  -3   24.60    8.80
  -3  -3   3   28.30    6.20
  -3   3  -3   31.10    6.20
   3  -3  -3   27.30    9.30
   3  -3  -3   36.00   12.60
  -3  -3   3   26.70    4.00
   3   3   3   18.00    7.70
  -3   3  -3   22.40    7.30
  -3  -3   3   19.40    6.00
   3   3   3   25.20    6.40
  -3  -3   3   21.40    7.80
  -3  -3   3   36.10    6.60
  -3   3  -3   37.80    9.90
   3   3   3   23.50    8.00
   3  -4   3   46.20   10.00
   3  -4   3   67.79    7.60
   3   4  -3   45.70   12.50
  -3  -4  -3   62.29   12.10
   3  -4   3   48.80   13.90
  -3  -4  -3   45.80   12.70
   3  -4   3   58.39   12.90
   3  -4   3   54.19   13.10
  -3  -4  -3   46.00   10.80
  -3   4   3   56.19   10.10
   3   4  -3   39.70   10.80
  -3   4   3   48.70   12.70
   3  -4  -3   54.09   15.10
  -3  -4   3   59.59   11.40
   3  -4  -3   42.90   12.20
  -3   4  -3   60.29   13.00
  -3   4  -3   57.29   14.50
  -3  -4   3   75.19    8.70
  -3  -4   3   48.50    6.50
   3  -4  -3   49.90   12.40
  -3  -4   3   25.80   10.10
   3   4   3   48.40   11.10
   3   4   3   63.19   14.90
  -3  -4   3   40.90    8.30
   3   4   3   49.60   12.60
  -3   5   3   31.60    7.00
   3  -5   3   17.10    7.80
  -3   5   3   12.70    8.10
   3   5  -3   13.40    9.80
  -3  -5  -3   35.40    9.20
   3  -5   3   13.90    9.40
  -3  -5  -3   38.00   13.10
  -3   5   3   30.90   10.70
   3  -5   3   30.80   11.80
   3  -5   3   13.80    5.70
   3  -5   3   15.50    7.90
  -3  -5  -3   24.20    9.60
  -3   5  -3   30.10   10.40
   3  -5  -3   13.30   10.20
   3  -5  -3   21.50   10.30
  -3   5  -3   31.50    4.40
  -3  -5   3   21.50    6.30
  -3  -5   3   34.60    5.70
  -3  -5   3   22.90    8.80
  -3   5  -3   26.30    5.50
   3   5   3   34.90   11.50
   3  -5  -3   27.00   10.20
  -3  -5   3   33.00    8.10
  -3  -6  -3   -0.10    7.00
  -3   6   3   -3.20    9.20
   3   6  -3    9.60   10.30
  -3  -6  -3   -4.10    5.20
   3  -6   3    0.40    5.90
   3  -6   3   12.80    7.80
   3  -6   3    1.00    9.10
  -3  -6   3   -0.30    5.40
   3  -6  -3  -11.60    7.40
   3  -6  -3   11.10    9.90
   3  -6  -3    1.90    7.70
  -3  -6   3   -5.70    5.70
  -3  -6   3   13.20    6.90
  -3   6  -3   -5.80    7.30
  -3  -6   3   -9.30    8.20
   3   0   4   -0.20    1.40
   3   0  -4   -0.30    1.70
   3   0  -4   -1.60    0.80
   3   0   4   -1.10    1.90
   3   0  -4    0.80    1.50
  -3   0  -4   -2.40    2.00
  -3   0   4    2.40    2.10
   3   0  -4   -1.00    1.20
   3   0   4    0.60    1.60
   3   0   4    0.90    1.10
   3   0   4    0.80    1.40
  -3   0  -4    0.80    1.60
   3   0  -4    4.40    2.00
  -3   0   4    1.10    1.50
  -3   0  -4    0.30    1.10
   3   0  -4    1.10    1.70
  -3   0  -4    1.50    1.40
   3   0   4    0.10    1.40
   3   0  -4   -0.50    0.90
  -3   0   4    5.60    3.60
  -3   0  -4    1.60    1.30
   3   0  -4    2.10    3.10
   3   0   4    0.20    1.80
  -3   0   4    1.30    2.90
  -3   0   4   -1.30    1.50
   3  -1   4 1103.89   55.19
   3   1  -4 1131.09   56.29
   3  -1   4 1229.08   62.29
  -3  -1  -4 1035.20   59.59
  -3  -1  -4 1153.38   56.19
  -3  -1  -4 1285.17   64.69
   3   1  -4 1132.09   59.59
  -3   1   4 1007.60   56.89
  -3   1   4 1145.19   56.49
   3   1  -4 1158.78   55.69
  -3   1   4 1232.08   57.69
   3   1  -4 1133.29   60.09
  -3  -1  -4 1115.79   57.49
   3  -1   4 1072.09   58.09
   3  -1   4 1168.48   60.59
   3   1  -4 1159.98   60.79
  -3   1   4 1163.58   61.59
   3   1  -4 1201.68   59.29
   3   1  -4 1145.69   56.79
   3   1  -4 1229.58   57.19
   3  -1   4 1139.49   53.59
  -3  -1  -4 1219.98   61.09
   3  -1  -4 1144.49   64.59
  -3  -1   4 1098.99   56.69
  -3   1  -4 1197.18   61.49
   3  -1  -4 1117.19   57.49
  -3  -1   4 1122.69   60.19
  -3  -1   4 1103.79   55.49
  -3   1  -4 1173.88   56.59
   3   1   4 1140.19   63.99
  -3   1  -4 1184.88   57.39
  -3   1  -4 1183.88   56.79
  -3   1  -4 1188.98   55.89
  -3   1  -4 1231.08   53.39
   3  -1  -4 1091.59   59.09
  -3  -1   4 1148.99   58.69
  -3  -1   4 1143.79   59.39
  -3  -1   4 1150.18   54.99
   3  -1  -4 1147.09   61.49
  -3   1  -4 1153.28   55.79
   3   1   4 1100.49   59.89
  -3  -1   4 1107.29   60.19
   3   1   4 1171.58   56.39
  -3   1  -4 1192.98   54.09
   3   1   4 1162.48   56.99
  -3   2   4  417.56   29.30
   3   2  -4  405.96   30.10
   3   2  -4  407.46   24.00
  -3  -2  -4  442.16   27.00
  -3  -2  -4  381.76   27.30
   3  -2   4  422.06   31.20
   3  -2   4  401.86   24.50
   3   2  -4  420.36   23.30
   3   2  -4  370.66   29.40
  -3   2   4  432.96   28.90
   3   2  -4  392.76   25.20
   3   2  -4  365.36   24.00
  -3  -2  -4  435.66   23.90
   3   2  -4  431.76   24.30
   3  -2   4  419.06   20.80
  -3   2   4  422.16   27.80
  -3  -2  -4  378.86   29.80
  -3  -2  -4  385.86   31.00
   3  -2   4  400.86   23.30
   3   2  -4  406.16   26.10
   3   2  -4  390.86   22.50
   3  -2   4  381.66   29.50
   3   2   4  426.46   25.10
  -3  -2   4  412.26   25.00
   3  -2  -4  436.96   26.30
  -3   2  -4  416.46   24.00
  -3   2  -4  406.86   26.50
  -3   2  -4  441.16   30.60
   3  -2  -4  479.45   34.80
   3   2   4  433.76   27.80
   3   2   4  419.36   32.20
   3  -2  -4  448.06   31.90
  -3  -2   4  413.96   24.70
   3  -2  -4  408.06   27.50
   3   2   4  370.86   29.40
  -3  -2   4  455.95   31.10
  -3   2  -4  419.66   20.60
  -3   2  -4  416.66   23.00
  -3  -2   4  408.16   29.80
  -3  -3  -4  162.68   20.30
   3  -3   4  187.38   11.80
  -3   3   4  192.88   19.70
  -3   3   4  193.98   14.80
   3  -3   4  178.68   20.30
   3   3  -4  192.98   14.60
   3   3  -4  198.18   21.80
   3  -3   4  182.48   15.60
  -3   3   4  190.88   21.10
  -3  -3  -4  180.18   18.20
  -3  -3  -4  175.08   14.20
   3   3  -4  172.18   15.60
   3   3  -4  202.48   21.20
   3   3  -4  213.08   15.40
   3  -3   4  166.68   15.60
   3  -3   4  188.58   22.20
  -3   3   4  203.38   18.30
  -3  -3  -4  193.08   21.80
  -3  -3  -4  191.28   16.80
  -3  -3   4  183.38   21.70
  -3  -3   4  179.28   15.50
   3  -3  -4  209.88   23.30
   3  -3  -4  196.88   22.90
  -3   3  -4  164.48   17.50
   3   3   4  182.98   15.40
  -3   3  -4  193.28   15.10
   3   3   4  164.58   18.50
   3  -3  -4  167.98   17.80
  -3  -3   4  182.58   19.50
   3  -3  -4  198.98   18.90
  -3  -3   4  187.28   14.50
   3   3   4  178.78   21.10
   3  -3  -4  191.38   14.70
  -3   3  -4  192.38   16.80
   3  -4   4    5.70    4.60
  -3   4   4    1.90    4.50
   3  -4   4   15.30    9.30
   3   4  -4   15.10    7.40
   3   4  -4    6.80    2.10
   3   4  -4   10.50    6.50
   3  -4   4    6.20    7.10
  -3  -4  -4    8.70    7.00
   3  -4   4    8.30    3.20
  -3  -4  -4    5.90    5.90
  -3   4   4   18.00    6.30
  -3  -4  -4    8.00    5.30
  -3   4   4   10.30    5.80
   3  -4   4   11.80    6.30
  -3  -4   4    7.70    4.20
   3   4   4    5.10    7.20
   3  -4  -4    7.20    8.50
   3  -4  -4    2.10    6.50
   3   4   4    7.30    5.60
  -3   4  -4    7.20    6.00
  -3  -4   4    6.70    7.50
  -3  -4   4    6.70    4.80
   3   4   4    8.40    7.30
  -3   4  -4   16.40    5.80
   3  -4  -4    4.70    5.20
   3  -5   4   32.10    9.00
  -3   5   4   66.69   16.70
   3  -5   4   24.90    9.90
   3   5  -4   31.90   10.50
  -3   5   4   28.30    8.60
   3  -5   4   23.80    8.10
   3  -5   4   32.90   10.60
  -3  -5  -4   34.50    9.90
  -3  -5  -4   32.60   10.30
   3  -5   4   44.60    6.60
  -3   5   4   45.90    9.60
  -3  -5  -4   31.20   12.80
   3  -5  -4   15.40   10.40
   3   5   4   26.10   10.80
  -3  -5   4   28.60   12.00
  -3  -5   4   22.50    7.90
  -3   5  -4   33.30   12.20
   3  -5  -4   29.60   12.70
   3   5   4   40.50   11.80
   3  -5  -4   55.19   14.90
  -3  -5   4   39.00    7.80
  -3  -6  -4   11.80    5.80
  -3   6   4   -4.80    8.30
   3  -6   4    5.00    6.10
  -3  -6  -4   -5.60    9.50
  -3  -6  -4   18.80    9.40
   3  -6   4   14.80   13.70
   3   6  -4    4.50   10.00
  -3  -6  -4   -9.60    6.70
   3   6   4   -2.30    5.80
   3  -6  -4    6.10   12.50
  -3  -6   4    8.90   11.00
  -3  -6   4   -1.90    5.40
   3   6   4   -1.40    7.20
  -3  -6   4    3.20    6.60
   3  -6  -4   -4.70    8.90
   3  -6  -4   -1.50    9.10
  -3   6  -4   -0.30    7.00
  -3   0   5   -1.70    2.80
   3   0  -5   -1.50    1.50
  -3   0  -5   -1.00    3.40
   3   0  -5    3.80    2.60
  -3   0  -5    0.20    2.90
  -3   0  -5    3.00    1.90
   3   0  -5    2.60    3.50
   3   0   5    1.60    3.90
   3   0   5    5.30    2.70
   3   0  -5   -1.70    1.70
   3   0  -5   -0.20    3.50
   3   0  -5    4.10    1.70
   3   0  -5    2.50    1.80
   3   0   5    2.00    2.00
  -3   0   5    1.90    2.20
   3   0   5    2.50    2.50
  -3   0  -5    3.30    2.30
   3   0   5    6.20    2.70
  -3   0   5    0.50    2.30
  -3   0   5    0.50    3.20
   3   0   5    1.20    2.00
   3  -1   5   71.99    6.80
  -3  -1  -5   56.79   10.10
   3   1  -5   64.29    6.70
  -3   1   5   51.59    7.90
  -3  -1  -5   52.19   11.30
   3  -1   5   63.59   11.70
  -3   1   5   65.79   12.10
   3   1  -5   73.69   10.10
   3   1  -5   60.99   11.00
   3   1  -5   76.99   10.00
  -3   1   5   57.89    7.10
  -3  -1  -5   53.09    7.40
   3   1  -5   66.19    7.60
   3   1  -5   63.99    7.90
   3   1  -5   64.99    9.30
   3  -1   5   97.99   11.70
  -3  -1  -5   55.39    7.20
  -3   1   5   67.49    8.90
  -3   1   5   57.19    6.60
  -3  -1  -5   47.70    9.70
   3  -1   5   67.39    7.00
   3   1  -5   57.79    6.30
  -3  -1   5   54.19   10.20
  -3  -1   5   53.29    6.30
  -3   1  -5   68.99    6.80
   3  -1  -5   44.40    8.90
   3   1   5   60.09    8.20
   3   1   5   47.60   11.30
  -3  -1   5   53.09   10.00
  -3   1  -5   69.69    8.90
  -3   1  -5   85.29    9.40
  -3  -1   5   64.59    8.60
   3  -1  -5   40.90    8.60
  -3  -1   5   61.59   10.60
   3  -1  -5   58.39   10.60
  -3   1  -5   61.19    7.40
  -3   1  -5   80.99   10.70
   3   1   5   60.89    7.50
  -3   1  -5   69.59    5.50
   3   1   5   69.59    8.10
  -3   1  -5   64.59    5.50
  -3  -1   5   73.39    7.90
   3   1   5   50.69   11.30
  -3  -1   5   55.79    9.60
  -3  -2  -5   40.40    9.00
  -3   2   5   50.79   10.90
  -3  -2  -5   50.99    9.60
   3  -2   5   52.99    8.30
  -3   2   5   51.59    9.20
   3   2  -5   48.40    6.40
   3   2  -5   44.60    6.30
  -3  -2  -5   51.39   11.70
  -3  -2  -5   48.60   12.40
   3   2  -5   56.19   11.60
   3  -2   5   58.79    6.30
  -3   2   5   49.60    9.00
   3   2  -5   51.79    8.30
  -3   2   5   39.70    9.20
   3  -2   5   39.80    6.70
   3   2  -5   45.80   10.00
   3   2  -5   51.19    6.50
   3   2  -5   60.39    8.80
   3   2  -5   48.60    6.20
   3  -2   5   47.80   10.80
  -3   2  -5   57.89    8.20
  -3  -2   5   42.00    8.00
  -3  -2   5   36.20    9.00
  -3   2  -5   48.00    5.10
  -3   2  -5   60.89    7.10
   3   2   5   42.70   10.50
   3  -2  -5   54.19   14.90
   3   2   5   49.90    8.20
  -3  -2   5   35.40    9.20
   3  -2  -5   42.00    8.10
  -3   2  -5   53.59    6.90
  -3  -2   5   49.30    7.00
   3  -2  -5   57.09   10.50
  -3   2  -5   45.20   10.10
  -3   2  -5   50.59    4.80
  -3   2  -5   53.49    5.60
   3  -3   5  269.97   19.10
   3   3  -5  300.57   19.90
  -3  -3  -5  208.28   21.90
   3  -3   5  263.47   27.00
   3   3  -5  258.17   19.30
  -3  -3  -5  280.87   27.30
  -3  -3  -5  338.27   29.50
   3   3  -5  273.77   20.40
  -3   3   5  294.77   24.30
  -3  -3  -5  245.78   19.60
   3   3  -5  280.67   27.70
  -3   3   5  253.17   24.90
   3   3  -5  272.77   26.50
  -3   3   5  327.27   25.70
   3  -3   5  282.77   26.90
  -3  -3  -5  270.07   19.80
   3   3  -5  236.98   18.90
   3   3   5  276.27   27.80
  -3   3  -5  252.47   18.90
   3   3   5  286.97   27.10
   3  -3  -5  270.87   23.20
  -3  -3   5  255.37   19.60
  -3   3  -5  284.87   23.70
  -3   3  -5  241.68   22.20
  -3  -3   5  273.67   26.80
   3   3   5  267.47   20.50
   3   3   5  247.48   23.10
   3  -3  -5  245.68   19.30
  -3   3  -5  272.17   26.50
   3  -3  -5  324.07   30.50
  -3  -3   5  260.27   25.20
   3  -3  -5  226.58   25.50
   3  -3  -5  292.07   23.30
  -3  -3   5  280.67   20.10
  -3   4   5   33.90    9.40
   3   4  -5   23.20    9.30
  -3   4   5   31.70    8.10
  -3  -4  -5   22.30    5.40
   3   4  -5   34.60    8.80
  -3   4   5   27.00    9.00
   3   4  -5   25.00    5.70
  -3  -4  -5   28.10   12.50
   3  -4   5   32.20    7.70
  -3  -4  -5   26.70    7.50
  -3  -4  -5   42.40   12.10
   3  -4   5   30.10   11.00
   3  -4   5   39.30   11.50
  -3   4  -5   40.70   10.60
  -3  -4   5   40.10    9.30
  -3  -4   5   45.10   13.80
   3   4   5   22.50   10.90
   3  -4  -5   35.00   12.00
   3  -4  -5   26.20   11.00
   3   4   5   43.00   12.40
  -3  -4   5   44.20   12.90
  -3  -4   5   40.90    8.30
   3   4   5   24.70    7.80
   3  -4  -5   26.20    8.00
  -3   4  -5   27.90    7.70
   3   4   5   31.20    8.30
  -3   5   5  -12.20    5.20
  -3  -5  -5   -4.00    5.90
   3   5  -5    9.40    6.60
  -3  -5  -5    0.30    5.10
  -3  -5  -5    4.90    8.80
   3  -5   5   17.30    8.90
  -3   5   5    2.30    6.00
   3  -5   5   -1.20    8.90
   3  -5   5    4.00    5.20
  -3   5  -5   -6.40    4.50
   3  -5  -5   17.50   10.00
  -3  -5   5    9.20    5.00
   3  -5  -5   -5.30    8.70
   3   5   5   24.60    8.70
  -3   5  -5    1.80    6.50
  -3  -5   5    2.10    6.20
   3   5   5   -0.70    8.40
  -3  -5   5    8.30    5.70
   3  -5  -5    9.60    6.90
   3   6  -5    1.40    8.60
   3  -6   5   -5.00    4.20
  -3  -6  -5   12.20    8.30
  -3  -6  -5  -10.40    8.70
  -3   6   5   -6.20    9.30
  -3  -6  -5   -3.20    6.50
   3  -6   5   -5.30   10.40
  -3  -6  -5    1.90    7.40
  -3  -6   5    3.30    6.10
   3  -6  -5    6.20    8.60
   3   6   5    2.70    6.60
   3  -6  -5   -3.60    8.50
   3   6   5   22.00   10.10
  -3   6  -5  -15.20    7.70
  -3  -6   5   11.20   10.50
   3   0   6   -2.60    2.40
  -3   0   6   -0.20    2.00
  -3   0  -6    1.40    2.50
  -3   0  -6    3.00    3.00
   3   0  -6    8.20    3.00
   3   0  -6    4.00    3.20
  -3   0  -6    1.40    2.10
  -3   0  -6    2.60    3.70
   3   0  -6    2.10    1.90
  -3   0  -6    5.90    2.40
   3   0  -6    1.30    1.70
   3   0   6    5.40    4.00
   3   0   6    4.20    2.70
   3   0   6    3.30    2.20
   3   0   6    2.50    2.00
  -3   0   6    3.60    3.20
   3   0  -6    2.00    3.40
  -3   0  -6    2.50    1.90
  -3   0   6    1.90    2.90
  -3   0   6    5.40    2.50
  -3  -1  -6  896.21   53.09
   3   1  -6  912.91   53.99
  -3  -1  -6  942.81   49.90
  -3  -1  -6  934.81   55.59
   3   1  -6  965.80   51.49
   3   1  -6  950.10   50.39
  -3  -1  -6  888.01   49.70
  -3   1   6  863.21   48.00
   3   1  -6  925.11   54.09
   3   1  -6  971.10   53.99
   3  -1   6  992.50   56.19
  -3   1   6  945.51   46.70
  -3  -1  -6  931.01   58.49
   3  -1   6  971.20   53.19
  -3   1   6  955.60   57.09
   3  -1   6  959.60   48.40
  -3   1   6  968.80   48.10
  -3   1   6  971.80   51.59
   3  -1   6 1009.50   60.29
  -3   1   6  904.81   47.00
   3   1  -6  995.30   55.39
   3   1  -6  892.71   47.90
   3  -1   6  908.81   47.20
   3   1  -6  978.00   48.40
   3   1   6  961.50   50.89
  -3   1  -6  999.40   45.90
   3  -1  -6  953.80   49.70
   3   1   6 1033.20   47.80
  -3   1  -6 1003.80   52.89
   3  -1  -6  948.51   60.09
  -3   1  -6 1038.70   49.50
  -3  -1   6  930.11   54.19
  -3   1  -6 1025.40   50.99
   3  -1  -6  889.41   49.60
   3   1   6  956.10   49.00
   3  -1  -6  887.01   55.29
  -3  -1   6  946.61   54.59
   3  -1  -6  991.30   55.29
  -3   1  -6 1042.50   47.10
  -3  -1   6  891.61   50.39
  -3   1  -6 1132.39   55.19
   3  -1  -6  898.21   51.99
  -3  -1   6  935.21   56.09
   3   1   6  879.31   51.79
  -3   1  -6 1002.90   52.79
  -3  -1   6  909.71   49.10
  -3   1  -6  975.80   54.89
  -3   1  -6  960.00   56.39
   3   1   6  877.21   58.39
  -3  -1   6  884.01   51.39
  -3   1  -6  975.20   45.70
  -3  -1   6  953.00   47.90
   3   2  -6  213.68   16.90
  -3   2   6  240.78   19.00
   3   2  -6  200.18   21.00
   3  -2   6  224.18   22.10
  -3  -2  -6  185.88   18.30
   3   2  -6  217.38   19.40
   3   2  -6  209.78   15.60
  -3   2   6  219.98   17.90
   3   2  -6  216.18   16.00
  -3   2   6  239.98   22.60
   3  -2   6  231.78   23.10
   3   2  -6  198.88   16.00
  -3   2   6  224.28   19.80
   3  -2   6  226.68   17.80
   3  -2   6  216.28   16.00
  -3  -2  -6  239.98   25.30
   3  -2   6  215.48   14.90
  -3  -2  -6  197.58   20.90
  -3  -2  -6  224.68   20.10
   3   2  -6  218.88   16.80
   3   2  -6  220.28   22.10
   3  -2  -6  188.48   18.00
   3   2   6  254.87   18.90
  -3   2  -6  236.58   17.40
   3  -2  -6  204.08   21.20
  -3   2  -6  231.08   17.50
   3  -2  -6  216.08   19.40
  -3  -2   6  239.38   20.30
  -3   2  -6  231.28   21.60
   3  -2  -6  201.38   21.50
  -3   2  -6  232.18   13.70
  -3  -2   6  212.88   21.50
  -3   2  -6  214.38   14.10
  -3  -2   6  215.28   19.10
  -3  -2   6  226.18   21.40
  -3   2  -6  236.18   15.20
   3   2   6  231.58   25.20
  -3   2  -6  225.98   22.00
   3  -2  -6  210.58   25.10
   3   2   6  233.28   18.50
  -3   2  -6  211.18   16.20
  -3   3   6  410.46   33.70
  -3   3   6  463.55   34.40
   3  -3   6  434.76   26.60
   3   3  -6  495.35   33.50
  -3  -3  -6  402.56   28.80
  -3  -3  -6  432.36   37.80
  -3  -3  -6  361.96   34.20
  -3   3   6  492.25   31.30
   3   3  -6  405.46   29.40
   3  -3   6  407.76   35.60
   3   3  -6  441.86   28.50
   3   3  -6  360.16   28.60
   3  -3   6  400.06   36.20
   3   3  -6  411.46   26.60
  -3   3   6  415.86   32.10
  -3  -3  -6  459.55   26.80
  -3  -3   6  432.46   36.20
   3  -3  -6  469.55   31.00
  -3   3  -6  420.36   28.60
   3   3   6  450.25   32.50
  -3   3  -6  437.96   32.90
   3  -3  -6  436.36   29.20
  -3   3  -6  443.26   31.00
  -3  -3   6  445.06   28.50
  -3   3  -6  392.96   29.90
   3   3   6  398.16   34.30
   3  -3  -6  447.26   39.20
  -3  -3   6  419.76   29.10
  -3   3  -6  468.05   39.00
   3   3   6  453.35   30.10
   3  -3  -6  500.35   41.50
  -3  -3   6  437.06   35.90
   3  -3  -6  424.56   37.10
   3   3   6  450.55   39.10
  -3   3  -6  460.75   32.70
   3  -4   6  141.79   25.10
  -3   4   6  180.08   21.40
  -3  -4  -6  154.58   23.10
  -3   4   6  177.28   18.50
   3  -4   6  164.08   15.80
   3   4  -6  153.08   19.00
   3   4  -6  170.68   15.10
  -3  -4  -6  154.18   14.30
  -3   4   6  208.18   21.10
   3   4  -6  134.69   16.30
  -3  -4  -6  176.08   17.10
   3  -4   6  167.08   22.10
  -3  -4   6  164.88   23.80
   3  -4  -6  183.78   25.40
  -3  -4   6  167.88   16.90
   3   4   6  191.48   17.60
  -3   4  -6  168.98   19.60
  -3   4  -6  156.48   17.30
  -3  -4   6  155.38   20.90
   3  -4  -6  164.58   18.90
   3   4   6  160.58   17.60
   3   4   6  166.98   20.60
   3  -5   6   11.40    5.30
  -3  -5  -6   22.10    6.50
  -3  -5  -6   15.60   10.40
  -3   5   6    4.00    7.60
   3  -5   6   27.20   11.10
  -3   5   6   29.60    8.00
  -3   5   6   13.30    6.80
   3  -5   6    5.70    7.60
   3   5  -6   12.80    8.60
  -3  -5  -6    5.10    9.90
  -3  -5   6   25.20    8.00
  -3  -5   6   15.50   10.30
   3   5   6   13.50    7.00
   3   5   6    2.90    9.10
   3  -5  -6    0.30   10.30
  -3   5  -6    8.60    7.20
   3   5   6    4.80    6.60
   3  -5  -6   16.50   10.20
   3  -5  -6   14.60    7.90
  -3  -5   6   15.90    8.00
  -3   5  -6    0.20    6.80
  -3  -6  -6    6.60    7.00
   3  -6   6   -4.60    9.80
   3   6  -6    0.50    8.70
   3  -6   6   -1.70    5.50
  -3  -6  -6    3.20   10.80
   3  -6  -6  -13.70    8.70
   3  -6  -6   -3.90    7.00
   3   6   6    6.90    7.80
  -3  -6   6   17.00   11.60
   3  -6  -6   -1.50    9.80
  -3   6  -6   -6.70    7.70
   3   6   6   -0.70    9.00
   3   0   7    9.60    4.40
  -3   0  -7    0.00    3.90
  -3   0   7    3.70    2.50
   3   0  -7   18.70    4.20
  -3   0   7    3.30    4.60
   3   0  -7   -1.60    3.50
  -3   0  -7   15.70    6.50
  -3   0   7    6.20    4.00
   3   0  -7    1.50    2.30
   3   0   7   10.70    4.70
   3   0  -7   -4.20    2.30
   3   0  -7    3.10    2.70
   3   0  -7    3.90    2.20
   3   0  -7    2.90    4.40
   3   1  -7  437.26   31.20
  -3   1   7  399.96   23.90
   3  -1   7  378.46   23.20
   3   1  -7  372.56   26.70
   3   1  -7  421.86   24.20
   3  -1   7  363.36   29.80
  -3   1   7  394.36   27.10
  -3  -1  -7  409.66   26.00
  -3  -1  -7  367.36   25.00
   3   1  -7  358.26   29.40
   3  -1   7  433.86   28.30
  -3   1   7  394.56   23.70
   3  -1   7  384.76   25.00
  -3   1   7  417.66   32.90
   3   1  -7  415.26   28.90
   3   1  -7  372.06   23.90
  -3  -1  -7  367.66   27.80
   3   1  -7  372.86   28.80
  -3   1   7  405.36   21.10
   3  -1   7  368.46   23.80
  -3  -1  -7  377.06   32.70
   3   1  -7  361.66   25.40
   3  -1   7  384.06   30.10
  -3  -1  -7  383.66   30.80
  -3   1  -7  422.46   28.80
  -3   1  -7  384.96   26.00
   3   1   7  407.26   26.40
   3  -1  -7  424.66   25.90
  -3   1  -7  367.26   24.30
  -3  -1   7  393.06   30.30
  -3   1  -7  374.96   27.80
   3   1   7  396.86   24.80
  -3   1  -7  444.56   29.50
   3  -1  -7  354.96   30.00
  -3   1  -7  380.16   31.00
  -3   1  -7  421.06   22.10
   3   1   7  395.66   22.40
   3   1   7  405.86   27.00
   3  -1  -7  433.46   35.60
  -3   1  -7  405.26   21.80
  -3   1  -7  389.06   29.40
   3  -1  -7  388.76   30.30
   3  -1  -7  370.56   24.90
  -3  -1   7  381.66   26.80
  -3  -1   7  387.06   25.60
  -3  -1   7  408.86   29.90
   3   1   7  341.57   25.70
  -3  -1   7  400.06   25.60
  -3   1  -7  422.56   21.50
   3  -1  -7  398.46   22.50
   3   1   7  362.26   33.20
  -3  -1   7  406.96   27.00
   3   2  -7  312.47   21.20
   3  -2   7  301.87   20.30
   3   2  -7  317.17   28.00
  -3   2   7  318.17   23.00
   3  -2   7  307.27   20.90
  -3  -2  -7  325.77   31.80
   3  -2   7  326.67   24.00
   3   2  -7  308.57   21.10
  -3  -2  -7  294.97   26.00
  -3  -2  -7  284.97   26.80
   3   2  -7  308.57   22.50
   3  -2   7  315.47   28.70
   3   2  -7  343.37   23.50
  -3  -2  -7  283.57   25.60
  -3   2   7  318.77   24.40
  -3   2   7  273.37   23.40
  -3   2   7  327.67   28.60
   3   2  -7  313.47   25.80
   3   2  -7  280.67   29.60
   3  -2   7  342.67   28.80
   3  -2  -7  309.57   28.80
  -3  -2   7  307.87   26.50
  -3   2  -7  326.07   20.90
  -3   2  -7  324.37   17.80
  -3  -2   7  314.67   22.90
  -3   2  -7  304.77   21.40
  -3   2  -7  321.17   27.70
   3  -2  -7  309.97   25.30
   3   2   7  294.97   35.90
   3  -2  -7  326.37   32.90
  -3  -2   7  295.07   27.20
   3  -2  -7  292.37   24.10
  -3   2  -7  290.67   26.70
  -3   2  -7  288.17   20.80
   3   2   7  335.37   24.10
  -3   2  -7  316.97   23.10
  -3  -2   7  332.27   26.00
  -3   2  -7  333.87   20.50
  -3  -2   7  329.37   21.20
   3   2   7  337.97   23.10
   3  -2  -7  286.57   26.90
   3   2   7  265.17   24.90
   3   3  -7  102.59   10.30
   3  -3   7   79.99   24.10
  -3  -3  -7   96.99   19.40
  -3   3   7  124.99   15.90
  -3  -3  -7   98.29   20.20
   3  -3   7  121.59   11.80
  -3   3   7  126.69   17.70
  -3   3   7  106.59   19.10
   3   3  -7  108.89   10.30
  -3  -3  -7  116.39   14.50
   3  -3   7  114.99   21.30
   3   3  -7   82.59   11.50
   3   3  -7   89.39   12.00
  -3   3   7  111.49   15.70
   3   3  -7  110.59   14.20
  -3   3  -7  115.19   16.20
  -3  -3   7  113.69   13.10
   3  -3  -7   80.99   19.10
  -3  -3   7   85.79   17.20
  -3   3  -7   93.69   11.10
   3  -3  -7   93.49   14.80
   3   3   7   97.29   20.40
   3  -3  -7   91.99   21.20
  -3  -3   7   94.99   13.70
   3   3   7  100.49   16.40
  -3  -3   7   79.99   16.20
   3   3   7   86.39   17.30
   3  -3  -7  104.39   12.50
  -3   3  -7   87.59    7.80
  -3   3  -7  119.79   13.90
   3  -3  -7  106.39   19.20
   3   3   7   92.89   13.20
   3   4  -7    0.10    4.10
   3  -4   7   -0.20    7.00
  -3   4   7   -8.60    4.90
  -3   4   7    0.80    4.90
   3   4  -7   -4.60    3.90
  -3  -4  -7    2.40    6.40
  -3  -4  -7   -0.70    3.20
  -3   4   7    2.60    5.80
  -3  -4  -7   -3.00    6.30
   3  -4   7    0.50    5.60
   3   4  -7   -7.40    5.20
   3  -4  -7    3.50    6.30
   3  -4  -7   -3.60    3.90
  -3  -4   7   -1.30    4.30
  -3   4  -7    3.60    4.80
  -3   4  -7    7.70    5.30
  -3  -4   7   -2.00    6.20
  -3  -4   7    6.40    6.40
   3   4   7   -1.90    3.80
   3  -4  -7   -1.00    5.50
   3   4   7   -3.60    3.30
  -3  -4   7    2.00    4.00
   3  -5   7   15.60    5.20
   3  -5   7   13.00    8.90
  -3  -5  -7   14.70   11.10
   3  -5   7    6.10    8.10
  -3  -5  -7    5.10    9.90
  -3   5   7   18.70    8.20
  -3   5   7   24.80    8.60
   3   5  -7   12.90    9.20
  -3   5   7    9.30    9.60
  -3  -5  -7    1.30    5.40
   3  -5  -7   21.90   12.90
  -3   5  -7   29.40   10.40
  -3  -5   7   10.30    9.40
   3   5   7   14.00    7.20
  -3  -5   7   24.20    7.50
  -3   5  -7   29.50    8.30
   3  -5  -7   -6.00    8.80
   3  -5  -7   20.40    7.40
   3   5   7   18.40   10.40
  -3  -5   7   14.00    6.80
   3  -6   7    4.50   11.50
   3   6  -7    4.60    9.60
  -3  -6  -7   -2.80    7.10
  -3   6   7    5.30    6.10
  -3  -6  -7   -3.60    9.00
   3  -6   7    4.10    5.90
  -3   6   7   21.60   10.60
  -3  -6  -7   -8.40    7.70
   3  -6  -7   -9.20   11.50
   3  -6  -7   -6.60    8.20
   3   6   7   11.80   10.20
   3  -6  -7   10.30   13.70
  -3  -6   7    0.50    7.70
  -3   6  -7    2.40    9.80
  -3  -6   7    1.10    6.10
  -3   0  -8    3.10    4.60
  -3   0   8    5.50    3.50
   3   0   8   -8.00    3.40
  -3   0  -8   12.40    4.10
  -3   0  -8    7.40    3.10
   3   0  -8    3.00    3.30
   3   0  -8   10.40    4.70
   3   0   8    2.50    3.30
   3   1  -8  207.78   16.00
   3   1  -8  212.28   20.10
   3  -1   8  203.48   21.80
  -3  -1  -8  182.18   21.30
  -3  -1  -8  156.18   18.30
  -3   1   8  196.78   22.80
   3   1  -8  196.28   18.70
  -3   1   8  205.38   15.80
   3   1  -8  222.18   18.20
   3  -1   8  220.58   19.40
  -3   1   8  207.88   16.20
   3   1  -8  208.28   19.60
   3  -1   8  189.18   21.00
  -3  -1  -8  224.68   25.40
   3   1  -8  198.48   15.40
   3   1  -8  188.58   20.40
   3  -1   8  206.18   17.00
  -3   1   8  233.78   19.80
   3  -1   8  209.78   16.10
  -3  -1  -8  196.08   17.10
   3   1  -8  191.98   21.10
  -3  -1  -8  175.28   16.30
   3  -1  -8  198.68   14.40
  -3   1  -8  215.18   19.40
  -3  -1   8  245.18   24.90
  -3  -1   8  203.68   17.10
   3   1   8  215.78   18.70
   3  -1  -8  222.08   26.10
   3  -1  -8  197.18   18.90
   3   1   8  198.78   17.40
   3   1   8  227.08   14.50
   3  -1  -8  205.28   25.50
  -3  -1   8  211.08   19.50
   3  -1  -8  211.68   18.90
   3   1   8  208.48   18.60
   3  -1  -8  179.68   20.60
  -3  -1   8  229.48   21.40
  -3   1  -8  214.88   14.00
  -3   1  -8  212.48   20.50
  -3   1  -8  202.18   19.30
   3   1   8  236.98   26.10
  -3   1  -8  207.68   20.00
  -3   1  -8  190.98   19.50
   3   1   8  211.38   16.90
  -3  -1   8  205.48   15.50
  -3  -1   8  223.58   18.90
  -3   1  -8  200.08   17.80
  -3   1  -8  213.68   22.40
   3  -1  -8  182.08   16.20
  -3  -2  -8  108.69   15.50
  -3   2   8  110.59   13.40
   3   2  -8   99.99   18.00
   3   2  -8  110.19   13.30
  -3  -2  -8  102.19   20.00
   3   2  -8   94.69   10.40
   3  -2   8   84.39   16.20
   3   2  -8   92.19   12.10
  -3  -2  -8   99.79   15.10
   3   2  -8  111.59   15.50
  -3   2   8   95.39   13.20
   3   2  -8  111.19   11.30
   3  -2   8  102.99   11.00
   3  -2   8   72.39   12.90
  -3   2   8  115.89   14.60
  -3   2   8   99.49   18.00
  -3  -2  -8   91.69   15.60
   3   2  -8   66.39   13.50
   3  -2   8   96.19   10.70
  -3   2   8  110.29   11.30
   3  -2   8   96.29   16.50
   3   2  -8  112.59   11.60
  -3  -2   8  107.59   13.30
   3   2   8   82.59   15.20
   3  -2  -8   81.19   17.40
   3   2   8   90.39   17.70
  -3   2  -8  114.29   19.40
  -3   2  -8  103.89   10.50
  -3   2  -8   93.19   11.90
  -3   2  -8   95.89   11.30
  -3   2  -8   79.99    9.30
  -3  -2   8  105.09   14.90
   3   2   8  113.49   12.70
  -3  -2   8   76.19   13.60
   3  -2  -8   80.09   15.80
   3   2   8   91.99   11.50
   3   2   8  102.79   12.90
   3  -2  -8   91.09   18.00
  -3   2  -8   97.39    7.90
  -3   2  -8   93.59   11.10
  -3   2  -8  103.99   10.40
  -3  -2   8   92.89   17.20
   3  -2  -8   89.49   23.00
  -3   2  -8  106.49   11.40
  -3  -2   8  100.29   10.50
   3   3  -8   26.40    5.90
  -3   3   8   38.40    9.60
   3  -3   8   23.40    9.90
   3  -3   8   10.50    7.40
   3   3  -8   13.50    5.30
   3   3  -8   12.30    5.10
  -3  -3  -8   26.80   11.40
  -3   3   8   24.60    8.90
  -3   3   8   25.70    9.00
  -3  -3  -8   16.50    7.60
   3   3  -8   24.00    5.40
  -3   3   8   41.70   11.60
   3   3  -8   28.10    8.50
  -3  -3  -8   30.20   11.40
   3  -3   8   38.10    7.70
  -3  -3   8   27.50    9.30
   3  -3  -8   42.50   13.90
  -3   3  -8   28.20    7.40
  -3   3  -8   24.30    5.70
  -3  -3   8   26.70   10.00
   3  -3  -8   26.10   10.00
  -3  -3   8   37.10    8.40
   3  -3  -8   26.70    8.60
  -3   3  -8   35.70   12.10
  -3  -3   8   31.80   10.50
  -3   3  -8   24.80    4.80
   3  -3  -8   23.90    6.30
  -3   4   8   77.69   15.60
   3   4  -8   87.19   12.30
  -3   4   8   67.89   15.80
   3   4  -8   65.69   12.30
  -3  -4  -8   68.59   16.40
   3  -4   8   77.39   12.90
   3   4  -8   66.99   13.60
   3  -4   8   99.99   22.00
   3  -4   8   72.89   18.30
  -3  -4  -8   69.59   18.10
  -3  -4  -8   76.99   13.40
   3   4   8   80.69   15.70
   3  -4  -8   75.39   19.00
  -3  -4   8   67.89   13.50
   3  -4  -8   71.29   13.20
   3   4   8   89.09   17.00
   3  -4  -8   80.29   12.70
   3   4   8  107.09   11.90
  -3  -4   8   64.09   16.50
  -3   4  -8   76.09   14.80
  -3  -4   8   82.39   13.30
  -3   4  -8   83.19   12.20
   3  -4  -8   87.39   20.70
  -3  -4   8   80.99   18.00
  -3   5   8   19.90    9.80
  -3  -5  -8   25.20   11.80
   3   5  -8   -1.50    9.60
   3  -5   8   18.90   11.50
  -3  -5  -8   29.30    7.30
   3  -5   8   18.70    6.80
  -3   5   8   15.70    9.40
   3  -5   8   18.20   11.10
  -3  -5  -8   29.30   12.80
   3  -5  -8   30.40    9.80
   3  -5  -8   11.70    9.40
   3   5   8   10.90    7.50
   3  -5  -8   13.80   10.10
  -3   5  -8   13.60    8.30
  -3  -5   8   10.10    7.50
  -3  -5   8   14.20    9.70
   3   5   8    3.60    7.50
   3   5   8   24.10   10.60
   3   6  -8  -12.40    9.80
  -3   6   8   -9.00    6.10
  -3   6   8  -10.00    8.30
   3  -6   8    0.00    6.10
  -3  -6  -8  -15.40   10.30
   3  -6   8   15.00   12.40
  -3   6  -8   -5.80    8.40
  -3  -6   8   -3.80    5.80
   3  -6  -8  -11.10   11.30
   3   6   8   -5.90   15.20
   3   0  -9    4.70    5.50
  -3   0  -9   -6.00    3.10
  -3   0   9   -1.40    4.00
   3   0  -9    1.30    2.40
  -3   0  -9   -6.40    5.70
  -3   0   9    0.50    2.70
   3   0  -9    3.70    2.30
   3   0   9   -5.30    3.40
   3   0  -9   -2.10    3.70
  -3   0  -9   -0.10    2.70
  -3   0  -9    0.10    2.50
  -3   0  -9    2.00    2.30
   3   0  -9    1.70    2.60
  -3   0   9    2.10    2.60
  -3   0  -9    1.40    5.10
   3   0  -9    1.00    3.60
   3   0   9    1.40    2.90
  -3   0  -9   -0.20    2.60
   3   0   9    0.50    2.00
   3   0  -9    0.40    2.20
   3   0  -9    2.80    3.10
  -3   0  -9    1.10    2.80
   3   0   9    3.80    4.50
   3   0  -9    0.80    2.50
   3   0   9   -2.20    1.80
   3   0  -9    6.90    5.80
  -3   0   9    2.20    4.50
   3   1  -9   81.59    9.70
  -3   1   9   95.39   12.70
   3   1  -9   79.19   15.80
  -3  -1  -9   65.19   11.10
  -3  -1  -9   62.79   15.40
  -3  -1  -9   87.89   17.00
   3   1  -9   70.59   13.70
   3  -1   9   75.19   16.00
   3   1  -9   74.09   13.60
   3   1  -9   83.49   16.00
   3   1  -9   76.69   14.50
  -3  -1  -9   72.89   10.90
   3  -1   9   59.59   11.00
   3  -1   9   85.89   10.80
  -3  -1  -9   93.79   13.30
   3   1  -9   90.59   11.90
  -3   1   9  109.19   11.10
   3  -1   9   90.09   10.20
   3  -1   9   63.59   13.20
   3   1  -9   81.79    9.70
  -3   1   9  115.69   20.30
  -3   1   9   94.09   10.80
  -3   1  -9   78.59    9.60
  -3  -1   9   76.29    9.10
   3  -1  -9   81.79    8.60
  -3   1  -9   82.99    7.60
  -3   1  -9   82.29    8.20
   3  -1  -9   82.19   15.80
   3   1   9   88.49   10.80
  -3   1  -9   89.99   15.50
   3  -1  -9   97.99   11.20
  -3  -1   9   74.69   10.50
  -3   1  -9   90.89    7.80
   3  -1  -9   71.39   14.80
   3   1   9   74.19   12.90
   3  -1  -9   93.29   11.40
  -3   1  -9   66.89   12.10
   3   1   9   48.40   13.80
  -3   1  -9  103.69   14.90
   3   1   9   92.09    8.30
   3  -1  -9   94.79   13.00
  -3  -1   9   99.49   12.00
  -3  -1   9   75.29   14.90
  -3   1  -9   76.19   14.40
   3   1   9   70.29   12.80
   3   1   9   64.69   10.10
  -3   1  -9   75.49   14.90
   3  -1  -9   58.79   14.20
  -3  -2  -9 1239.28   77.49
  -3   2   9 1375.46   75.39
  -3  -2  -9 1192.58   72.89
   3   2  -9 1356.36   74.49
   3   2  -9 1350.56   71.59
  -3  -2  -9 1345.97   79.09
   3   2  -9 1258.27   78.09
   3   2  -9 1233.28   71.99
  -3   2   9 1306.97   70.89
   3   2  -9 1290.77   78.19
   3  -2   9 1358.56   69.49
   3  -2   9 1298.37   89.59
   3  -2   9 1259.47   76.39
  -3   2   9 1471.05   68.79
  -3   2   9 1464.95   84.09
   3   2  -9 1343.77   70.89
  -3  -2  -9 1413.06   86.99
  -3   2   9 1410.36   69.89
   3  -2   9 1309.17   68.99
   3  -2   9 1288.77   74.89
  -3   2  -9 1412.46   71.49
   3  -2  -9 1356.36   64.69
  -3  -2   9 1290.77   79.19
   3  -2  -9 1336.67   77.59
  -3   2  -9 1226.68   66.39
   3   2   9 1452.15   68.69
  -3  -2   9 1475.35   77.89
  -3   2  -9 1295.37   80.09
   3  -2  -9 1438.36   80.39
   3  -2  -9 1423.76   89.39
   3   2   9 1438.06   74.29
   3  -2  -9 1233.18   73.09
  -3   2  -9 1361.66   63.59
  -3   2  -9 1227.38   66.49
  -3  -2   9 1348.07   73.09
  -3  -2   9 1275.17   72.09
   3   2   9 1448.85   71.49
   3   2   9 1226.68   73.89
  -3   2  -9 1399.66   71.19
  -3   3   9   32.80    8.60
   3  -3   9   20.70    8.60
  -3  -3  -9   21.40   10.50
   3  -3   9   21.60    5.70
   3   3  -9   22.30    6.10
   3   3  -9   26.00   10.00
   3  -3   9   17.70    9.10
  -3   3   9   32.40    9.60
  -3   3   9   29.00    9.30
  -3   3   9   31.90   12.50
  -3  -3  -9   20.20    8.70
  -3  -3  -9   26.90   12.40
  -3  -3   9   20.60    7.20
   3  -3  -9   30.30    6.70
  -3   3  -9   26.00    5.30
   3   3   9   38.70    9.80
   3  -3  -9   15.00    9.10
   3  -3  -9   24.50   12.60
   3   3   9   25.70    8.70
  -3  -3   9   21.40    9.60
  -3  -3   9   33.00   10.70
  -3   3  -9   39.00    7.10
  -3   3  -9   18.70   10.20
  -3  -3   9   21.20    9.80
  -3   3  -9   13.90    7.10
   3   4  -9   64.19   12.90
  -3  -4  -9   80.49   19.90
   3  -4   9   47.50   16.60
  -3  -4  -9   84.29   19.10
   3  -4   9   50.79   14.50
  -3   4   9   70.99   14.90
  -3  -4  -9   43.70   11.20
  -3   4   9   75.39   16.70
  -3   4   9   81.29   16.60
   3  -4   9   75.29   11.90
   3   4  -9   52.49   11.20
   3   4  -9   79.49   14.10
  -3   4  -9   55.89   11.90
  -3  -4   9   64.49   17.50
  -3  -4   9   70.09   12.90
  -3  -4   9   62.79   17.10
   3  -4  -9   66.49   18.20
   3   4   9   92.29   16.70
   3  -4  -9   55.59   17.90
   3  -4  -9   51.99    9.80
   3   4   9   60.79   13.80
   3   4   9   81.29   11.90
  -3   5   9   19.60   10.10
   3   5  -9   25.60    9.80
  -3  -5  -9    6.30    9.00
  -3   5   9   10.60    8.90
   3  -5   9   28.50   12.20
   3  -5   9   27.70   12.10
  -3  -5  -9  -12.60    7.60
   3  -5   9   17.90    8.20
  -3   5  -9    8.80    8.30
   3   5   9   13.20    8.30
   3  -5  -9   12.80    7.40
   3  -5  -9   -7.70    9.80
  -3  -5   9    9.50    9.90
   3   5   9    8.40    8.10
  -3  -5   9   12.20    7.10
   3  -5  -9    9.40    9.80
  -3   0 -10   -3.50    6.30
   3   0  10    1.10    2.30
  -3   0  10   -4.30    2.90
   3   0 -10    0.30    3.30
   3   0 -10    2.90    3.90
  -3   0 -10    0.80    4.70
   3   0 -10    1.90    3.90
   3   0 -10   -4.20    2.60
  -3   0 -10   -1.40    3.10
   3   0  10   -1.50    2.80
   3   0 -10    1.70    3.00
   3   0  10   -1.10    4.00
  -3   0 -10   -0.60    2.90
  -3   0  10   -1.10    2.20
   3   0 -10   -3.00    3.60
  -3   0 -10    3.60    5.30
   3   0 -10    2.20    3.20
  -3   0  10    0.30    3.70
   3   0  10   -2.20    4.90
  -3   0  10    2.60    6.00
   3   0  10    5.50    3.70
  -3   1  10   28.00    7.70
   3   1 -10   38.30   10.30
   3   1 -10   37.80    7.50
   3   1 -10   40.80    9.90
  -3  -1 -10   21.30    7.40
   3  -1  10   21.50    7.30
  -3  -1 -10   26.50    8.30
   3   1 -10   26.90    9.80
   3  -1  10   16.40    7.60
  -3   1  10   28.30    7.40
   3  -1  10   34.90   11.50
   3  -1  10   21.20    7.50
  -3   1  10   23.70    7.80
   3  -1  10   25.80    8.00
   3   1 -10   29.80    9.20
   3   1 -10   26.50    6.60
   3   1  10   26.00    8.60
   3   1  10   22.20    8.10
   3   1  10   31.90   12.60
  -3   1 -10   28.10    8.20
   3  -1 -10   31.70    9.20
  -3   1 -10   32.80    9.30
  -3  -1  10   36.40    7.70
  -3   1 -10   36.20    6.30
   3  -1 -10   26.50    7.10
  -3  -1  10   41.90    8.30
  -3   1 -10   23.80    5.20
  -3  -1  10   32.70    7.80
  -3   1 -10   24.60    4.90
  -3  -1  10   16.90    8.30
   3   2 -10  241.08   20.90
  -3  -2 -10  220.08   29.10
   3   2 -10  234.58   26.60
  -3   2  10  237.48   16.90
   3  -2  10  223.78   19.10
   3   2 -10  244.18   19.00
   3  -2  10  233.88   27.10
   3  -2  10  254.07   25.20
  -3   2  10  237.38   19.10
  -3   2  10  253.77   28.80
  -3   2  10  253.37   23.80
   3  -2  10  213.18   23.10
   3  -2  10  237.78   19.90
  -3   2 -10  242.18   21.40
  -3   2 -10  238.28   17.10
   3  -2 -10  239.18   25.40
  -3  -2  10  226.78   26.50
   3   2  10  272.47   18.60
   3  -2 -10  215.38   24.80
   3  -2 -10  254.07   33.00
   3   2  10  233.78   20.50
  -3  -2  10  245.98   24.30
   3   2  10  233.98   22.70
  -3   2 -10  234.78   14.80
  -3  -2  10  206.08   21.70
  -3  -2  10  239.88   19.10
   3   2  10  221.48   20.60
   3   2  10  219.08   21.10
  -3   2 -10  223.08   17.30
   3  -3  10   91.59   18.80
  -3   3  10  118.29   19.40
   3  -3  10  125.99   14.70
  -3   3  10  107.19   20.50
  -3   3  10   77.99   15.80
  -3   3  10  117.29   14.70
  -3  -3 -10  100.19   23.10
   3  -3  10  109.29   22.60
   3   3 -10  112.19   11.50
  -3   3  10  114.29   13.90
  -3   3 -10  113.99   10.90
   3  -3 -10  115.09   21.70
   3   3  10  109.49   13.40
  -3  -3  10  119.49   21.90
   3   3  10  112.79   14.90
  -3   3 -10  105.99    9.60
   3  -3 -10   89.39   23.30
   3   3  10  109.09   18.20
  -3   3 -10  103.99   13.10
  -3   3 -10  124.49   11.20
  -3  -3  10   94.19   16.50
  -3  -3  10   82.99   17.00
   3   3  10  118.39   15.60
  -3  -4 -10   -3.90    7.20
   3   4 -10    2.70    4.40
   3  -4  10    9.20    9.30
  -3   4  10    4.30    4.90
   3   4 -10   -3.50    5.50
   3  -4  10   -6.20    3.60
  -3  -4 -10    8.60    8.70
  -3   4  10   -6.40    7.50
  -3   4  10   15.30    7.20
   3  -4  10    0.40    7.50
  -3  -4  10    5.80    4.20
   3   4  10    4.80    6.20
   3  -4 -10   -6.20    5.60
   3  -4 -10   -5.50    7.20
   3   4  10    6.60    6.80
   3   4  10   11.40    5.80
  -3   4 -10   43.40   14.20
  -3  -4  10    8.90    9.20
  -3  -5 -10    5.70    9.30
  -3   5  10   16.20    9.90
   3  -5  10   12.00    7.00
   3   5 -10    2.70    9.00
   3  -5  10   28.90   14.30
   3  -5  10   15.30   12.80
  -3   5  10   -5.10    7.20
  -3  -5  10    9.20   10.80
   3   5  10   -0.20    6.70
  -3   5 -10    1.20    7.10
  -3  -5  10   -0.90    6.60
   3  -5 -10   13.70   11.50
   3  -5 -10    9.80    5.20
   3   5  10    2.20    7.60
   3  -5 -10    3.10   12.30
   3   0 -11   -3.50    3.30
   3   0  11   -0.40    2.20
   3   0 -11    2.40    3.00
  -3   0 -11   -4.50    2.60
   3   0  11    2.60    5.30
   3   0  11    2.00    3.10
   3   0 -11    5.40    3.40
  -3   0  11    5.80    5.00
   3   0 -11   -6.90    3.50
  -3   0 -11    5.20    3.20
   3   0 -11   -1.00    7.10
  -3   0 -11   -1.60    3.50
  -3   0  11    3.40    7.40
   3   0 -11    7.00    3.50
  -3   0  11    1.80    4.00
  -3   0 -11   -5.50    4.40
   3   0  11    2.60    3.90
   3  -1  11   35.20    8.30
   3  -1  11   23.40    6.80
   3   1 -11   19.60    6.70
   3  -1  11   18.40    8.10
  -3  -1 -11   34.50   10.90
   3   1 -11   16.40    5.30
  -3  -1 -11   29.90    8.20
  -3   1  11   31.20    8.10
  -3   1  11   28.00    8.50
  -3   1  11   13.40    7.50
  -3  -1 -11   40.10   13.60
  -3   1  11   21.00   10.70
   3  -1  11   20.70    9.50
   3  -1  11   20.60    6.40
   3   1 -11   17.10    8.20
  -3   1 -11   23.50    9.20
   3  -1 -11   35.00    9.50
   3  -1 -11   16.00    9.40
  -3   1 -11   16.50    5.00
   3   1  11   12.00    6.00
   3   1  11   31.10    8.80
  -3  -1  11   20.60    9.30
  -3  -1  11   20.50    6.60
  -3   1 -11   18.50    4.90
  -3  -1  11   22.80    6.90
   3   1  11   24.50    8.50
   3  -1 -11   26.30    5.80
   3  -1 -11   24.30    6.80
  -3   1 -11    9.70    9.00
  -3   1 -11   28.80    5.30
   3  -1 -11    7.30    5.60
  -3  -1  11   19.70    6.70
  -3  -2 -11   39.90   14.00
  -3   2  11   75.79   19.40
   3   2 -11   82.39   15.00
  -3   2  11   80.09   15.40
   3   2 -11   76.09   10.60
  -3   2  11   92.59   12.20
   3  -2  11   50.39   13.30
   3  -2  11   52.39   15.90
   3  -2  11   68.09   13.30
  -3  -2 -11   68.59   15.30
   3  -2  11   77.79   13.10
  -3   2 -11   82.99   10.30
   3   2  11   68.69   12.60
  -3  -2  11   59.69   15.80
   3   2  11   94.29   10.20
  -3   2 -11   71.29   13.30
  -3  -2  11   78.99   10.70
  -3   2 -11   77.59   13.70
  -3  -2  11   79.19   15.30
   3   2  11   63.19   12.80
  -3   2 -11   62.89    8.60
   3  -2 -11  117.99   26.80
  -3   2 -11   91.19    7.90
   3  -2 -11   59.09   21.40
  -3  -2  11   51.39   12.30
   3   2  11   79.09   14.00
   3   2  11   66.79   13.70
   3   3 -11   52.39    9.10
   3  -3  11   60.29   17.30
   3  -3  11   54.09   22.20
  -3   3  11   56.09   17.30
  -3   3  11   62.19   15.10
  -3   3  11   53.69   12.40
   3  -3  11   58.89   12.00
  -3   3  11   63.59   13.80
   3   3 -11   80.99   10.60
  -3   3  11   67.39   12.30
  -3  -3 -11   64.19   17.90
  -3  -3 -11   37.00   14.10
  -3   3 -11   38.10   10.80
   3  -3 -11   49.10   17.30
  -3   3 -11   67.29    8.10
  -3  -3  11   60.09   14.90
   3   3  11   73.99   13.00
   3   3  11   56.59   11.80
  -3  -3  11   74.69   17.90
  -3  -3  11   62.39   13.70
   3   3  11   95.29   18.00
   3   3  11   78.99   13.00
  -3   3 -11   82.59   10.00
  -3   3 -11   58.29    8.10
   3  -3 -11   62.49   18.50
  -3  -4 -11   21.80   14.40
  -3   4  11    6.10    5.90
   3  -4  11   15.60    7.30
  -3   4  11    7.50    7.60
  -3   4  11   16.60    8.10
   3   4 -11    5.70    8.30
   3  -4  11   11.40    8.40
   3   4 -11   14.70    5.60
   3  -4  11   19.20   10.60
  -3  -4 -11   12.00   10.40
  -3  -4  11   10.90    8.40
   3   4  11   13.00    7.90
  -3  -4  11   -0.90    6.00
  -3  -4  11   12.10   10.00
   3  -4 -11   17.90   11.80
   3  -4 -11    9.80    9.50
   3   4  11   -1.10    6.40
   3   4  11   -2.90    5.80
  -3   4 -11    3.30    6.20
   3  -5  11   19.00   13.00
  -3   5  11   -1.00    8.50
  -3  -5 -11    2.90    9.70
   3  -5  11   15.40    5.70
   3  -5  11  -12.70    8.60
  -3  -5 -11    5.70   12.40
  -3   5  11    5.90    8.90
   3   5  11    1.40    6.90
  -3  -5  11  -14.80    5.90
  -3   5 -11  -12.10    7.60
   3  -5 -11  -14.70   14.20
  -3  -5  11   -1.60   10.20
   3   5  11   -4.90    8.20
   3  -5 -11    6.20   11.30
   3   0  12   -1.70    3.60
   3   0 -12   -4.10    4.30
  -3   0 -12   -1.80    4.20
  -3   0 -12   -4.80    3.70
   3   0 -12   -2.20    3.20
   3   0  12    2.60    4.00
  -3   0  12   -2.50    2.80
   3   0 -12    4.00    3.90
  -3   0  12    4.00    5.50
   3   0  12    5.60    5.60
  -3   0 -12    0.10    3.10
  -3  -1 -12    2.20    6.30
   3   1 -12   -0.20    3.80
   3   1 -12   -8.40    6.00
  -3   1  12    5.80    4.80
  -3   1  12   16.00    8.90
   3  -1  12    2.80    3.70
   3  -1  12    2.10    5.50
   3  -1  12   -1.20    3.60
   3  -1  12    5.30    4.80
   3   1 -12   -3.90    4.60
  -3  -1 -12    4.10    4.90
  -3   1  12   -3.00    7.10
  -3  -1 -12    3.30    4.70
  -3   1  12    4.60    5.80
   3  -1 -12   -1.20    3.70
   3  -1 -12   -7.10    5.70
   3  -1 -12   -7.00    3.00
  -3   1 -12   -1.90    2.50
   3   1  12   -1.50    3.40
  -3   1 -12    0.70    3.70
  -3  -1  12   -0.80    3.70
  -3   1 -12    1.50    5.30
   3   1  12    2.60    4.10
   3  -1 -12   -2.20    4.90
  -3  -1  12    5.10    5.10
  -3  -1  12    1.80    4.30
   3   1  12   -0.60    3.10
  -3  -1  12    2.10    4.00
   3  -2  12   11.30    7.60
  -3  -2 -12   30.10   12.30
  -3  -2 -12   24.80   10.70
   3  -2  12   16.60    8.70
  -3   2  12   24.00    9.40
  -3   2  12   25.50    7.90
   3   2 -12   23.80    8.70
   3  -2  12   24.00    6.80
  -3   2  12   14.60    7.60
   3   2  12   29.50    6.10
  -3   2 -12   19.60    7.60
   3   2  12   27.00    9.40
  -3  -2  12   15.30    5.50
  -3  -2  12   16.90    7.90
  -3   2 -12   16.20    4.80
  -3   2 -12   23.80    5.80
  -3   2 -12    4.20    4.00
   3   2  12   16.90    8.00
   3  -2 -12    9.00    8.50
   3   2  12   14.80    5.70
   3   2  12   10.30    7.20
   3  -2 -12   18.00    8.90
  -3   2 -12   38.70   10.90
   3  -3  12   36.20   14.30
  -3   3  12   32.50    9.90
   3  -3  12   30.00    8.90
   3  -3  12   26.90   11.00
  -3   3  12   58.59   17.90
  -3  -3 -12   14.40   12.30
  -3   3  12   45.40   10.40
  -3   3  12   49.30    9.60
   3  -3  12   30.10    8.20
  -3  -3 -12   41.80   15.00
  -3   3  12   57.79   12.40
   3   3 -12   23.80    6.60
  -3   3 -12   46.20    9.10
  -3  -3  12   36.20   15.10
  -3  -3  12   38.70   12.20
  -3  -3  12   32.80   10.20
  -3   3 -12   31.50    7.20
   3  -3 -12   33.50   15.70
   3  -3 -12   55.49   16.60
   3   3  12   32.40   11.50
   3   3  12   32.50    9.70
  -3   3 -12   40.10    7.20
   3   3  12   57.59   10.40
  -3  -4 -12   -1.50    8.90
  -3   4  12   -5.90    5.90
   3  -4  12    2.10    8.00
  -3   4  12   -8.20    6.00
  -3  -4 -12   -4.80    9.30
  -3   4  12    3.00    5.60
   3  -4  12   -9.20    6.10
   3  -4  12    6.90    5.00
  -3  -4  12    3.30    9.10
   3  -4 -12    6.70   10.20
   3   4  12   -6.10    5.30
  -3   4 -12   -7.50    4.40
   3   4  12   -2.30    6.30
  -3  -4  12  -11.00    6.10
   3  -4 -12   -4.50   10.10
  -3  -4  12    8.40   10.00
   3   4  12    5.90    8.10
  -3   5  12   12.90   13.00
   3   5 -12   13.80   13.30
   3  -5  12   -3.60    7.90
  -3   5  12   -1.10    8.20
  -3  -5 -12   13.00   13.50
  -3   5  12   17.40    7.30
  -3  -5  12   19.00   11.90
   3  -5 -12    9.80   14.30
   3   5  12   -5.90    7.80
  -3   5 -12   -3.40   10.30
   3   5  12   -3.20   10.40
   3   0  13    3.10    3.90
  -3   0 -13    6.20    5.00
  -3   0  13    9.50    5.30
  -3   0  13   13.30    8.70
   3   0 -13    7.00    6.00
  -3   0  13    6.90    6.00
  -3   0 -13   10.40    4.00
  -3   0 -13    6.30    7.60
   3   0  13    5.50    4.50
   3   0  13    0.10    6.80
   3   0 -13   -5.00    6.90
  -3   0 -13    5.40    5.00
   3   0 -13    8.00    5.60
   3  -1  13    5.40    7.50
  -3  -1 -13   -1.40    5.90
   3  -1  13    7.60    4.60
  -3  -1 -13   -0.50    5.50
  -3   1  13    1.70    5.70
   3  -1  13    3.00    4.40
  -3   1  13    4.50    5.40
  -3  -1 -13    4.70    6.10
  -3   1  13    8.40    5.40
   3   1 -13    5.70    6.80
   3   1 -13    1.40    8.20
   3  -1  13    5.60    5.40
   3  -1 -13   11.90    4.60
   3  -1 -13    4.30    6.00
  -3   1 -13    2.40    6.80
  -3  -1  13   17.30    7.60
  -3  -1  13   15.10    7.10
  -3  -1  13    9.00    5.00
   3  -1 -13    4.50    7.40
   3   1  13    9.90    5.50
   3   1  13   20.10    8.60
   3  -1 -13   16.50    7.00
  -3   1 -13   13.50    4.00
   3   1  13    5.40    5.70
  -3   1 -13    0.40    4.70
  -3   1 -13    3.50    3.70
   3  -2  13  104.69   13.20
  -3  -2 -13   71.29   19.70
   3  -2  13   61.09   17.70
   3  -2  13   72.89   15.30
  -3   2  13   98.99   13.60
  -3  -2 -13   81.99   22.20
  -3   2  13   61.39   14.60
   3   2 -13   97.19   18.00
  -3   2 -13   50.89   12.20
  -3   2 -13   93.69    8.60
  -3   2 -13   82.49   10.20
   3  -2 -13   61.99   17.10
   3   2  13   81.39   14.90
   3   2  13   69.59   14.20
   3   2  13   71.59   15.30
  -3  -2  13   77.79   12.80
  -3   2 -13   59.89   10.00
  -3  -2  13   56.09   12.40
  -3  -2  13   55.69   15.60
   3  -2 -13   89.89   18.90
  -3  -3 -13   38.60   17.70
   3  -3  13   13.40    9.90
   3   3 -13   29.70    8.70
   3  -3  13   29.80    9.30
  -3  -3 -13   30.20   14.40
  -3   3  13   37.80    9.80
  -3   3  13   36.60    8.20
   3  -3  13   54.09   17.20
  -3   3  13   35.20   12.00
   3   3  13   53.39   13.40
   3   3  13   31.60    9.60
   3   3  13   28.00   11.00
  -3  -3  13   24.50   12.30
  -3  -3  13   26.50    9.40
  -3   3 -13   34.20    7.40
  -3   3 -13   26.90    8.10
  -3   3 -13   40.50    8.00
   3  -3 -13   33.80   13.80
   3   3  13   35.80    8.40
   3  -3 -13   42.10   16.60
  -3   4  13  -13.90    7.70
   3  -4  13    9.30    7.50
  -3  -4 -13   -0.80   11.10
   3  -4  13   -6.30    9.50
  -3   4  13   -6.10    6.50
  -3  -4 -13  -12.00    7.50
  -3   4  13    2.70    7.00
   3  -4  13    6.80    8.30
   3   4  13    4.10    7.30
   3   4  13    5.40    7.10
  -3  -4  13   10.20    9.30
   3  -4 -13    4.20   12.60
   3   4  13    7.80    9.10
  -3  -4  13    6.50    8.20
  -3   4 -13   -0.90    6.40
  -3  -4  13  -13.70    9.60
   3   0 -14    0.50    4.10
  -3   0 -14   -4.50    3.30
  -3   0 -14    3.80    3.60
   3   0  14   -2.90    6.00
  -3   0  14    5.40    6.10
   3   0  14    1.10    4.00
  -3   0  14   -1.00    5.00
  -3   0  14    0.10    3.50
   3   0  14    2.30    4.50
   3   0 -14   14.40    6.10
   3   0 -14  -11.50    7.30
  -3   0 -14   -9.20    6.10
   3  -1  14   71.39   14.40
   3  -1  14   75.09   13.60
  -3   1  14   78.99   16.20
  -3  -1 -14   78.39   20.50
   3  -1  14   76.09   19.00
  -3   1  14   87.19   14.20
   3  -1  14   66.89   11.60
  -3  -1 -14   80.59   17.00
   3   1 -14   69.99   18.10
  -3   1  14   66.89   12.20
  -3  -1  14   62.99   13.30
   3  -1 -14   67.59   19.30
  -3  -1  14   71.09   16.90
  -3   1 -14   81.19   17.90
   3   1  14   83.29   16.20
   3   1  14   77.89   17.10
  -3   1 -14   76.09    9.40
   3   1  14   76.99   14.60
  -3   1 -14   65.89   10.20
  -3   1 -14   63.19    9.80
   3  -1 -14  100.69   25.80
  -3  -1  14   87.79   12.30
   3   2 -14    5.50    8.20
   3  -2  14    5.10    4.20
  -3   2  14    7.70    5.80
  -3  -2 -14    5.80    6.10
  -3   2  14    2.40    6.20
  -3  -2 -14   -1.90    8.60
   3  -2  14    6.30    7.40
   3  -2  14   21.10    8.70
   3   2  14    5.60    7.20
   3  -2 -14   -4.50    7.00
   3  -2 -14   18.30   10.10
  -3  -2  14    3.70    6.10
   3   2  14    4.80    6.10
  -3  -2  14  -12.40    5.40
  -3  -2  14    5.60    4.80
  -3   2 -14   13.00    3.90
   3   2  14    6.80    7.00
  -3   2 -14   -0.30    6.30
  -3   2 -14    4.70    4.50
  -3   2 -14    2.70    3.20
   3  -3  14    3.50    4.30
  -3  -3 -14   -2.80    7.80
   3  -3  14    0.90    8.10
   3  -3  14   -1.20    8.50
   3   3 -14   -9.50    4.70
  -3  -3 -14    6.00    9.60
  -3   3  14    5.60    6.00
  -3   3  14   -9.40    6.20
   3  -3 -14   -6.40    6.70
  -3  -3  14   -4.10    7.40
   3  -3 -14    5.60    7.80
  -3   3 -14   -5.60    4.60
  -3  -3  14    0.80    6.60
   3   3  14   -1.00    6.10
  -3   3 -14   -0.60    3.80
   3   3  14   -3.70    6.20
   3  -4  14  -13.60    7.80
   3  -4  14   -9.30   17.60
  -3  -4 -14   -9.80    8.70
  -3  -4 -14    5.60   14.70
  -3   4  14  -10.60    7.90
   3  -4  14  -21.50   10.00
  -3   4  14   -2.00   11.90
  -3   4  14   -9.20    7.50
  -3  -4  14    5.90   11.90
  -3  -4  14   -0.60    8.60
   3  -4 -14   12.80    9.90
  -3  -4  14   11.30   12.40
   3  -4 -14   -3.20   12.70
  -3   4 -14  -10.00    7.60
   3   4  14  -15.10    5.90
   3   4  14    8.80    7.40
   3   4  14   -7.80    7.40
   3   0 -15   20.20    6.40
   3   0  15    2.20    7.00
   3   0 -15   -3.30    4.40
  -3   0  15    1.00    3.20
   3   0  15    3.30    5.00
  -3   0 -15   -1.20    4.30
   3   0 -15   -6.70    8.30
  -3   0  15   -7.40    4.20
  -3   0 -15  -12.20    6.70
  -3   0  15    5.50    8.00
  -3   0 -15   11.30    3.60
   3   0  15    6.10    5.40
   3   1 -15   12.50   10.70
   3  -1  15    3.20    5.80
  -3   1  15   26.50   10.20
   3  -1  15   20.60    6.10
  -3   1  15   15.80    8.20
  -3   1  15    3.90    5.40
  -3  -1 -15   10.50   12.00
   3  -1  15   12.80    9.70
  -3   1 -15   15.10    5.10
   3  -1 -15   -2.70    5.50
   3   1  15    8.70    6.20
  -3   1 -15   17.80    6.00
  -3  -1  15    4.10    6.50
  -3  -1  15   12.00    5.80
  -3  -1  15   -0.70    7.00
   3   1  15    8.40    8.90
   3   1  15    7.80    7.30
  -3   1 -15   -1.60    6.60
   3  -1 -15    0.90   10.10
   3  -2  15   75.99   14.00
   3  -2  15   45.30   13.30
  -3   2  15   79.39   17.40
  -3  -2 -15   50.79   18.30
  -3   2  15   57.59   12.60
   3   2 -15   73.69   16.10
  -3  -2 -15   67.59   16.70
   3  -2  15   67.59   18.50
   3  -2 -15   57.49   15.80
  -3   2 -15   52.79   12.90
  -3  -2  15   81.79   21.30
   3   2  15   68.29   14.80
   3   2  15   71.29   13.20
  -3  -2  15   54.09   11.40
   3  -2 -15   59.79   19.00
  -3   2 -15   73.29    8.40
   3   2  15   59.49   14.40
  -3  -2  15   46.60   11.20
  -3   3  15    1.50    7.20
   3   3 -15   -1.00    7.60
  -3  -3 -15   10.40   12.90
  -3  -3 -15   10.60    9.10
   3  -3  15    3.10    4.00
   3  -3  15    8.50   10.50
  -3   3  15   15.30    7.10
   3  -3 -15    4.70   12.10
   3  -3 -15   -0.60    9.70
  -3   3 -15    8.90    6.50
   3   3  15    1.70    6.50
  -3  -3  15    7.70   10.80
  -3  -3  15   -9.80    6.00
   3   3  15   -4.60    6.80
  -3   0 -16   -2.40    4.60
   3   0 -16    3.60    5.00
  -3   0 -16    6.80    9.00
  -3   0  16    3.60    4.70
   3   0 -16    5.50    7.50
   3   0  16  -18.20    7.90
  -3   0  16   -1.00    5.90
  -3   0  16    1.50    8.60
   3   0  16   -1.40    4.30
   3   0  16   -0.50    4.60
   3   1 -16    8.60   11.10
   3  -1  16    2.50    7.90
  -3  -1 -16   -3.40    8.50
  -3   1  16    0.40    4.70
  -3  -1 -16   -5.90    7.60
   3  -1  16   12.10    6.50
  -3   1  16   11.00    9.90
   3  -1 -16    5.10   10.80
   3   1  16   -1.10    4.50
  -3   1 -16   -3.20    8.70
   3   1  16    3.90    7.30
  -3  -1  16   -1.60    5.70
   3  -1 -16    8.30    8.40
  -3   1 -16    3.60    4.00
  -3  -1  16    9.90    6.30
  -3  -1  16    0.60    8.70
   3  -2  16   16.20   12.60
  -3   2  16   28.00    9.10
  -3  -2 -16    8.10    9.70
   3  -2  16   -1.80    6.60
  -3  -2 -16    1.60   10.60
  -3   2  16   11.80    9.10
   3   2 -16   23.00   10.70
   3  -2  16   16.00    7.10
  -3  -2  16   12.10    5.90
   3   2  16    8.50    8.60
   3   2  16   26.60   10.00
  -3   2 -16   -9.40    7.30
   3  -2 -16   15.80   14.50
   3   2  16   14.80    8.60
  -3  -2  16   18.00   12.30
   3  -2 -16   24.00   11.80
   3  -3  16   19.80   18.00
   3  -3  16   16.90    9.90
  -3   3  16   44.00   12.50
  -3  -3 -16   35.30   14.50
   3  -3 -16   18.00   14.40
   3   3  16   67.69   25.50
   3   3  16   -1.80   12.40
  -3  -3  16   28.10   11.50
  -3  -3  16   24.30   12.30
  -3   0 -17   14.20   12.80
  -3   0 -17   -7.30    5.60
  -3   0  17   -4.80    9.10
   3   0 -17    9.20    7.30
   3   0 -17    8.90   11.80
   3   0  17    2.00    8.80
  -3   0  17    3.10    5.70
   3   0  17   -0.80    4.70
   3   0  17    4.50    6.00
   3  -1  17    6.80   10.50
  -3  -1 -17  -10.00    9.50
  -3   1  17   16.90   10.90
  -3  -1 -17    5.80    8.10
   3  -1  17    9.10    6.10
  -3   1  17    1.70    7.70
  -3   1  17   -6.90    6.60
  -3   1 -17    1.70    9.20
  -3   1 -17   14.20    5.10
  -3  -1  17   -1.20    5.60
  -3  -1  17   10.90   10.00
   3   1  17    3.70    5.60
   3  -1 -17   -4.20    7.90
   3   1  17   14.70    9.30
   3   1  17   -0.70    5.30
   3  -1 -17   13.30   12.30
  -3  -1  17   -5.00    4.60
   3  -2  17   12.00   11.10
   3  -2  17   -9.80    7.10
   3   2 -17  -13.80   10.10
  -3   2  17    7.10    6.00
  -3  -2 -17   17.00   10.70
  -3   2 -17   -1.50    8.10
  -3  -2  17    3.40   11.00
   3  -2 -17    0.40   11.10
   3   2  17   20.00   11.00
  -3  -2  17   -3.40    5.20
   3   2  17   13.70    8.50
  -3   0 -18    8.90    6.90
   3   0  18   -1.70   11.20
  -3   0  18   -4.80    5.90
  -3   0  18   -2.30    8.70
   3   0 -18    8.60   13.70
  -3  -1 -18   17.90   10.70
   3  -1  18   21.80   13.50
   3   1  18  -16.90   12.30
  -3   1 -18   10.80    9.00
   3  -1 -18   11.60   11.40
  -3  -1  18    9.90   11.90
  -3   1 -18    0.80   15.70
  -4   0   0   42.70    3.30
   4   0   0   43.80    3.20
   4   0   0   57.59    4.30
  -4   0   0   48.70    4.10
  -4   0   0   42.40    4.10
   4   0   0   42.20    3.70
  -4   0   0   41.50    3.70
   4   0   0   41.70    3.80
   4   1   0  267.17   16.50
   4  -1   0  283.17   15.70
  -4  -1   0  288.47   17.00
  -4   1   0  300.17   15.20
  -4  -1   0  262.97   16.10
  -4  -1   0  283.27   15.10
   4   1   0  276.77   17.00
  -4   1   0  267.77   16.20
   4  -1   0  270.37   14.20
   4  -1   0  265.57   18.00
   4   1   0  286.27   15.90
  -4  -1   0  262.27   16.20
  -4   1   0  279.37   16.60
   4   1   0  254.87   16.00
  -4  -1   0  301.07   16.30
   4   1   0  289.67   17.50
   4  -1   0  284.37   16.80
  -4   1   0  267.77   17.70
   4  -2   0   99.39    9.00
  -4  -2   0   82.19    9.90
   4   2   0   82.09   10.40
   4   2   0   85.29   10.70
  -4   2   0   86.39    9.90
   4   2   0   76.69   10.00
  -4   2   0   89.19   11.20
   4  -2   0   76.79    7.00
   4  -2   0   85.69    9.40
  -4   2   0   86.69   10.10
  -4  -2   0   97.89    7.90
  -4  -2   0   80.79   10.50
   4   2   0   78.69    9.60
  -4  -2   0   81.89    9.40
   4   2   0   78.29    8.50
   4  -2   0   84.19   11.40
   4  -3   0   34.40    9.90
   4   3   0   40.40    9.20
   4  -3   0   37.30    8.00
   4   3   0   37.30    9.40
  -4   3   0   48.10    9.70
  -4  -3   0   31.40    8.00
   4  -3   0   42.10    7.70
  -4   3   0   40.80    9.40
   4   3   0   33.00    8.90
  -4   3   0   34.20    9.40
  -4  -3   0   41.30    9.80
  -4   3   0   34.30    5.60
   4   3   0   46.80    8.10
   4  -3   0   37.70    7.30
   4   3   0   28.20    8.40
  -4  -3   0   31.50    8.00
  -4  -3   0   36.90    7.90
  -4  -3   0   40.20    5.70
   4  -3   0   42.50   10.90
  -4  -4   0   17.70    8.40
   4  -4   0   38.50   11.40
   4  -4   0   39.60   12.60
  -4  -4   0   28.50    9.40
  -4  -4   0   29.40    5.10
   4   4   0   30.80   11.40
  -4  -4   0   17.40    6.50
  -4   4   0   27.50    8.80
   4   4   0   25.30    8.10
   4  -4   0   23.30    6.40
  -4  -4   0   18.80    8.10
  -4   4   0   22.70    5.10
  -4   4   0   23.60    8.80
   4  -4   0   36.00    8.50
  -4  -5   0    5.40    6.10
  -4  -5   0   -6.50    4.70
  -4  -5   0    3.60    5.50
   4  -5   0    1.10    2.60
   4   5   0   -2.60    7.00
   4  -5   0    4.00    4.00
   4  -5   0    9.00    8.40
  -4   5   0   12.40    8.00
  -4   5   0    3.50    2.50
  -4  -5   0   -2.60    3.90
   4  -5   0    2.90    6.80
   4  -6   0   10.70    9.30
   4   6   0   14.80   11.00
   4  -6   0    0.90    6.80
  -4  -6   0   -8.60    7.50
  -4  -6   0    2.20    5.10
   4  -6   0    5.20    9.60
  -4  -6   0    5.00    7.90
  -4  -6   0   -9.20    4.90
   4   0  -1 6246.27  292.27
  -4   0   1 6892.51  292.87
   4  -2   1  175.08   17.10
  -4   2   1  164.98   13.20
   4   2  -1  149.69   14.50
  -4   2   1  174.08   12.00
   4  -2   1  173.58   11.90
   4   2  -1  145.59   13.30
   4   2  -1  137.79   13.90
  -4  -2  -1  166.38   15.30
   4  -2   1  178.18   15.10
   4  -2   1  140.69   14.70
  -4  -2  -1  170.88   14.40
  -4   2   1  164.98   15.90
  -4  -2  -1  150.78   13.80
   4   2  -1  154.28   11.30
  -4   2   1  168.58   14.70
  -4  -2  -1  154.38   12.90
   4   2  -1  167.28   15.70
  -4  -2   1  163.38   13.10
   4  -2  -1  164.78   15.30
   4   2   1  137.09   14.60
   4   2   1  163.18   14.80
  -4   2  -1  159.48   17.80
  -4  -2   1  175.98    9.70
  -4   2  -1  135.19   14.30
   4   2   1  157.88   14.30
   4   2   1  168.28   15.00
   4  -2  -1  150.38   15.70
  -4  -2   1  146.69   11.90
  -4  -2   1  155.28   12.70
  -4  -2   1  169.78   11.50
  -4   2  -1  137.79   12.70
   4  -2  -1  170.78   13.50
   4  -2  -1  155.68   12.80
  -4  -2   1  176.48   16.00
   4  -2  -1  165.48   12.40
   4  -3   1  215.68   16.30
   4  -3   1  231.28   16.30
   4  -3   1  208.98   22.10
  -4   3   1  206.48   21.20
  -4  -3  -1  196.18   19.70
  -4  -3  -1  183.48   17.40
  -4   3   1  215.78   19.90
   4   3  -1  194.28   20.60
   4  -3   1  216.58   19.10
  -4  -3  -1  223.98   16.90
  -4  -3  -1  230.78   20.40
   4  -3   1  211.28   21.40
   4   3  -1  202.48   14.90
   4   3  -1  208.68   19.50
   4   3  -1  179.48   19.30
   4   3  -1  237.08   21.30
  -4   3   1  223.48   18.40
  -4   3   1  214.28   15.30
  -4  -3   1  222.38   15.20
   4   3   1  204.78   19.40
  -4   3  -1  186.18   19.50
   4  -3  -1  194.98   21.40
  -4  -3   1  211.08   16.10
  -4  -3   1  219.58   12.30
   4   3   1  224.38   23.30
   4   3   1  207.08   18.80
  -4  -3   1  206.48   17.70
  -4   3  -1  204.38   18.70
   4   3   1  200.58   19.80
  -4  -3   1  200.18   17.60
  -4   3  -1  182.88   18.50
   4  -3  -1  213.18   17.60
   4  -3  -1  226.18   21.60
   4   3   1  174.48   20.20
   4  -3  -1  209.88   16.80
  -4  -3   1  224.18   21.30
   4  -3  -1  222.88   19.90
   4  -4   1   76.29   13.90
  -4   4   1   64.69   12.20
  -4  -4  -1   79.29   13.70
  -4  -4  -1   70.09   13.80
   4  -4   1   55.69   14.20
   4  -4   1   56.29   16.60
  -4   4   1   62.09   13.00
  -4  -4  -1   77.29    9.90
  -4  -4  -1   67.79   15.80
   4  -4   1   75.09    7.20
   4  -4   1   68.39    9.60
  -4  -4  -1   43.60   10.50
   4   4  -1   73.59   15.50
  -4   4   1   61.79    8.90
   4   4  -1   60.79   13.30
   4  -4   1   64.69    5.30
  -4   4  -1   54.29   15.10
   4   4   1   62.29   12.40
   4  -4  -1   58.29   15.30
  -4   4  -1   70.99    7.70
  -4  -4   1   61.89   11.40
   4   4   1   47.70   12.90
  -4  -4   1   46.90   12.50
   4  -4  -1   72.09   15.70
   4  -4  -1   71.19   13.90
  -4  -4   1   54.99    8.90
  -4  -4   1   83.19    9.80
   4   4   1   65.59   11.60
  -4  -4   1   72.59   13.60
   4  -5   1   11.20    7.40
  -4  -5  -1    4.30    5.20
   4   5  -1    9.00    7.30
  -4  -5  -1    5.80    7.70
  -4   5   1   10.80    3.50
  -4  -5  -1   -1.70    3.20
  -4  -5  -1    0.60    4.60
  -4   5   1    5.80    6.40
   4  -5   1    7.40    5.10
  -4   5   1   -5.80    8.50
   4  -5   1   15.20    8.80
   4  -5  -1    1.90    6.60
  -4   5  -1   -2.90    4.20
  -4  -5   1   -2.40    9.00
   4  -5  -1  -11.40    5.90
  -4  -5   1    8.30    5.60
  -4   5  -1    2.80    2.40
   4   5   1    5.90    7.00
  -4  -5   1    6.30    4.00
  -4  -5   1    1.50    5.30
  -4  -5   1   -2.10    4.90
   4  -5  -1    7.50    4.80
  -4  -6  -1   -2.60    6.70
   4  -6   1    0.70    6.50
   4  -6   1    0.90    8.40
   4   6  -1    0.90    8.10
  -4  -6  -1   -0.10    5.10
  -4  -6  -1    5.90    9.00
  -4  -6  -1   12.20    8.60
  -4   6   1  -10.00    5.90
   4  -6   1    6.80    9.20
  -4  -6   1   -5.40    5.40
  -4  -6   1   -2.50    5.50
  -4   6  -1   -6.70    5.70
  -4  -6   1   -4.50    6.70
  -4  -6   1    6.80    6.40
   4  -6  -1    0.00    8.10
   4  -6  -1   -2.10    9.00
   4   6   1  -13.40    7.10
   4  -6  -1   -5.10    3.50
  -4   0  -2 4388.56  193.48
   4   0  -2 3996.30  195.08
   4   0   2 4364.26  193.38
   4   0   2 4345.57  194.28
   4   0   2 4023.60  195.78
   4   0  -2 4273.97  192.58
  -4   0  -2 4088.99  193.58
  -4   0   2 4427.96  196.38
   4   0  -2 4319.27  192.18
   4   0   2 4373.86  193.28
  -4   0   2 4408.36  193.88
  -4   0   2 4469.25  195.98
  -4   0   2 4411.76  192.08
  -4   0  -2 4627.24  195.78
  -4   0  -2 4279.67  193.28
   4   0  -2 3924.71  193.68
   4   0  -2 4589.64  192.08
  -4   0   2 4081.69  195.38
   4   0  -2 4639.14  195.88
  -4   0  -2 4645.04  193.48
   4   0  -2 4278.57  193.48
   4   0  -2 4198.38  195.08
   4   1  -2 1698.63   85.59
   4   1  -2 1713.43   80.99
   4   1  -2 1759.12   81.09
   4  -1   2 1842.52   86.69
   4  -1   2 1842.62   80.89
   4   1  -2 1786.52   86.19
   4  -1   2 1827.12   81.59
   4  -1   2 1711.73   81.49
  -4  -1  -2 1775.52   86.29
  -4   1   2 1872.21   84.99
   4  -1   2 1667.63   84.19
  -4   1   2 1868.81   85.39
   4   1  -2 1864.21   82.69
   4   1  -2 1813.12   82.79
   4   1  -2 1820.82   80.49
   4   1  -2 1731.53   81.19
  -4  -1  -2 1714.83   85.59
   4   1  -2 1725.93   82.49
  -4  -1  -2 1647.44   83.89
  -4  -1  -2 1884.91   81.49
  -4   1   2 1637.54   83.89
  -4  -1   2 1823.42   85.69
   4  -1  -2 1656.53   85.49
   4   1   2 1657.23   85.79
   4  -1  -2 1785.32   85.09
  -4   1  -2 1763.72   84.09
  -4  -1   2 1841.62   83.09
   4   1   2 1727.53   86.89
  -4  -1   2 1757.42   83.69
  -4   1  -2 1751.22   81.59
  -4  -1   2 1786.52   82.79
   4  -1  -2 1726.23   83.89
   4   1   2 1774.62   83.89
  -4   1  -2 1783.22   81.39
  -4   1  -2 1886.81   86.59
   4   1   2 1799.22   82.09
  -4   1  -2 1894.11   81.29
   4   1   2 1869.61   81.89
   4  -1  -2 1859.91   83.69
   4   2  -2   27.00    5.90
   4   2  -2   22.10    5.50
   4  -2   2   22.00    5.80
   4  -2   2   19.30    5.90
   4   2  -2   16.00    2.90
   4  -2   2   22.30    8.00
  -4   2   2   16.40    4.30
  -4  -2  -2   14.50    5.90
  -4   2   2   12.30    4.70
  -4  -2  -2   15.10    4.90
   4   2  -2   21.60    6.50
   4   2  -2   20.60    6.40
  -4  -2  -2   20.50    4.00
  -4  -2  -2   17.10    5.40
  -4   2   2   17.40    4.30
   4  -2   2   16.40    6.10
  -4  -2  -2   20.20    4.90
  -4   2   2   15.80    5.30
  -4  -2   2   19.50    3.60
  -4  -2   2   18.70    4.10
   4   2   2   17.40    5.10
  -4   2  -2   14.10    5.70
   4  -2  -2   24.20    7.90
   4   2   2   14.00    5.80
   4  -2  -2   20.80    6.60
   4  -2  -2   22.50    5.70
   4  -2  -2   20.50    3.90
   4  -2  -2   26.80    6.10
  -4   2  -2   27.50    5.30
  -4  -2   2   21.60    4.70
   4   2   2    9.10    4.20
  -4  -2   2   24.60    7.30
  -4   2  -2   25.50    6.60
  -4  -2   2   11.60    3.90
  -4   2  -2   26.80    4.70
  -4  -3  -2   45.40    9.60
  -4   3   2   42.50   11.20
  -4  -3  -2   47.40    9.60
  -4  -3  -2   49.90    9.60
   4  -3   2   65.59   12.00
  -4   3   2   49.90   11.20
   4   3  -2   51.09   12.00
   4   3  -2   40.10   10.00
  -4  -3  -2   38.30   10.00
  -4   3   2   50.89    8.40
   4   3  -2   53.79   10.50
   4  -3   2   67.39    7.20
   4   3  -2   41.10   10.10
   4  -3   2   60.69   12.90
  -4  -3   2   42.20    9.80
   4  -3  -2   58.89   14.60
  -4   3  -2   61.29    7.20
  -4  -3   2   51.79    7.20
   4   3   2   53.79   10.40
   4   3   2   64.99   12.60
  -4  -3   2   49.30    9.00
  -4  -3   2   57.49    7.20
   4   3   2   43.50   11.60
  -4  -3   2   42.10    8.00
   4  -3  -2   44.50   10.60
   4   3   2   45.00    9.30
  -4   3  -2   73.29   10.30
   4  -3  -2   52.29   13.80
   4  -3  -2   45.60    8.90
  -4   3  -2   58.29   12.50
   4   3   2   44.60   10.30
   4  -4   2   30.80    7.50
   4  -4   2   28.40    8.90
  -4  -4  -2   20.60    8.50
  -4   4   2   24.20    6.20
  -4   4   2   21.70    7.40
   4   4  -2   21.30    8.40
   4  -4   2   28.10   10.30
  -4   4   2   14.30    8.50
  -4  -4  -2   22.70    8.20
   4  -4   2   31.00   11.60
  -4  -4  -2   15.40    9.60
  -4  -4  -2   25.50    6.80
   4   4   2   28.60    8.50
   4   4   2   14.10    8.00
  -4  -4   2   30.30    6.60
   4  -4  -2   26.30    9.70
  -4  -4   2   15.70    6.40
  -4   4  -2   25.90   10.40
  -4  -4   2   20.90    8.40
  -4  -4   2   24.30    9.80
   4   4   2   26.00   11.10
   4  -4  -2   11.70    8.60
   4  -4  -2   13.60    8.00
  -4  -4   2   35.20    7.30
  -4   5   2   46.70   10.40
  -4  -5  -2   27.50    9.80
   4   5  -2   44.80   18.00
  -4   5   2   37.90   11.80
  -4  -5  -2   22.90    8.90
  -4  -5  -2   49.20   17.90
   4  -5   2   48.50   13.40
  -4  -5  -2   35.50    8.40
   4  -5   2   27.60   10.00
   4  -5   2   32.30   11.80
  -4   5   2   27.20    6.50
  -4   5  -2   31.00    9.00
  -4  -5   2   24.90    9.20
   4   5   2   21.80    9.40
  -4  -5   2   46.10    8.00
  -4  -5   2   15.30    8.60
   4  -5  -2   33.50   11.90
  -4  -5   2   47.40    8.90
   4  -5  -2   26.40   11.90
   4  -5  -2   36.00    8.80
  -4   5  -2   40.10    5.00
  -4  -5   2   30.80    9.40
   4  -5  -2   38.80   13.00
  -4   6   2    3.20    7.70
   4  -6   2    5.40    5.80
   4  -6   2   -7.40    6.90
   4  -6   2   -8.30    9.50
  -4  -6  -2    1.90    7.10
   4   6  -2    4.50    8.60
  -4  -6  -2    1.60    6.00
  -4  -6  -2   -0.70    8.50
   4   6   2    0.90    8.50
  -4  -6   2    8.60   10.90
   4  -6  -2   -9.90    6.00
  -4  -6   2   -0.30    6.10
  -4  -6   2   12.60    5.30
   4  -6  -2    5.10    9.10
   4  -6  -2   -0.70    7.90
  -4  -6   2    2.70    5.90
  -4   6  -2    3.70    9.70
   4   0  -3 3758.12  176.78
   4   0  -3 3994.70  178.28
  -4   0   3 4022.60  179.48
  -4   0   3 4086.29  175.38
  -4   0  -3 3994.10  173.98
   4   0   3 4189.88  174.18
   4   0  -3 3783.02  175.08
  -4   0   3 3788.02  178.28
  -4   0  -3 3848.01  175.08
   4   0  -3 3792.52  175.38
   4   0  -3 3843.82  173.38
  -4   0  -3 3865.51  174.58
  -4   0   3 3796.42  175.38
   4   0  -3 3991.70  175.78
   4   0   3 3671.93  175.58
   4   0   3 3892.21  174.68
  -4   0   3 3763.12  173.18
   4   0   3 3838.52  179.08
  -4   0  -3 3760.82  175.18
   4   0   3 3858.41  174.68
  -4   1   3 2908.41  127.49
  -4  -1  -3 2702.03  126.09
   4   1  -3 2759.62  122.29
   4  -1   3 2736.83  120.59
   4   1  -3 2738.73  122.59
   4  -1   3 2679.73  121.89
  -4  -1  -3 2580.94  124.49
  -4   1   3 2803.42  123.49
   4   1  -3 2628.64  121.59
   4  -1   3 2358.96  123.09
   4   1  -3 2687.03  126.89
  -4  -1  -3 2646.54  121.89
  -4  -1  -3 2768.02  128.79
   4  -1   3 2547.95  123.19
   4  -1   3 2638.14  127.59
  -4   1   3 2553.84  123.89
  -4  -1  -3 2433.46  125.99
   4  -1   3 2747.63  127.69
   4  -1   3 2808.72  120.29
   4   1  -3 2726.63  122.99
   4   1  -3 2494.75  126.49
   4   1  -3 2739.33  124.89
  -4  -1   3 2718.63  123.39
  -4  -1   3 2712.93  125.99
   4   1   3 2428.26  126.29
  -4  -1   3 2566.64  125.49
   4   1   3 2655.93  129.29
   4   1   3 2661.73  122.49
  -4  -1   3 2654.03  123.99
  -4  -1   3 2600.54  126.09
   4  -1  -3 2925.81  131.79
  -4   1  -3 2702.53  123.49
  -4   1  -3 2763.12  127.99
  -4  -1   3 2743.23  121.69
   4   1   3 2878.51  123.99
  -4   1  -3 2705.13  122.09
   4  -1  -3 2524.85  123.99
   4  -1  -3 2835.52  125.39
   4  -1  -3 2416.66  125.49
  -4   1  -3 2821.42  121.59
  -4   1  -3 2691.73  120.59
   4  -1  -3 2581.74  126.49
   4  -2   3  355.86   26.20
  -4   2   3  291.17   21.60
   4   2  -3  269.57   17.30
   4  -2   3  327.97   18.70
   4   2  -3  258.37   22.20
   4   2  -3  256.67   18.90
  -4  -2  -3  259.67   22.60
   4   2  -3  270.97   17.50
   4  -2   3  335.57   16.10
  -4   2   3  314.97   21.50
   4  -2   3  297.27   23.80
   4   2  -3  260.97   22.20
  -4  -2  -3  219.18   19.40
  -4   2   3  290.07   22.50
  -4  -2  -3  248.58   22.30
  -4  -2  -3  292.67   18.40
   4   2  -3  252.97   17.40
  -4  -2  -3  259.47   18.50
   4   2  -3  227.38   18.00
  -4   2  -3  297.57   18.00
   4   2   3  281.07   23.80
   4  -2  -3  324.87   26.00
   4  -2  -3  270.67   23.20
  -4  -2   3  258.57   22.10
   4   2   3  249.58   22.20
   4   2   3  287.37   19.20
   4  -2  -3  249.58   20.80
  -4  -2   3  287.27   18.50
   4   2   3  286.57   21.20
  -4   2  -3  290.37   17.70
  -4  -2   3  278.07   21.90
   4  -2  -3  293.97   20.80
  -4  -2   3  271.87   17.80
  -4   2  -3  309.37   21.50
  -4   2  -3  319.57   23.70
   4   2   3  277.97   17.50
   4   3  -3   19.70    3.30
  -4  -3  -3   19.70    7.70
   4   3  -3   13.00    4.40
   4  -3   3   13.50    6.60
   4  -3   3   20.60    5.70
  -4  -3  -3   11.00    3.40
   4   3  -3   17.10    6.90
  -4  -3  -3   21.60    6.20
  -4   3   3   29.90    6.50
   4  -3   3   17.10    6.90
  -4  -3  -3   13.80    7.80
  -4   3   3   24.00    8.60
   4  -3   3   18.40    7.50
   4  -3   3   24.60    4.60
   4   3  -3   18.90    5.40
  -4  -3  -3   18.20    6.40
  -4   3   3   29.20    6.60
   4  -3  -3   17.10    7.20
  -4  -3   3   22.60    4.00
  -4  -3   3   21.00    5.20
  -4   3  -3   20.60    7.20
  -4   3  -3   26.70    5.80
  -4   3  -3   18.40    6.70
   4  -3  -3   24.60   10.70
   4   3   3   14.20    6.80
   4   3   3   22.00    6.30
   4  -3  -3   17.50    8.00
  -4   3  -3   16.70    5.50
   4   3   3   19.70    7.10
  -4  -3   3   18.80    5.80
   4   3   3   30.20    9.90
  -4  -3   3   22.50    8.70
   4  -3  -3   23.50   10.30
  -4   4   3    3.00    4.20
  -4   4   3   10.90    7.90
  -4  -4  -3   16.90    8.20
   4  -4   3   15.00    3.90
  -4  -4  -3   11.90    6.60
   4  -4   3   14.90    7.40
   4  -4   3   13.80    8.40
  -4  -4  -3    8.60    5.30
   4  -4   3   15.30    6.20
  -4   4   3   -0.80    4.30
   4   4  -3   12.10    5.90
   4   4  -3   16.10    7.90
   4  -4   3   23.30    9.20
   4   4   3   13.20    6.80
  -4   4  -3   11.70    6.90
   4  -4  -3    5.70    5.20
   4  -4  -3    9.30    6.70
  -4  -4   3    6.60    4.60
  -4  -4   3   17.10    4.90
  -4  -4   3    5.30    3.20
  -4  -4   3    9.10    6.80
   4  -4  -3   14.20    9.90
  -4   4  -3   14.50    7.90
  -4  -4   3   11.00    5.20
   4   4   3    5.70    6.40
   4   4   3   12.10    6.60
   4   5  -3  101.79   28.50
   4  -5   3  140.09   18.90
  -4   5   3  146.29   14.80
  -4  -5  -3  148.09   17.30
  -4  -5  -3  122.09   20.50
  -4   5   3  145.69   17.80
   4  -5   3  121.09   17.30
   4  -5   3  127.39   12.50
   4  -5   3  136.89   18.60
   4  -5   3  138.19   26.60
  -4   5   3  102.99   20.70
  -4  -5  -3  147.69   21.80
  -4  -5  -3  136.49   19.30
  -4  -5   3  128.49   13.60
  -4   5  -3  145.99   11.40
  -4   5  -3  116.99   21.40
   4   5   3  173.18   23.40
   4  -5  -3  110.09   21.10
  -4  -5   3  146.19   25.30
  -4  -5   3  135.89   17.50
   4  -5  -3  157.88   28.80
  -4  -5   3  153.28   11.40
   4  -5  -3  123.69   21.30
   4  -5  -3  135.39   17.20
   4  -6   3    1.60    6.80
   4  -6   3  -12.10    8.80
  -4  -6  -3   -3.50    7.70
   4  -6   3   15.60   10.10
  -4  -6  -3   -0.10    6.00
  -4  -6  -3    9.10    9.40
   4   6  -3   19.40    9.00
   4  -6  -3   -8.00    7.50
   4  -6  -3    7.60    9.60
  -4  -6   3    5.00    5.90
   4  -6  -3   19.80   10.60
  -4  -6   3   12.60    9.70
  -4   6  -3    6.00    9.60
  -4  -6   3   10.50    5.40
  -4   0  -4 1801.82   82.39
   4   0   4 1902.31   82.39
  -4   0   4 1764.92   84.49
   4   0  -4 1831.22   84.69
  -4   0  -4 1815.72   83.69
  -4   0   4 1828.82   89.69
  -4   0   4 1873.91   89.19
   4   0  -4 1712.73   82.29
   4   0   4 1973.90   83.99
   4   0  -4 1825.42   91.09
   4   0  -4 1789.42   85.99
  -4   0  -4 1841.72   88.89
   4   0   4 1871.91   87.09
   4   0   4 1554.44   84.09
  -4   0  -4 1583.94   83.79
   4   0  -4 1691.53   84.19
   4   0  -4 1779.72   88.09
  -4   0  -4 1763.92   84.49
   4   0   4 1733.83   83.59
  -4   0   4 1800.42   84.69
  -4   0   4 1794.32   82.29
   4   0   4 1780.82   83.99
   4   0  -4 1780.52   84.99
   4   0   4 1889.91   90.19
   4   0  -4 1754.42   87.99
   4  -1   4  707.63   37.10
  -4   1   4  771.72   43.70
   4  -1   4  752.42   43.50
   4   1  -4  729.43   38.60
   4  -1   4  716.43   37.70
  -4  -1  -4  735.83   38.00
   4   1  -4  745.93   38.70
  -4  -1  -4  852.91   46.10
   4   1  -4  744.03   37.80
   4  -1   4  759.02   35.20
   4   1  -4  730.53   41.90
  -4   1   4  672.23   38.10
  -4  -1  -4  739.73   42.30
   4   1  -4  748.73   41.30
   4   1  -4  727.53   42.30
  -4   1   4  762.32   39.30
  -4  -1  -4  711.63   39.30
  -4   1   4  779.32   39.40
   4  -1   4  802.72   41.00
   4  -1   4  720.73   36.00
  -4  -1  -4  712.83   41.80
   4  -1   4  756.12   42.50
   4   1  -4  748.13   38.20
  -4  -1   4  755.42   36.90
  -4   1  -4  704.43   37.60
   4  -1  -4  768.52   43.20
   4  -1  -4  648.24   40.20
  -4  -1   4  732.93   37.50
   4   1   4  794.52   38.90
  -4  -1   4  763.72   40.90
  -4   1  -4  778.32   43.00
  -4   1  -4  719.03   37.90
   4  -1  -4  685.63   39.00
   4  -1  -4  724.13   46.00
  -4  -1   4  772.02   42.60
   4   1   4  654.13   44.20
  -4   1  -4  773.32   35.60
  -4  -1   4  706.93   40.70
   4   1   4  745.63   45.40
  -4  -1   4  724.43   41.60
  -4   1  -4  732.43   37.60
  -4   1  -4  739.73   38.50
   4   1   4  758.82   38.30
   4  -1  -4  783.72   41.90
  -4  -1   4  772.92   39.50
   4   2  -4 1053.59   56.49
  -4  -2  -4 1167.28   65.39
   4  -2   4 1118.59   55.99
  -4   2   4 1147.99   62.79
   4  -2   4 1212.98   65.59
   4   2  -4 1114.99   55.89
   4   2  -4 1134.49   56.49
   4  -2   4 1142.69   53.29
  -4   2   4 1261.77   63.29
   4  -2   4 1145.79   55.69
   4  -2   4 1205.28   65.79
   4   2  -4 1085.49   54.89
   4   2  -4 1171.68   58.79
  -4   2   4 1227.78   61.69
  -4  -2  -4 1127.09   65.09
   4   2  -4 1106.89   58.09
  -4  -2  -4 1033.70   60.39
   4   2  -4 1101.69   64.09
  -4  -2  -4 1198.88   55.69
   4   2  -4 1098.39   63.99
   4   2  -4 1133.19   56.49
  -4  -2  -4 1166.08   59.99
  -4  -2   4 1167.68   58.09
   4  -2  -4 1155.68   63.09
   4  -2  -4 1195.08   58.99
   4  -2  -4 1155.28   60.99
  -4  -2   4 1184.48   64.39
   4  -2  -4 1222.58   68.59
  -4   2  -4 1080.29   59.39
  -4   2  -4 1146.89   56.69
   4   2   4 1168.28   57.69
  -4   2  -4 1168.88   55.69
  -4   2  -4 1109.49   63.49
  -4   2  -4 1111.49   52.19
  -4  -2   4 1203.28   65.19
   4   2   4 1035.80   63.49
   4  -2  -4 1103.99   64.29
   4   2   4 1059.49   65.49
  -4   2  -4 1123.59   53.09
  -4  -2   4 1090.69   57.09
   4   2   4 1115.19   60.19
  -4   3   4   31.80    6.30
   4   3  -4   55.39   13.40
   4  -3   4   49.60    5.30
  -4  -3  -4   32.70    9.40
   4  -3   4   40.20    8.90
  -4  -3  -4   39.30   10.00
   4   3  -4   48.70    9.10
   4   3  -4   43.80    6.70
  -4   3   4   35.30   10.20
  -4  -3  -4   44.80    7.20
  -4   3   4   35.90    8.90
   4  -3   4   32.50    9.90
   4   3  -4   47.90    8.10
  -4  -3  -4   39.60    8.20
  -4   3   4   46.00   10.90
   4  -3   4   59.49   13.30
   4   3  -4   34.30    8.30
   4   3  -4   47.00   11.70
   4  -3   4   54.89    9.00
  -4  -3  -4   38.60   11.10
  -4  -3   4   46.80    8.00
   4   3   4   48.10   10.80
  -4  -3   4   37.20   10.70
   4   3   4   40.90    7.90
  -4   3  -4   48.80   10.60
   4   3   4   36.50   10.90
   4  -3  -4   40.50   11.60
  -4  -3   4   33.90    6.80
  -4  -3   4   40.70    9.70
   4  -3  -4   32.90    8.50
   4   3   4   51.69   13.60
   4  -3  -4   39.50   11.00
  -4   3  -4   49.80    9.30
   4  -3  -4   57.59   10.90
  -4   3  -4   45.30    8.10
   4   4  -4    6.60    5.80
   4  -4   4    7.00    3.00
  -4  -4  -4   11.20    8.10
   4  -4   4    5.50    4.20
   4   4  -4   -1.80    4.20
   4  -4   4   15.10    8.50
   4  -4   4    5.90    6.00
  -4  -4  -4   17.70    6.40
  -4   4   4    5.70    5.30
  -4   4   4    0.20    5.80
   4  -4   4   15.80    6.80
  -4  -4  -4    0.80    5.50
  -4   4   4   -1.70    4.70
   4   4   4   18.00    6.60
  -4   4  -4   12.30    6.90
  -4  -4   4    9.60    4.80
  -4  -4   4    2.30    3.60
   4  -4  -4   11.90    6.50
   4  -4  -4   11.70    7.20
   4  -4  -4    5.60    8.40
   4  -4  -4    9.60    5.90
   4   4   4    4.90    7.80
  -4  -4   4    6.50    7.00
   4   4   4    0.60    5.60
   4   5  -4   26.30    9.00
  -4   5   4   35.00   12.20
  -4  -5  -4   27.50   11.20
  -4   5   4   35.60    8.60
   4  -5   4   19.40   10.00
   4  -5   4   25.50    8.90
   4  -5   4   25.80   10.70
   4  -5   4   16.90    8.50
  -4  -5  -4   22.90   11.10
  -4  -5  -4   32.50    9.40
  -4   5   4   31.90    8.60
  -4   5  -4   21.00    7.90
   4   5   4   15.00    9.50
  -4  -5   4   36.30   11.50
   4  -5  -4   28.10   12.30
   4  -5  -4   27.20    9.80
  -4   5  -4   26.90   10.00
   4  -5  -4   17.80   11.30
  -4  -5   4   25.90    8.40
  -4  -6  -4  -11.20    9.20
  -4  -6  -4   -0.60    6.80
   4  -6   4    7.70    7.40
   4  -6   4    8.90   14.10
   4  -6   4    1.60    5.30
  -4  -6  -4   -2.60    7.40
  -4   6   4    5.20    8.30
  -4  -6  -4  -15.50    8.40
   4   6  -4   -2.40    9.30
   4  -6  -4   -4.70   10.40
  -4  -6   4   13.10   11.30
  -4  -6   4  -12.70    5.70
   4  -6  -4   14.20   12.80
  -4   6  -4   -0.90    8.40
   4   6   4   29.20   10.00
   4   6   4    4.10    5.30
   4  -6  -4    5.50    8.60
   4   0   5   52.19    9.10
  -4   0  -5   33.30    6.00
  -4   0   5   42.30    6.20
   4   0   5   52.09    5.00
   4   0  -5   35.00    6.70
   4   0   5   40.30    5.90
  -4   0   5   37.30    4.80
   4   0  -5   43.20    6.10
   4   0  -5   42.10    4.90
  -4   0  -5   42.10    5.70
  -4   0  -5   39.90    5.50
   4   0   5   46.10    5.80
   4   0  -5   40.20    7.80
   4   0  -5   44.50    6.30
   4   0  -5   33.60    5.70
   4   0   5   26.60    7.60
  -4   0   5   37.80    8.20
  -4   0   5   42.10    9.10
  -4   0  -5   28.40    6.80
  -4   0  -5   41.50    4.80
   4   0   5   47.00    5.50
   4   0  -5   37.30    7.50
   4   0  -5   31.80    7.30
  -4   0   5   49.99    6.90
   4   0   5   39.10    6.30
  -4   1   5 1745.33   78.79
  -4   1   5 1593.94   76.69
   4  -1   5 1536.65   82.09
  -4  -1  -5 1605.94   78.69
   4   1  -5 1612.84   77.89
   4   1  -5 1581.64   78.89
  -4  -1  -5 1793.02   88.49
  -4  -1  -5 1622.44   84.29
  -4   1   5 1672.53   80.39
   4  -1   5 1552.94   77.29
   4   1  -5 1670.93   83.99
  -4  -1  -5 1563.34   82.69
   4   1  -5 1700.43   83.29
   4   1  -5 1695.93   83.59
   4  -1   5 1545.25   84.39
   4   1  -5 1625.44   79.79
   4  -1   5 1593.24   75.49
  -4   1   5 1701.13   86.09
   4   1  -5 1665.23   83.39
  -4   1   5 1562.14   77.29
   4   1  -5 1625.74   77.29
   4  -1   5 1595.04   82.59
  -4  -1  -5 1580.84   79.49
   4  -1  -5 1499.75   80.99
  -4   1  -5 1629.84   80.69
  -4  -1   5 1606.74   82.49
  -4   1  -5 1762.12   77.59
   4   1   5 1614.44   78.39
   4   1   5 1646.84   79.39
  -4   1  -5 1701.43   84.29
  -4  -1   5 1611.84   80.19
   4  -1  -5 1686.33   83.39
   4  -1  -5 1684.33   85.09
  -4   1  -5 1729.73   78.49
   4  -1  -5 1655.13   89.49
  -4   1  -5 1771.02   75.29
  -4  -1   5 1543.25   81.19
   4   1   5 1404.46   81.39
   4   1   5 1618.34   87.99
  -4   1  -5 1629.84   79.19
   4   1   5 1744.13   77.99
  -4  -1   5 1572.44   77.99
  -4   1  -5 1744.13   75.39
   4  -1  -5 1446.46   81.79
  -4  -1   5 1643.64   83.19
  -4   1  -5 1702.03   80.19
  -4  -1   5 1546.15   76.69
  -4  -1   5 1605.14   84.29
   4  -2   5  180.68   13.20
  -4   2   5  180.68   17.80
  -4   2   5  164.48   16.40
   4   2  -5  146.39   12.70
   4  -2   5  154.58   13.30
   4   2  -5  148.29   12.90
   4   2  -5  169.08   12.90
  -4  -2  -5  143.59   15.10
   4   2  -5  158.18   17.70
   4   2  -5  164.68   12.60
   4  -2   5  183.68   19.40
  -4  -2  -5  150.28   17.40
   4   2  -5  168.08   17.80
  -4   2   5  180.18   15.90
  -4   2   5  196.78   15.50
   4  -2   5  169.88   18.80
  -4  -2  -5  142.79   15.20
   4  -2   5  167.28   11.60
   4   2  -5  151.08   13.30
   4   2  -5  154.98   14.90
  -4  -2   5  181.28   17.80
   4   2   5  182.38   14.70
  -4  -2   5  135.39   16.50
   4  -2  -5  165.48   15.70
   4  -2  -5  161.08   15.00
   4  -2  -5  153.98   16.80
  -4  -2   5  162.78   13.80
  -4   2  -5  181.38   18.40
   4   2   5  162.98   15.30
   4   2   5  121.39   16.00
  -4   2  -5  169.18   11.40
  -4   2  -5  178.68   10.60
   4  -2  -5  179.98   35.20
  -4   2  -5  179.98   14.20
  -4  -2   5  179.18   15.40
  -4   2  -5  158.78   10.60
  -4   2  -5  159.88   14.40
   4   2   5  172.28   20.30
  -4   2  -5  170.18   13.20
  -4   3   5    4.20    3.80
   4  -3   5    6.30    3.50
   4  -3   5   10.10    6.90
   4  -3   5   13.50    4.60
  -4  -3  -5    0.90    3.00
  -4   3   5   -3.70    4.30
  -4  -3  -5    3.10    4.40
   4  -3   5   -0.10    3.70
  -4  -3  -5   12.20    7.60
   4   3  -5    2.60    2.30
   4   3  -5   13.60    5.60
  -4  -3  -5    5.50    3.60
   4   3  -5    3.70    2.90
  -4  -3  -5    8.90    6.50
   4   3  -5    1.40    3.00
   4  -3   5    6.80    2.00
   4   3  -5    6.10    5.70
   4   3  -5    7.90    6.20
   4   3  -5    1.10    4.00
  -4   3   5    0.20    5.00
   4  -3  -5    4.80    6.20
   4  -3  -5    3.80    3.80
   4   3   5   -3.70    3.80
  -4  -3   5    5.20    4.40
   4  -3  -5    3.00    3.40
   4   3   5    6.20    4.20
   4   3   5   11.60    6.00
  -4  -3   5    1.30    3.20
  -4  -3   5    5.70    3.80
  -4  -3   5    1.30    3.80
  -4   3  -5    5.80    2.70
  -4   3  -5    1.10    5.50
  -4   3  -5   12.00    5.50
   4  -3  -5    6.20    4.70
   4  -3  -5   11.40    5.80
  -4   3  -5    8.50    3.80
   4  -3  -5   -2.90    4.90
   4  -4   5   28.20    4.60
   4   4  -5   28.60    9.00
   4   4  -5   23.10   10.70
   4   4  -5   27.60    4.70
   4  -4   5   27.40   10.80
  -4  -4  -5   13.50    8.30
   4   4  -5   37.50   10.60
  -4  -4  -5   21.60    9.80
  -4  -4  -5   27.60    9.10
   4  -4   5   24.80    6.70
  -4   4   5   31.90   10.80
   4  -4   5   25.50    7.50
   4  -4   5   30.60   10.80
  -4  -4   5   28.20    7.30
   4  -4  -5   24.40    8.40
  -4  -4   5   19.50    6.50
   4  -4  -5   18.00    9.90
   4  -4  -5   21.70    9.10
  -4  -4   5   33.70   10.80
   4  -4  -5   38.40   14.00
   4   4   5   18.30    9.80
  -4   4  -5   13.80    6.80
  -4   4  -5   12.80    7.30
   4   4   5   29.70    7.70
   4   4   5   18.10    8.10
   4   4   5   29.80    8.30
   4  -5   5    1.20    7.10
   4   5  -5   14.30    6.60
  -4  -5  -5    7.70    8.80
  -4   5   5   15.50    8.20
   4  -5   5    2.00    5.40
  -4  -5  -5    8.50    6.60
  -4  -5  -5    4.00    8.20
   4  -5   5   10.10    8.90
  -4   5  -5    8.40    8.10
   4  -5  -5   13.60   10.00
   4   5   5   29.80    8.50
   4  -5  -5   -7.80    7.40
  -4  -5   5    4.60    8.00
   4  -5  -5    0.30    5.50
   4   5   5    8.10    4.70
  -4  -5   5   -2.50    5.60
  -4   5  -5    2.40    5.50
   4   5   5   15.90    8.80
  -4   6   5   -8.00    7.70
   4  -6   5    0.10    5.10
  -4  -6  -5   23.20   11.20
  -4  -6  -5   -7.60    7.00
   4   6  -5    6.10    9.50
   4  -6   5  -14.60    9.50
  -4  -6  -5    2.60    6.60
  -4  -6  -5   -6.20    6.20
   4  -6  -5   10.80    9.30
  -4  -6   5   15.60    7.60
  -4   6  -5    0.90    7.60
   4   6   5   12.00    7.40
   4  -6  -5  -10.80    9.50
  -4  -6   5    0.60    9.20
  -4  -6   5   -4.40    6.60
   4   6   5   -4.80   10.10
   4  -6  -5  -14.80    8.10
  -4   0   6  881.61   44.70
  -4   0  -6  799.82   43.70
  -4   0  -6  802.52   42.10
  -4   0   6  879.81   44.70
   4   0  -6  770.12   50.39
   4   0  -6  800.32   43.50
  -4   0   6  860.21   50.59
  -4   0  -6  835.52   40.60
   4   0   6  848.92   41.50
   4   0  -6  749.33   44.00
   4   0  -6  761.72   46.70
   4   0  -6  760.62   40.70
   4   0  -6  786.52   43.80
   4   0   6  830.42   42.40
  -4   0  -6  795.62   48.80
   4   0   6  876.51   39.70
   4   0   6  721.93   41.60
   4   0  -6  811.72   43.60
  -4   0   6  825.82   49.50
  -4   0   6  826.52   41.00
  -4   0  -6  786.42   49.00
   4   0  -6  807.02   48.30
  -4   0  -6  754.62   42.60
   4   0   6  806.62   50.19
   4   0   6  814.52   46.50
   4   0   6  765.32   42.70
   4  -1   6  128.69   11.00
  -4  -1  -6  125.29   17.60
  -4   1   6  127.49   10.80
  -4   1   6  125.79   10.00
  -4   1   6  138.89    9.80
  -4   1   6  155.28   14.00
   4   1  -6  132.19   14.20
  -4  -1  -6  125.99   14.10
   4   1  -6  130.49   11.10
   4  -1   6  139.59   16.00
   4  -1   6  134.39   10.10
   4   1  -6  115.79   13.60
  -4   1   6  138.69   11.00
   4  -1   6  143.69   14.90
  -4  -1  -6  127.39   12.00
   4   1  -6  117.39   10.50
   4  -1   6  172.78   16.70
   4   1  -6  132.09   12.70
   4   1  -6  121.49   14.60
   4   1  -6  118.49   11.70
  -4  -1  -6  131.89   12.10
   4   1  -6  131.89   14.70
  -4   1   6  125.69   16.50
  -4  -1  -6  137.99   15.70
  -4   1  -6  149.59   10.50
  -4  -1   6  127.69   10.60
   4   1   6  133.19   11.70
  -4  -1   6  124.29   13.10
  -4   1  -6  146.69   13.90
  -4  -1   6  125.19   14.60
  -4   1  -6  132.09   12.20
   4   1   6  163.68   11.50
   4  -1  -6  109.69   12.80
   4   1   6  147.49   13.00
  -4  -1   6  121.39   15.70
   4  -1  -6  111.69   17.40
  -4   1  -6  131.49   13.80
  -4   1  -6  121.39   14.30
  -4   1  -6  135.29   11.50
   4  -1  -6  145.09   16.10
   4  -1  -6  116.79   14.10
   4   1   6  138.29   17.70
  -4  -1   6  138.69   13.60
   4   1   6  122.69   13.20
  -4   1  -6  150.58    9.10
  -4  -1   6  153.68   16.00
  -4   1  -6  143.19    9.60
   4  -1  -6  124.19   11.60
  -4  -1   6  137.49   12.00
  -4   2   6  353.06   24.40
   4   2  -6  312.97   22.40
   4   2  -6  354.86   22.20
   4   2  -6  341.77   22.00
   4  -2   6  359.36   29.10
   4   2  -6  325.67   22.20
   4  -2   6  352.66   20.40
   4   2  -6  342.97   23.60
   4  -2   6  373.66   24.60
  -4  -2  -6  332.47   26.40
  -4  -2  -6  359.66   31.50
  -4   2   6  371.06   25.10
   4   2  -6  334.47   25.70
   4   2  -6  332.87   28.50
   4  -2   6  358.66   22.10
  -4  -2  -6  345.77   28.60
  -4   2   6  324.37   25.10
  -4  -2  -6  311.17   25.00
   4   2  -6  358.46   29.20
   4  -2   6  349.07   30.00
   4   2   6  359.96   32.60
  -4   2  -6  368.26   20.10
  -4  -2   6  358.86   25.70
  -4   2  -6  337.37   22.90
   4  -2  -6  343.57   32.80
  -4   2  -6  346.87   20.80
   4   2   6  338.57   24.10
   4   2   6  319.67   27.20
   4  -2  -6  308.17   24.70
   4  -2  -6  300.97   27.10
  -4   2  -6  353.96   19.60
  -4  -2   6  361.56   28.30
  -4   2  -6  307.87   22.80
  -4  -2   6  363.76   24.00
  -4   2  -6  321.37   22.10
   4  -2  -6  320.97   25.50
  -4  -2   6  373.06   28.90
   4   2   6  385.36   28.20
  -4   2  -6  360.06   29.30
   4  -3   6   66.29    8.40
   4   3  -6   50.79    8.60
  -4   3   6   36.80    9.50
   4  -3   6   54.19   12.50
  -4  -3  -6   55.39   10.10
  -4  -3  -6   52.69   14.30
  -4   3   6   45.00    9.20
  -4  -3  -6   57.19    7.00
  -4   3   6   67.19   13.00
  -4   3   6   59.19   13.40
   4  -3   6   37.20   11.70
   4   3  -6   61.69    9.10
  -4  -3  -6   59.99   14.60
   4  -3  -6   55.29   14.10
   4   3   6   55.79   11.70
   4   3   6   48.20   13.00
  -4  -3   6   52.99   13.30
   4  -3  -6   53.69   14.00
  -4   3  -6   64.69    8.80
  -4   3  -6   35.40    8.80
   4   3   6   63.39   15.70
  -4  -3   6   76.39   15.00
  -4  -3   6   60.99   10.00
  -4   3  -6   62.89   12.70
   4  -3  -6   50.19    9.30
   4   3   6   47.70    9.40
  -4  -3   6   64.79   11.90
   4  -4   6   48.10   14.00
  -4  -4  -6   36.00    8.00
  -4  -4  -6   38.70    8.80
   4   4  -6   47.00    7.80
  -4  -4  -6   46.20   15.70
   4  -4   6   45.20    9.00
  -4   4   6   48.50   11.50
  -4   4   6   35.60    9.20
   4   4  -6   32.40    8.90
  -4  -4  -6   41.80   15.00
  -4   4   6   48.50   12.40
   4   4  -6   45.50   11.10
   4  -4   6   34.70   14.70
  -4  -4   6   48.80   17.10
  -4   4  -6   33.30    9.80
   4   4   6   31.20   10.90
   4   4   6   45.00   10.40
   4  -4  -6   68.09   22.00
   4  -4  -6   43.50   14.50
   4   4   6   55.79   11.80
  -4  -4   6   56.19   11.00
   4  -4  -6   27.50   10.10
  -4  -4   6   45.20    9.50
   4  -4  -6   48.50   11.80
  -4   4  -6   48.90   11.10
  -4   5   6   27.20   12.50
   4  -5   6   23.60    6.80
  -4   5   6   24.70    7.90
   4   5  -6   12.90    8.90
   4  -5   6   10.20   10.30
  -4  -5  -6   29.90   12.70
  -4  -5  -6    4.40    8.50
  -4  -5  -6   25.00    8.20
   4  -5   6   15.20    9.60
  -4   5   6   10.20    7.90
  -4   5  -6   20.10   10.50
   4   5   6   15.10    8.10
   4  -5  -6   -0.20    9.80
  -4  -5   6   25.40    9.50
   4  -5  -6   30.70    8.80
   4   5   6   29.70   12.20
   4  -5  -6   43.20   15.10
  -4  -5   6   23.20    7.90
   4   5   6   36.90   11.90
  -4   5  -6   14.10    7.40
   4  -6   6    5.80    5.70
  -4  -6  -6   -1.10    6.50
  -4  -6  -6  -15.60    6.90
   4  -6   6    6.30   10.00
  -4   6   6   11.10    8.10
  -4   6   6   -5.40    8.00
   4   6  -6    0.40   10.40
  -4  -6  -6  -10.40    5.70
  -4  -6  -6    4.20    7.20
   4  -6  -6   13.10   13.00
  -4  -6   6  -12.90   11.00
   4  -6  -6   18.30   12.10
   4  -6  -6  -13.10    7.60
   4   6   6    7.30    8.90
  -4   6  -6    8.70    9.60
   4   6   6   -1.90    7.00
  -4  -6   6   25.50   12.60
  -4   0  -7   89.69   13.20
   4   0  -7   68.59   14.10
  -4   0   7   89.39    8.60
   4   0   7   98.49    7.40
  -4   0   7  105.19   15.10
   4   0  -7   92.99   10.70
   4   0  -7   62.09    9.20
   4   0  -7   87.19    8.60
   4   0  -7   90.69   10.30
   4   0  -7   92.59   12.80
   4   0   7   85.09    9.50
  -4   0  -7  113.19   15.30
   4   0  -7   97.89   10.40
  -4   0  -7   84.29    8.20
  -4   0  -7   95.99   10.50
   4   0  -7   77.29   11.30
  -4   0  -7   93.29    8.70
  -4   0  -7   93.29    9.50
   4   0   7   95.69   12.40
  -4   0   7   87.59   10.40
  -4   0  -7   82.19    9.40
   4   0   7   95.39    8.70
   4   0   7   70.69   14.00
   4   1  -7  101.99   10.00
  -4   1   7  132.49   10.20
   4   1  -7  101.09   12.10
   4  -1   7  112.59   15.30
  -4  -1  -7  113.89   14.90
   4  -1   7  114.89   10.60
   4   1  -7  107.99   11.30
   4   1  -7  104.99   13.30
  -4   1   7  112.49   12.60
  -4  -1  -7   95.19   12.60
  -4  -1  -7   72.39   14.20
   4  -1   7  117.29   15.50
   4   1  -7  100.39   13.20
   4   1  -7   98.09   13.40
  -4   1   7  123.99   10.70
  -4   1   7  137.59   17.30
  -4  -1  -7  101.79   11.00
   4  -1   7  136.69   14.20
  -4  -1  -7   97.49   11.00
   4   1  -7  112.89   14.90
   4   1  -7  117.69   10.70
  -4   1  -7  112.39   13.60
   4  -1  -7  113.89   14.60
   4   1   7   92.99   17.40
   4  -1  -7  122.59   11.70
   4  -1  -7  107.09   14.50
   4   1   7  125.39   12.80
  -4  -1   7  142.99   16.60
  -4  -1   7  121.69   13.00
   4   1   7  139.19   10.40
   4  -1  -7   84.79   10.50
  -4   1  -7  129.29    9.30
  -4   1  -7  102.69   11.60
  -4  -1   7  122.29   12.40
   4  -1  -7   88.59   11.90
   4  -1  -7  115.59    9.80
  -4   1  -7  109.69   14.90
  -4   1  -7  126.59   14.60
  -4   1  -7  125.89    8.40
  -4  -1   7  115.09   14.20
  -4   1  -7  111.89   11.10
  -4   1  -7  127.79   13.80
  -4  -1   7  125.19   13.80
   4   1   7  114.29   12.40
   4  -1  -7   82.19   16.70
   4   1   7  111.89   11.20
   4   1   7  129.09   13.20
   4   2  -7  108.89   10.90
  -4  -2  -7  102.99   15.20
   4   2  -7  107.99   20.10
  -4   2   7   82.39   15.60
   4   2  -7   88.49   11.40
   4   2  -7  110.39   15.80
   4   2  -7   94.89   11.30
  -4  -2  -7   95.39   18.20
   4  -2   7   96.09   10.10
  -4  -2  -7   81.69   14.50
  -4   2   7  100.59   12.30
   4  -2   7   97.19   18.30
  -4   2   7   97.89   12.70
   4   2  -7  112.69   13.80
   4  -2   7   93.19    9.30
   4  -2   7  144.09   17.80
   4   2  -7   95.59   10.30
  -4   2   7   88.49   11.90
   4  -2  -7   93.59   17.20
   4   2   7  115.99   12.90
  -4   2  -7   94.19   10.50
   4  -2  -7   68.39   16.10
   4   2   7  103.49   12.10
  -4  -2   7  108.09   12.90
  -4   2  -7  100.89   11.30
  -4   2  -7  109.49    8.40
  -4   2  -7   90.39   10.10
  -4   2  -7  120.59   10.10
  -4   2  -7   78.39    9.70
   4  -2  -7  102.79   15.00
  -4   2  -7  109.89   15.60
  -4  -2   7  114.29   15.10
  -4  -2   7  107.19   15.10
  -4  -2   7   89.09   15.40
   4   2   7   72.99   16.10
   4  -2  -7   92.89   13.10
  -4   2  -7   89.79   16.30
   4  -2  -7   89.19   12.10
   4  -3   7  127.29   11.70
  -4   3   7  125.59   18.10
  -4   3   7  111.49   15.10
   4   3  -7  113.19   13.20
  -4   3   7  113.49   15.80
   4   3  -7  111.49   14.50
   4   3  -7   93.79   12.30
  -4   3   7  114.49   15.80
   4   3  -7   95.29   10.50
  -4  -3  -7  101.49   15.90
  -4  -3  -7   97.39   19.40
  -4  -3  -7  104.79   20.80
   4  -3   7   93.69   18.80
   4   3  -7  101.39   10.50
   4  -3   7  100.29   20.60
   4   3   7  127.99   14.90
  -4  -3   7   93.59   17.20
  -4  -3   7  111.29   19.80
   4  -3  -7   87.09   20.30
   4  -3  -7  110.69   13.80
  -4   3  -7   91.99   13.60
   4  -3  -7  114.19   20.20
  -4   3  -7  125.79   11.70
   4  -3  -7   85.29   18.50
   4   3   7  100.89   14.90
  -4   3  -7  101.59    8.00
  -4  -3   7  102.79   13.10
  -4   3  -7   98.79   16.80
   4  -4   7   41.70   14.20
  -4  -4  -7   54.39    9.70
   4   4  -7   46.90    8.40
   4   4  -7   54.49   11.40
   4  -4   7   48.90    9.20
  -4  -4  -7   44.30   14.50
  -4   4   7   64.49   14.40
   4  -4   7   51.49   15.20
  -4   4   7   53.49   13.60
  -4   4   7   53.69   15.10
   4   4  -7   50.49   10.40
  -4  -4  -7   60.69    9.50
  -4  -4  -7   60.59   16.30
   4   4   7   42.80   14.00
  -4   4  -7   53.89   15.30
   4  -4  -7   25.30    8.40
  -4   4  -7   61.19   13.80
  -4  -4   7   58.19   15.00
  -4  -4   7   59.39   12.30
   4  -4  -7   35.70   14.50
   4  -4  -7   63.59   11.80
  -4  -4   7   49.80   10.40
   4  -4  -7   43.60   14.90
  -4  -4   7   72.49   16.60
   4   4   7   42.50   10.70
   4   4   7   62.59   12.30
   4  -5   7    8.40    9.00
   4   5  -7    2.90    2.40
   4  -5   7   15.80    9.00
   4   5  -7   -9.70    5.40
  -4   5   7   -6.50    5.80
  -4  -5  -7    0.70    7.90
  -4   5   7   -1.40    6.70
  -4  -5  -7   -5.50    6.50
  -4  -5  -7    6.80    5.20
  -4   5   7    1.40    5.10
   4  -5   7    0.30    4.00
   4   5   7   21.40    8.20
  -4   5  -7    5.60    6.50
   4  -5  -7  -14.60    8.00
   4  -5  -7    3.60    6.20
  -4   5  -7    0.90    7.40
   4   5   7   11.50    6.90
   4  -5  -7    7.10    8.50
  -4  -5   7   11.50    4.70
  -4  -5   7   13.70   10.30
  -4  -5   7   -1.90    6.70
   4   5   7    4.70    7.80
   4   6  -7  -10.50    8.70
  -4  -6  -7   14.20   11.80
  -4  -6  -7  -14.70    6.70
   4  -6   7    2.10    9.30
  -4   6   7    5.10    9.20
  -4   6   7    3.90    8.20
   4  -6   7   -3.70    5.60
  -4  -6  -7    9.90    9.00
   4  -6  -7   13.90   10.10
   4   6   7   -1.10    8.00
   4  -6  -7  -10.20    7.30
   4  -6  -7    7.70   12.50
  -4   6  -7   13.50   10.80
  -4  -6   7  -16.50    7.50
  -4  -6   7    5.20    6.80
   4   6   7   -1.40    7.80
  -4   0  -8 1000.40   51.69
   4   0   8 1030.40   55.09
   4   0  -8 1022.90   61.79
   4   0   8  950.40   63.39
   4   0   8 1036.30   53.69
   4   0  -8 1019.80   56.09
  -4   0   8 1032.00   56.19
  -4   0  -8 1024.70   62.79
   4   0  -8 1068.79   65.89
  -4   0  -8  958.10   62.49
   4   0  -8  991.60   52.39
   4   0  -8 1062.69   60.99
   4   0   8 1004.10   51.19
  -4   0  -8 1007.80   55.69
   4   0  -8 1063.39   55.49
  -4   0  -8 1000.10   53.49
  -4   0   8 1088.09   65.09
   4   0  -8 1023.40   55.69
  -4   0   8 1020.50   56.39
  -4   0   8 1047.10   52.49
  -4   0  -8  986.40   54.29
  -4   0  -8 1006.60   50.89
   4   0  -8 1031.80   55.99
  -4   1   8   83.99   17.30
  -4  -1  -8   94.59   17.40
   4   1  -8   92.59   12.50
  -4  -1  -8   87.29   10.50
   4   1  -8   54.79   12.00
   4  -1   8  100.39   13.40
  -4  -1  -8   50.39   13.00
   4  -1   8   82.59   10.00
  -4  -1  -8   92.19   13.60
  -4   1   8   95.69   10.20
   4   1  -8   97.09   15.00
   4   1  -8   82.09   14.60
   4   1  -8  103.79   12.70
   4  -1   8   64.09   13.10
   4  -1   8   99.09   18.30
   4   1  -8   76.69   10.30
  -4   1   8   81.39   12.80
  -4   1   8   89.09    9.80
   4   1  -8   92.69    9.80
   4   1  -8   79.39    9.20
  -4  -1  -8   90.09   11.00
   4   1   8   89.69   12.20
   4   1   8   79.29   12.80
  -4   1  -8   91.79    7.50
  -4   1  -8   83.89   15.10
   4   1   8   98.19   11.10
   4  -1  -8   97.59   14.00
   4   1   8   97.79    9.10
  -4  -1   8   75.19   13.00
  -4  -1   8   91.79   15.30
  -4  -1   8   84.09    9.30
   4  -1  -8   88.49   10.20
  -4   1  -8   98.89    8.40
  -4  -1   8   86.69   11.20
  -4   1  -8  118.19   16.30
  -4  -1   8   67.19   14.40
   4  -1  -8   87.29    8.80
  -4   1  -8  102.09    8.40
  -4  -1   8  106.79   14.90
   4   1   8   74.79   10.60
  -4  -1   8   82.49   16.20
  -4   1  -8   88.79   12.30
   4  -1  -8  104.49   19.90
  -4   1  -8   86.39   13.00
   4  -2   8   24.10    6.50
  -4   2   8   21.10    6.10
   4  -2   8   14.00    7.40
   4   2  -8    8.90    4.30
   4   2  -8   21.90    6.10
   4   2  -8   12.70    7.40
   4  -2   8   18.60    7.70
  -4   2   8   28.70    6.60
   4  -2   8   22.30    5.70
   4   2  -8   39.10   11.00
   4   2  -8   15.50    5.50
  -4  -2  -8   10.40    6.80
  -4   2   8   23.70    7.60
  -4  -2  -8   18.10    6.60
  -4   2   8   21.30    7.30
   4   2  -8   17.80    4.90
  -4  -2  -8    4.00    6.20
  -4   2   8   21.30    6.00
   4   2  -8   25.50    6.50
   4  -2   8   20.40    5.80
  -4  -2  -8   14.10    7.10
   4   2  -8   28.50   10.60
   4  -2  -8   26.00   11.10
   4  -2  -8   16.60    6.80
   4  -2  -8   25.40    9.00
  -4   2  -8   20.80    6.40
  -4  -2   8   36.50   11.00
   4   2   8   11.20    4.80
  -4   2  -8   24.60    5.10
  -4   2  -8    9.80    8.50
   4  -2  -8   20.30    8.60
  -4  -2   8   31.80   10.70
  -4   2  -8   16.90    5.50
   4   2   8   22.90    6.50
  -4  -2   8   14.70    5.20
  -4   2  -8   23.00    9.90
  -4   2  -8   20.90    4.30
   4   2   8    6.70    7.40
   4   2   8   24.60    6.70
  -4   2  -8   18.40    5.50
  -4  -2   8   28.30    8.20
   4  -2  -8    7.90    7.40
   4   2   8   26.20    9.30
  -4  -2   8   18.10    7.90
  -4   2  -8   12.60    5.70
  -4  -3  -8  154.78   22.00
  -4  -3  -8  146.19   19.30
   4   3  -8  183.08   20.00
   4   3  -8  179.58   15.20
   4  -3   8  192.58   15.70
  -4   3   8  197.38   23.70
  -4   3   8  185.68   21.20
  -4  -3  -8  181.98   26.30
   4   3  -8  168.68   16.20
   4  -3   8  210.78   25.50
   4  -3   8  203.78   24.90
   4   3  -8  170.28   14.00
  -4   3   8  236.98   21.90
  -4   3   8  191.18   19.80
  -4   3  -8  199.58   15.40
  -4  -3   8  201.48   19.00
   4   3   8  201.48   19.70
  -4   3  -8  173.18   17.90
  -4  -3   8  211.08   24.40
  -4  -3   8  171.28   19.20
   4  -3  -8  180.48   19.80
   4   3   8  189.18   22.70
   4  -3  -8  209.78   29.00
   4  -3  -8  223.48   25.40
  -4   3  -8  191.08   23.30
  -4  -3   8  155.08   22.60
  -4   3  -8  157.58   14.70
   4   4  -8   17.60    7.10
   4  -4   8   12.80    7.70
   4   4  -8   11.40    5.20
  -4   4   8    8.90    6.20
  -4  -4  -8    2.60    6.90
  -4  -4  -8   15.00    9.30
  -4   4   8   14.00   14.70
   4  -4   8   -0.90    5.70
  -4   4   8    7.00    5.30
  -4  -4  -8    7.70    6.30
  -4   4  -8   21.30   10.00
   4  -4  -8    8.30    5.10
   4   4   8    8.80    5.90
  -4  -4   8    4.70    5.10
   4   4   8   10.00    5.80
   4  -4  -8    0.90    5.00
   4   4   8    7.10    7.20
  -4  -4   8    6.80    7.10
   4  -4  -8   17.00   10.30
  -4  -4   8   -2.20    4.80
  -4  -4   8    9.70    7.20
   4  -4  -8   -6.80    7.80
   4  -5   8    7.40    4.50
   4  -5   8    4.40    9.50
  -4   5   8   12.60    9.00
   4  -5   8   15.80   11.00
   4   5  -8   13.80    6.60
  -4   5   8   20.00   10.30
  -4  -5  -8    5.10    6.80
  -4  -5  -8    3.20    9.40
  -4  -5  -8  -10.40    6.80
   4   5   8   -1.80    6.50
   4   5   8   -7.40    6.20
   4  -5  -8    7.40    9.60
  -4  -5   8    7.00    8.30
  -4   5  -8    4.30    7.20
  -4  -5   8   21.10   10.30
   4  -5  -8   19.80    9.50
   4  -5  -8    6.50   13.10
   4   5   8   18.60   12.10
  -4  -5   8    9.10    6.60
   4   6  -8    7.80   11.60
  -4   6   8    2.30    9.40
   4  -6   8   -6.20   10.30
   4  -6   8    3.80    6.90
  -4  -6  -8  -10.80    9.90
  -4   6   8   -6.30   11.70
  -4   6  -8    1.90   10.30
   4  -6  -8   -6.70    9.30
  -4  -6   8    8.20    8.00
   4   0  -9  144.39   15.20
   4   0  -9  120.29   17.60
   4   0  -9  116.39   13.90
  -4   0  -9  133.29   11.60
  -4   0  -9  139.99   13.30
   4   0  -9  142.29   20.10
  -4   0  -9  152.88   12.40
  -4   0   9  137.09   15.20
   4   0   9  101.39   19.50
   4   0  -9  122.39   16.60
   4   0  -9  142.39   10.70
  -4   0  -9  144.69   19.10
  -4   0   9  119.19   14.20
   4   0   9  125.29   15.70
  -4   0  -9  114.69   17.30
   4   0   9  129.09   13.80
   4   0   9  130.69   11.00
  -4   0  -9  157.08   14.30
   4   0  -9  135.89   12.50
  -4   0  -9  117.59   13.20
  -4   0   9  120.89   20.90
   4   0   9  130.19   13.00
   4   0  -9  140.59   14.60
  -4   0   9  133.79   12.20
   4   0  -9  151.78   14.10
  -4  -1  -9  309.17   23.30
   4   1  -9  296.47   28.30
   4  -1   9  297.47   23.90
   4   1  -9  286.77   20.90
   4  -1   9  299.87   21.20
  -4  -1  -9  353.66   26.90
   4  -1   9  281.67   27.30
  -4  -1  -9  315.27   29.60
   4  -1   9  287.07   21.90
   4   1  -9  266.27   22.20
  -4   1   9  332.07   31.60
   4   1  -9  283.57   25.70
  -4   1   9  319.67   24.90
  -4   1   9  326.47   21.30
   4   1  -9  286.87   20.90
  -4  -1  -9  303.97   22.70
   4  -1   9  291.67   27.50
  -4   1   9  307.77   20.90
   4   1  -9  280.97   25.10
   4   1  -9  281.97   26.90
  -4  -1  -9  301.47   31.00
  -4   1  -9  281.77   23.30
   4  -1  -9  270.47   21.20
  -4   1  -9  279.57   25.60
   4  -1  -9  284.77   26.80
   4   1   9  316.47   18.50
   4   1   9  272.97   21.40
   4  -1  -9  314.27   22.90
  -4  -1   9  278.77   25.80
  -4  -1   9  311.27   30.20
  -4  -1   9  261.27   22.10
  -4   1  -9  300.87   19.50
   4  -1  -9  281.57   24.00
  -4   1  -9  272.37   25.00
  -4   1  -9  288.87   18.70
  -4   1  -9  318.87   26.80
   4   1   9  252.27   21.30
   4   1   9  279.97   31.20
  -4  -1   9  290.17   20.20
   4  -1  -9  253.97   26.70
  -4   1  -9  284.57   21.60
  -4   1  -9  323.07   18.70
  -4  -1   9  278.17   22.00
   4   1   9  278.77   23.30
   4  -1  -9  287.97   19.90
   4  -1  -9  295.57   32.10
  -4   1  -9  289.07   29.00
   4   1   9  291.47   24.70
   4   2  -9  279.87   22.00
   4  -2   9  292.87   21.20
   4   2  -9  239.78   21.80
  -4   2   9  290.47   19.90
  -4   2   9  316.57   25.60
  -4  -2  -9  260.97   26.20
   4  -2   9  248.18   20.30
  -4   2   9  315.47   30.90
  -4   2   9  289.57   21.80
  -4  -2  -9  253.27   26.10
  -4  -2  -9  303.57   32.70
   4   2  -9  253.57   19.80
   4  -2   9  268.77   24.70
   4   2  -9  233.38   25.30
   4  -2   9  250.47   28.60
   4   2  -9  281.17   24.70
   4  -2   9  246.78   25.40
   4   2  -9  245.08   26.40
  -4  -2  -9  285.37   27.40
  -4   2   9  293.87   21.20
  -4  -2   9  280.07   26.10
  -4  -2   9  267.67   27.80
   4   2   9  262.17   21.70
   4   2   9  224.28   23.30
   4   2   9  305.07   22.70
   4  -2  -9  268.97   23.80
  -4  -2   9  240.28   20.40
  -4  -2   9  259.67   23.60
  -4  -2   9  274.67   27.70
   4  -2  -9  294.47   34.40
   4   2   9  270.97   23.50
  -4   2  -9  267.17   16.40
  -4   2  -9  254.77   20.80
  -4   2  -9  211.48   25.80
  -4   2  -9  251.67   18.70
   4  -2  -9  232.28   25.90
   4   2   9  331.37   21.50
  -4   2  -9  262.47   21.70
   4  -2  -9  242.68   24.60
  -4   3   9  125.39   17.00
  -4   3   9   89.69   17.50
  -4  -3  -9   88.19   18.70
   4   3  -9  100.39   11.30
  -4   3   9   90.69   14.60
   4  -3   9   75.59   18.30
   4   3  -9   76.79   15.30
  -4  -3  -9   89.09   17.10
   4  -3   9   92.69   18.70
   4  -3   9  102.19   11.90
  -4  -3  -9   76.59   17.50
  -4  -3   9  127.89   17.10
   4  -3  -9   75.89   17.80
  -4   3  -9   95.69    9.40
  -4   3  -9   85.29   13.00
  -4   3  -9   99.79   10.30
  -4  -3   9  102.39   18.90
   4   3   9   83.49   15.30
   4  -3  -9  103.69   23.50
   4   3   9  107.49   16.30
  -4  -3   9  118.09   16.60
  -4  -3   9   98.39   20.40
   4  -4   9   38.40    8.40
  -4  -4  -9   24.10   10.10
  -4   4   9   35.90   12.30
   4   4  -9   29.50    8.10
   4  -4   9   35.30   12.20
  -4  -4  -9   41.90   14.50
  -4  -4  -9   50.99   15.70
   4  -4   9   32.90   12.40
  -4   4   9   30.20   12.00
   4   4  -9   24.10    8.60
  -4   4   9   32.20   10.60
  -4  -4   9   34.50   12.80
   4  -4  -9   28.40    9.90
   4   4   9   53.19   11.90
  -4  -4   9   33.10   12.50
   4  -4  -9   43.40   12.90
  -4  -4   9   45.90   11.00
   4   4   9   47.10   10.20
  -4   4  -9   38.10   11.10
   4  -4  -9   29.40   13.50
  -4   5   9   -3.10    7.60
  -4  -5  -9  -11.40    7.90
   4  -5   9    0.60    4.60
  -4   5   9   11.50    9.20
   4  -5   9   14.30    9.50
   4  -5   9   21.90   10.90
   4   5  -9    9.40    7.70
  -4  -5  -9    1.00    7.50
  -4  -5   9    8.20    9.50
   4  -5  -9    9.50   10.10
   4   5   9   -8.30    5.50
   4  -5  -9   11.50    6.80
   4  -5  -9  -14.10    9.70
  -4  -5   9   -3.50    5.60
   4   5   9   -9.30    5.70
  -4   5  -9    6.10    6.70
  -4   0 -10  837.72   55.69
  -4   0  10  799.72   47.00
  -4   0  10  882.31   54.49
  -4   0  10  781.82   42.60
   4   0 -10  713.03   55.39
  -4   0 -10  754.52   53.09
   4   0 -10  739.33   45.70
   4   0  10  774.42   50.49
   4   0 -10  781.42   45.60
   4   0  10  722.03   39.50
   4   0 -10  752.82   52.19
   4   0  10  741.33   43.50
   4   0  10  761.62   45.60
   4   0 -10  671.93   47.00
   4   0 -10  686.23   42.10
   4   0  10  755.52   55.89
  -4   0  10  812.12   57.59
   4   0 -10  722.73   42.40
  -4   0 -10  783.02   41.70
  -4   0 -10  721.33   46.80
  -4   0 -10  750.62   41.30
   4   0 -10  739.53   39.70
   4   1 -10   20.70    8.40
   4   1 -10   38.10    9.90
  -4   1  10   16.30   10.20
   4   1 -10   35.40    7.80
  -4  -1 -10   25.60    9.20
   4   1 -10   15.40    7.00
  -4   1  10   30.90    7.70
   4  -1  10   28.20    7.50
  -4  -1 -10   20.70   12.30
   4  -1  10   24.10    7.90
  -4   1  10   21.00    7.70
  -4  -1 -10   28.90    7.80
  -4   1  10   28.20    7.70
   4   1 -10   28.60    9.30
   4  -1  10   20.50    8.30
   4  -1  10   19.10   11.20
   4  -1  10   18.40    8.60
   4  -1 -10   32.40    9.60
  -4  -1  10   19.30    6.40
   4  -1 -10   35.50    8.10
  -4   1 -10   34.20   10.30
   4  -1 -10   31.10    9.00
   4   1  10   24.10    7.20
   4   1  10   25.00    5.00
   4  -1 -10    5.90    8.00
  -4  -1  10   32.30    8.10
  -4   1 -10   28.40    5.80
  -4  -1  10   33.40   12.40
  -4  -1  10   38.30   10.70
   4   1  10   27.20    8.00
  -4   1 -10   31.60    6.40
   4  -1 -10   25.20    5.80
  -4   1 -10   29.90    5.10
  -4  -1  10   26.60    6.00
   4   1  10   33.20    9.70
  -4   2  10   46.20   11.20
   4   2 -10   48.20   10.20
   4  -2  10   34.40   11.80
  -4   2  10   36.00    8.20
  -4  -2 -10    8.70    8.90
  -4  -2 -10   43.30   12.00
  -4   2  10   35.20   11.20
  -4   2  10   39.00    8.70
   4  -2  10   39.70   11.10
   4  -2  10   20.40    6.30
   4  -2  10   33.00    7.60
  -4   2 -10   28.40    8.60
  -4   2 -10   33.50    7.90
  -4  -2  10   23.20    6.70
  -4   2 -10   34.60    6.90
  -4   2 -10   30.80    5.20
  -4  -2  10   32.80   11.10
   4   2  10   41.20    9.90
   4   2  10   29.60    9.40
  -4   2 -10   19.10    4.80
   4  -2 -10   25.10   10.90
   4   2  10   15.90    7.10
  -4  -2  10   34.60   10.60
   4  -2 -10   34.10    7.00
   4   2  10   37.20    7.50
  -4  -2  10   23.90   10.60
   4  -2 -10   29.50   10.10
   4   2  10   20.60    7.70
   4  -2 -10   30.40    9.80
  -4   3  10   41.30   12.60
   4   3 -10   40.40    8.00
   4  -3  10   60.29   15.50
  -4  -3 -10   46.10   15.60
  -4   3  10   58.39   12.10
   4  -3  10   27.60   11.60
  -4   3  10   44.20   11.50
   4  -3  10   63.79   11.00
  -4   3  10   47.30   10.00
  -4  -3 -10   53.69   16.40
  -4   3  10   37.60   11.00
  -4   3 -10   46.00    6.50
  -4  -3  10   49.99   11.50
   4  -3 -10   35.10    7.70
   4   3  10   48.20   11.20
   4   3  10   59.09   13.40
  -4   3 -10   39.70   13.10
   4  -3 -10   54.19   17.90
  -4   3 -10   59.89    7.60
  -4  -3  10   49.90   15.60
  -4  -3  10   54.59   15.40
   4  -3 -10   38.10   13.40
  -4   3 -10   60.59    7.80
   4   3  10   50.99   11.20
  -4   4  10   70.99   16.40
   4  -4  10   58.09   11.50
  -4   4  10   83.39   18.80
   4  -4  10   54.69   16.60
   4   4 -10   65.79   11.70
  -4   4  10   96.09   13.50
  -4  -4 -10   59.19   17.20
  -4  -4 -10   71.59   17.10
   4   4 -10   59.69   11.40
   4  -4  10   44.40   15.70
  -4  -4  10   71.49   14.10
  -4  -4  10   64.09   16.80
   4   4  10   73.49   14.30
   4  -4 -10   57.89   17.60
  -4  -4  10   95.39   22.10
   4  -4 -10   46.60   17.60
   4  -4 -10   79.09   11.10
   4   4  10   76.69   15.30
  -4   4 -10   72.99   12.80
  -4  -5 -10    7.10    9.30
  -4  -5 -10   -9.70    9.50
   4  -5  10   19.00   11.80
  -4   5  10   -3.80    7.40
   4   5 -10    5.90    8.90
   4  -5  10   20.40   13.40
   4  -5  10    2.40    5.40
   4  -5 -10   -8.40   10.70
   4   5  10    0.60    7.20
  -4  -5  10   14.50    9.40
   4   5  10   -0.80    7.60
  -4  -5  10   15.70    8.30
   4  -5 -10    7.00    9.50
   4  -5 -10    3.40    7.60
   4   0  11  279.37   18.60
   4   0 -11  254.07   23.30
   4   0 -11  308.17   25.10
  -4   0  11  296.47   25.00
   4   0  11  279.17   23.80
   4   0 -11  259.17   21.50
   4   0 -11  269.17   23.90
  -4   0 -11  298.87   20.60
  -4   0  11  300.37   22.60
   4   0  11  285.07   22.50
  -4   0  11  295.17   32.50
   4   0  11  322.57   29.00
   4   0 -11  272.97   19.50
  -4   0 -11  315.97   21.40
  -4   0 -11  300.37   23.00
  -4   0  11  322.87   26.70
   4  -1  11   29.90    7.70
  -4   1  11   24.50   10.80
   4   1 -11   45.20   11.50
   4   1 -11   28.80    8.30
  -4   1  11   22.60    7.60
  -4  -1 -11   37.80    8.50
  -4   1  11   49.40   16.20
   4   1 -11   26.40    7.00
   4  -1  11   28.00   10.40
   4  -1  11   28.60    8.20
   4  -1  11   30.10    7.70
  -4  -1 -11   25.80   11.10
  -4  -1 -11   21.70    7.70
   4   1 -11   19.70    8.70
   4  -1  11   24.40   10.30
   4   1  11   29.10    9.00
  -4  -1  11   20.40    8.00
  -4   1 -11   26.50    9.00
   4  -1 -11   18.10    7.00
  -4   1 -11   35.50    6.80
  -4   1 -11   30.70   11.10
  -4  -1  11   18.50    7.00
  -4   1 -11   39.90    6.10
   4  -1 -11   42.50   11.70
  -4  -1  11   16.10    6.00
  -4   1 -11   17.30    5.30
  -4  -1  11   35.20    7.50
   4  -1 -11   28.10    6.50
   4  -1 -11   22.50   10.40
   4   1  11   28.00    8.90
   4   1  11   22.70    7.50
   4   2 -11   33.80   10.60
  -4  -2 -11   48.50   14.10
  -4   2  11   40.80   12.50
   4  -2  11   37.00   12.90
   4  -2  11   37.60   11.30
  -4   2  11   52.19   10.70
   4  -2  11   44.40   11.50
   4  -2  11   55.39   15.60
  -4  -2 -11   21.30   18.10
  -4   2  11   46.00   14.30
  -4  -2  11   28.30    6.90
   4   2  11   50.49    8.70
  -4   2 -11   32.40    6.70
   4   2  11   46.00   10.60
   4   2  11   38.90    9.90
  -4   2 -11   44.10    9.60
   4  -2 -11   51.59   21.90
   4   2  11   41.50   11.00
  -4   2 -11   50.29    8.00
  -4  -2  11   39.60   11.80
   4   2  11   40.30   10.30
   4  -2 -11   47.30   16.30
  -4  -2  11   34.10   10.70
  -4  -2  11   33.90    9.60
  -4   2 -11   42.30   10.10
  -4   3  11   10.80    6.70
   4   3 -11    9.70    5.60
  -4   3  11   18.00    7.20
  -4   3  11   32.60   12.60
   4  -3  11    2.20   11.00
   4  -3  11   14.90    6.60
   4  -3  11   11.70    5.50
  -4   3  11    9.90    8.30
   4  -3  11   12.40   10.70
  -4  -3 -11    9.80    6.40
  -4  -3 -11   11.50   10.30
   4  -3 -11   12.40   11.20
   4   3  11    1.90    4.10
   4   3  11   17.00    7.80
  -4   3 -11   17.80    5.10
   4  -3 -11   26.50   11.10
   4   3  11    9.40    5.60
  -4   3 -11   17.60    4.30
  -4  -3  11   18.90    9.60
   4   3  11   12.70    7.40
  -4  -3  11   11.40    7.30
  -4  -3  11   11.00    7.50
  -4   3 -11   14.00    6.10
  -4   3 -11   10.20    5.50
  -4  -4 -11    3.40    9.90
  -4   4  11   15.70    5.20
  -4   4  11   -4.50    7.60
   4  -4  11   -1.70    5.00
  -4  -4 -11    2.10    9.10
   4  -4  11    6.40    7.90
  -4   4  11   26.00   13.40
   4   4 -11   -3.60    6.80
  -4   4  11   -1.60    5.60
   4  -4  11   51.39   17.80
  -4  -4  11    1.70    7.50
  -4   4 -11    6.00    5.00
   4   4  11    4.50    5.60
   4   4  11    6.40    7.10
   4   4  11    5.10    5.60
   4  -4 -11  -11.30    8.70
  -4  -4  11    6.20    8.90
   4  -4 -11   19.10   11.70
   4   4  11    9.90    8.70
  -4  -4  11    9.20    7.70
  -4   5  11    1.80    9.00
   4  -5  11   14.40   10.00
   4   5 -11  -12.30    8.30
   4  -5  11   30.90    6.40
  -4   5  11   13.50   10.20
  -4  -5 -11   22.40   11.40
   4  -5  11   20.90   12.10
  -4  -5  11    6.00   10.90
   4  -5 -11   10.70   11.60
  -4   5 -11   -1.00    8.40
   4   5  11    8.00    7.10
  -4  -5  11    9.10    9.60
   4   5  11    1.20    9.30
  -4   0  12   21.30    6.40
  -4   0 -12    7.60    7.50
   4   0 -12   19.90    5.00
   4   0 -12   15.70    6.60
   4   0  12    8.30    5.00
  -4   0 -12   13.30    5.90
   4   0 -12   14.20    9.40
  -4   0  12   19.00   10.50
  -4   0 -12   14.20    6.30
   4   0  12    8.10    5.40
  -4   0  12    6.70    6.20
   4   0 -12   12.30    4.20
   4   0  12    9.10    6.40
  -4   0 -12   15.40    5.30
  -4   0  12    9.50    6.60
   4  -1  12   21.60    6.70
   4   1 -12   14.40    7.80
  -4  -1 -12    7.70    6.10
  -4   1  12   19.00    6.20
  -4  -1 -12   19.00    7.30
  -4  -1 -12    5.20    5.40
  -4   1  12   17.10    6.20
  -4   1  12   15.50   12.50
   4  -1  12    7.00    7.10
   4   1 -12    3.20   11.80
  -4  -1  12    8.60    5.20
   4  -1 -12   16.20    6.50
  -4   1 -12   12.10    4.80
  -4  -1  12   18.60    9.50
   4   1  12    5.70    5.70
   4   1  12   28.70    9.90
  -4   1 -12   20.80    5.50
   4  -1 -12   12.10    5.70
  -4   1 -12   10.00    2.90
  -4  -1  12   21.00    7.20
  -4  -1  12   19.50    6.50
   4  -1 -12    2.20    8.00
   4   1  12    7.50    5.30
   4  -1 -12    6.60    4.10
  -4  -2 -12   10.60    8.20
  -4   2  12   20.90   12.80
  -4  -2 -12   14.00    8.70
   4  -2  12    1.00    6.20
  -4   2  12    8.80    5.80
   4  -2  12    7.50    5.30
   4  -2  12    9.30    8.40
   4  -2  12    6.20    6.40
   4   2 -12   17.60    8.30
  -4   2  12    6.70    6.40
   4   2  12   -5.00    5.60
   4   2  12    6.40    4.40
  -4   2 -12   13.40    4.40
  -4  -2  12    3.70    3.60
  -4  -2  12    3.40    5.30
  -4   2 -12    7.80    3.10
   4   2  12   12.10    4.40
  -4   2 -12   -0.80    4.60
  -4   2 -12    9.80    7.30
   4   2  12    1.10    5.80
   4   2  12   -1.70    4.90
  -4   2 -12    9.20    4.40
  -4  -2  12    1.50    9.10
   4  -2 -12    3.40    7.90
   4  -2 -12   21.60    9.50
  -4   3  12   -4.60    8.80
  -4   3  12    8.90    7.50
   4  -3  12   16.10    5.50
   4  -3  12   17.50    8.80
   4   3 -12   18.10    9.20
  -4   3  12   26.20    8.70
   4  -3  12   10.30    7.10
  -4  -3 -12   -0.20    6.70
  -4   3  12   11.00    8.90
  -4  -3 -12   -3.40    7.40
   4  -3  12    4.80    7.10
  -4   3  12   18.50    6.60
  -4   3 -12   13.60    6.00
   4   3  12   19.30    9.10
  -4  -3  12    0.50    7.00
  -4   3 -12   10.30    3.80
  -4  -3  12    1.90    7.50
   4   3  12   10.90    6.10
  -4   3 -12   10.10    5.50
   4   3  12   16.80    7.60
   4  -3 -12   35.50   13.20
  -4  -3  12    2.10    5.40
   4   3  12   -2.00    6.00
   4  -3 -12    7.40   10.80
  -4  -4 -12    0.30    9.60
  -4   4  12  -10.30    6.30
   4  -4  12    4.50    7.90
   4  -4  12   10.50    7.00
   4  -4  12   -7.10    6.80
  -4   4  12   21.00    8.60
  -4   4  12   -0.50    6.80
  -4  -4 -12    2.40    8.60
   4   4  12   -5.60    5.00
  -4  -4  12   -9.70    6.40
  -4   4 -12    4.40    5.50
  -4  -4  12   -3.00    7.30
   4   4  12   -4.30    6.00
   4   4  12   -7.30    4.10
  -4  -4  12    6.00    9.20
   4  -4 -12   -0.60   11.50
   4  -4 -12   -4.60    8.40
  -4   5  12    7.50    7.50
   4  -5  12   -6.90    7.50
  -4  -5 -12  -10.10   10.30
   4   5  12   13.40   10.40
  -4  -5  12    5.40    8.70
   4   5  12    0.50    7.50
   4  -5 -12  -14.30   10.90
  -4   5 -12   -1.10    8.50
  -4   0 -13   23.40   10.90
   4   0  13   38.20   10.20
   4   0  13   23.90   10.30
   4   0 -13   26.90   10.40
   4   0 -13   17.50    5.80
  -4   0  13   24.00    7.40
  -4   0  13   38.40   10.70
   4   0  13   20.70    6.80
   4   0 -13   33.70    7.80
  -4   0 -13   34.90    8.20
  -4   0 -13   26.80    6.70
  -4   0  13   20.50    8.20
  -4   0 -13   17.50    6.20
   4   0 -13   27.50   14.40
   4  -1  13   41.20    9.20
  -4  -1 -13   30.10   10.50
   4  -1  13   33.10   12.00
  -4   1  13   41.60    9.40
   4   1 -13   28.40   11.70
  -4   1  13   54.19   12.90
  -4   1  13   34.70   13.80
  -4  -1 -13   30.50    7.40
   4  -1  13   51.39   11.20
   4  -1  13   58.39   11.30
  -4   1  13   55.89   10.70
  -4  -1 -13   34.00   12.30
   4  -1 -13   21.40   12.80
   4   1  13   42.60   10.90
   4   1  13   54.89   12.20
  -4  -1  13   52.29   14.30
   4  -1 -13   39.30   11.20
  -4  -1  13   39.10   10.70
   4  -1 -13   51.59    8.50
  -4   1 -13   63.39    8.50
  -4   1 -13   40.10    7.10
  -4   1 -13   39.40   12.20
  -4  -1  13   49.80    9.60
   4   1  13   52.59   13.30
  -4   1 -13   59.79   11.20
   4  -1 -13   50.89    9.90
   4   2 -13    8.40    7.00
   4  -2  13   20.30    7.20
  -4   2  13   20.30    7.60
  -4  -2 -13   20.60   11.60
   4  -2  13   15.30    7.10
   4  -2  13   14.00    8.50
  -4   2  13    8.60    7.20
  -4  -2 -13   17.30    6.90
  -4   2  13   19.00   12.40
  -4  -2  13   16.20    5.80
  -4  -2  13   14.30    6.90
  -4   2 -13    4.30    8.20
   4   2  13   11.20    6.70
   4  -2 -13   14.90    8.90
  -4  -2  13   27.20   11.50
  -4   2 -13   20.80    4.40
   4   2  13   13.20    7.50
  -4   2 -13   26.00    5.10
  -4   2 -13   10.30    7.30
   4  -2 -13    8.10    9.80
   4   2  13   10.50    6.40
  -4   3  13   24.40   10.00
   4   3 -13   11.60    6.20
   4  -3  13   22.30    7.70
  -4   3  13   30.60    8.80
  -4  -3 -13    2.60   11.10
   4  -3  13   25.40   10.00
   4  -3  13   18.70   13.20
  -4   3  13   31.80   15.00
  -4  -3 -13    9.50    9.60
   4  -3 -13    8.50   10.40
   4  -3 -13   12.80   14.00
  -4   3 -13   26.60    7.10
   4   3  13   18.80    7.50
  -4  -3  13   13.90    8.20
   4   3  13   33.10   10.70
  -4  -3  13   23.90   11.30
  -4  -3  13    9.50    7.80
  -4   3 -13   23.40    5.90
   4   3  13   15.50    9.30
   4   3  13   16.40    8.50
  -4  -4 -13   -5.40    8.50
   4  -4  13    1.50    9.00
  -4  -4 -13   -5.50   10.10
  -4   4  13   -5.00    8.10
   4  -4  13    8.30    8.60
   4  -4  13    0.90    8.70
  -4   4  13    2.60    7.60
  -4   4  13  -10.00    6.10
   4  -4 -13  -15.60    9.70
   4  -4 -13    2.70   16.90
  -4  -4  13    9.80    8.20
   4   4  13  -13.80    6.20
  -4   4 -13   -5.40    4.70
  -4  -4  13    6.50    8.40
   4   4  13   -8.80    5.90
   4   4  13   -6.20    6.10
  -4   0  14  270.57   30.50
   4   0  14  227.28   21.30
  -4   0  14  207.58   19.80
   4   0 -14  248.68   35.00
  -4   0 -14  229.08   31.20
  -4   0 -14  217.48   21.80
   4   0 -14  213.28   21.30
   4   0 -14  233.38   19.90
   4   0 -14  272.97   23.60
  -4   0 -14  267.37   20.00
  -4   0  14  249.68   24.50
   4   0  14  220.18   22.70
   4   0  14  246.58   28.10
   4   1 -14   17.50   10.10
   4  -1  14   16.80    6.60
  -4   1  14   29.90    9.70
  -4   1  14    2.30    6.20
  -4   1  14   15.20    6.30
  -4  -1 -14   19.70    9.20
  -4  -1 -14   18.00   11.50
  -4  -1 -14    6.20    5.90
   4  -1  14    8.50    5.30
   4  -1  14   18.70   10.80
  -4  -1  14    6.70    6.90
   4   1  14   11.10    6.30
  -4   1 -14   20.50    8.50
   4   1  14    6.40    8.50
  -4  -1  14    8.30    6.70
   4   1  14   16.00    7.50
   4  -1 -14    6.90    8.60
  -4   1 -14   21.50    5.80
  -4   1 -14   22.90    4.20
  -4   1 -14   26.60    6.10
  -4  -1  14   13.90    5.60
   4  -2  14   24.20    9.30
   4  -2  14   35.80   15.40
   4  -2  14   38.30   10.20
  -4   2  14   38.00   10.00
   4   2 -14   49.50   14.50
  -4  -2 -14   32.90   14.50
  -4   2  14   12.60    7.40
  -4  -2 -14   21.70   10.40
   4  -2 -14   45.10   14.30
   4   2  14   38.90   11.50
   4   2  14   46.00   12.70
  -4   2 -14   28.70    5.90
   4  -2 -14   33.50   14.90
  -4  -2  14   25.20    7.20
  -4   2 -14   29.30    6.70
  -4  -2  14   24.20   13.40
  -4   2 -14   26.20    9.90
  -4   2 -14   27.00    6.60
  -4  -2  14   18.30    8.10
   4   2  14   29.30   11.00
   4   3 -14   -1.70    5.90
   4  -3  14    9.60    9.70
  -4  -3 -14    7.00   10.90
  -4  -3 -14   10.60   10.00
   4  -3  14   18.40   10.50
   4  -3  14   10.80    5.90
  -4   3  14   14.30    7.50
  -4   3  14   -1.40    6.70
   4  -3 -14    2.20    9.60
   4   3  14    5.00    5.90
   4  -3 -14    6.60   10.60
  -4   3 -14   -1.30    4.90
   4   3  14   15.70    8.20
   4   3  14   14.40    8.50
   4   3  14   14.70    7.50
  -4  -3  14   -1.50    6.80
  -4  -3  14  -12.00    7.90
  -4   4  14   11.10   11.90
   4  -4  14  -11.00    6.60
  -4  -4 -14   16.40   10.70
   4  -4  14    1.10   10.40
  -4   4  14    3.50    9.30
  -4  -4 -14    4.50   12.80
   4   4  14  -11.20    6.20
   4   4  14   15.30    6.70
  -4  -4  14    0.40   10.90
   4  -4 -14   17.10   14.70
  -4  -4  14    8.70   10.50
   4   4  14    0.70    8.50
   4  -4 -14   26.20   15.20
  -4  -4  14   15.90   12.40
   4   0 -15   50.99   17.30
  -4   0 -15   43.90   11.00
   4   0 -15   58.69   11.40
   4   0 -15   51.99   10.00
   4   0  15   44.80   11.00
  -4   0 -15   29.10   13.10
   4   0  15   40.80   11.20
  -4   0  15   48.00   10.90
  -4   0  15   38.40   12.00
  -4   0  15   36.50   12.80
   4   0 -15   45.90    9.80
   4   0  15   26.10   11.20
  -4   0 -15   33.60    7.90
  -4   1  15   28.60   10.90
  -4   1  15   30.60   10.50
  -4   1  15   46.50   10.50
   4  -1  15   28.20    9.10
   4  -1  15   23.60    7.80
  -4  -1 -15   34.30   15.40
  -4  -1 -15   49.60   13.40
   4  -1  15   27.30   12.10
   4   1 -15   35.20   15.30
  -4   1 -15   25.00    9.50
   4   1  15   37.90   13.50
  -4  -1  15   36.40    9.00
   4  -1 -15   54.89   12.90
  -4  -1  15   28.00   10.20
  -4   1 -15   48.20    8.60
  -4  -1  15   42.90   13.60
  -4   1 -15   33.50    8.20
   4   1  15   29.30    9.30
   4   1  15   39.60   11.90
   4  -1 -15    9.30   12.80
   4  -2  15   -4.20    9.70
  -4  -2 -15   -1.20    6.80
   4  -2  15   -0.20    4.20
   4   2 -15    7.60    5.60
  -4  -2 -15   -2.80    8.30
  -4   2  15    0.40    6.20
  -4   2  15    6.10    5.60
  -4   2 -15    3.90    3.00
  -4  -2  15   12.50    9.20
   4  -2 -15   13.90   11.80
   4   2  15    6.90    8.00
   4   2  15    1.40    6.90
  -4  -2  15   -6.80    6.30
  -4   2 -15   -4.70    5.40
  -4  -2  15    2.70    4.70
   4   2  15   -0.50    7.50
   4  -2 -15   -2.20    8.50
  -4   3  15   17.70    7.40
  -4  -3 -15   20.70   22.00
  -4  -3 -15    8.60   10.50
   4  -3  15    8.70    7.30
   4  -3  15   20.20    7.60
   4  -3  15   25.50   14.00
  -4   3  15   18.10    9.40
   4  -3 -15   -3.80   10.50
   4   3  15   24.10    9.40
  -4  -3  15    9.10    7.00
   4   3  15    1.20    8.30
  -4   3 -15    8.10    5.50
  -4  -3  15    9.20   11.10
   4  -3 -15   17.40   12.60
   4   0 -16   89.39   12.60
  -4   0  16   69.99   14.00
  -4   0  16   65.79   15.40
  -4   0 -16   63.49   19.30
   4   0 -16   80.49   19.40
   4   0  16   74.09   14.50
  -4   0 -16   69.79   13.00
   4   0  16   69.69   16.60
   4   0  16   62.79   14.30
  -4   0  16   62.49   12.00
   4   1 -16    7.00   10.70
  -4  -1 -16    4.00    8.80
  -4   1  16    4.80    5.00
   4  -1  16    3.60    7.80
   4  -1  16   16.20    8.30
  -4  -1 -16   -0.80    5.90
  -4   1  16   -0.80    7.30
  -4  -1  16   14.50    8.70
  -4   1 -16    2.70    4.40
  -4  -1  16    3.40    5.30
  -4   1 -16    0.30    8.80
   4   1  16   15.20    7.00
   4   1  16    0.70    9.10
  -4  -1  16    1.80    5.30
   4   1  16   -6.40    6.00
   4  -1 -16    5.30    9.40
   4  -1 -16    5.60    8.40
  -4   2  16   14.50    7.20
  -4   2  16   15.90    9.10
   4  -2  16   -5.40    5.80
   4   2 -16   -6.30   10.30
   4  -2  16    9.00   10.80
  -4  -2 -16   -4.60    9.40
  -4  -2 -16    1.80    8.60
   4  -2  16   11.70    6.70
   4   2  16    0.40    6.00
   4   2  16    8.90    8.80
  -4   2 -16    0.00    8.20
   4   2  16   19.90    8.50
   4  -2 -16    1.00    8.90
  -4  -2  16    5.00    9.70
   4  -2 -16   -0.90   13.30
  -4   2 -16   -2.10    3.20
  -4  -2  16   -2.70    6.00
  -4  -3 -16   25.00   11.90
  -4   3  16   18.20    8.20
   4  -3  16   -9.70    8.60
  -4  -3  16   16.50   18.70
  -4  -3  16   -6.90    9.20
   4   3  16   16.60   11.60
   4  -3 -16   37.40   16.50
  -4   0  17   18.70    8.50
   4   0 -17   -4.70   10.10
  -4   0  17   29.00   10.30
   4   0  17   14.20    6.80
  -4   0 -17   26.70    9.70
   4   0 -17   19.00    8.80
   4   0  17   15.70    7.70
   4   0  17   12.30    9.90
  -4   0 -17    5.20   10.70
   4  -1  17   32.90   16.40
   4   1 -17   15.60   12.70
   4  -1  17   19.40    8.30
  -4   1  17   34.10   11.60
  -4  -1 -17   11.00   10.30
  -4  -1 -17   25.10   15.80
  -4  -1  17   30.30   12.80
  -4  -1  17   11.60    8.00
   4  -1 -17   36.50   12.60
   4   1  17   23.40    8.40
   4   1  17   32.20   12.10
  -4  -1  17   35.70   10.60
   4  -1 -17   33.50   17.10
   4   1  17   36.00   12.00
  -4   1 -17   25.90    8.20
  -4   1 -17   13.30   11.20
   4   2 -17    0.90    9.80
   4  -2  17   15.10   11.80
  -4   2  17   13.90    8.40
   4  -2  17    0.20    8.00
  -4   2 -17    4.90    5.40
   4  -2 -17   -4.50   10.90
  -4   2 -17    1.20    8.70
  -4  -2  17   10.70    6.70
  -4  -2  17   16.20   10.10
  -4   0 -18   35.70   11.60
  -4   0 -18   33.50   17.30
   4   0 -18    6.30   13.50
   4   0  18   24.00   14.10
  -4   0  18   25.00   12.80
  -4   0  18   13.00    6.40
   4   1 -18   -7.60   17.00
  -4   1 -18  -13.70   10.80
  -5   0   0    0.80    1.10
  -5   0   0    5.20    2.00
  -5   0   0    1.40    1.30
   5   0   0    2.40    1.10
   5   0   0   -0.10    1.30
   5   0   0    1.70    1.50
  -5   0   0    0.30    1.80
  -5   0   0    1.60    1.50
  -5  -1   0 1085.39   52.79
   5   1   0 1068.89   53.99
  -5   1   0 1100.49   53.49
   5  -1   0 1141.69   51.19
   5   1   0 1089.19   53.29
  -5   1   0 1119.99   55.19
   5  -1   0 1182.48   52.89
   5   1   0 1090.89   53.59
  -5  -1   0 1163.28   53.09
  -5  -1   0 1127.09   52.19
   5   1   0 1113.09   52.99
  -5  -1   0  986.60   53.09
   5  -1   0 1107.79   54.09
  -5  -1   0 1102.49   53.99
   5  -1   0 1161.08   56.09
  -5   1   0 1128.09   51.99
   5   1   0 1084.49   54.39
   5  -2   0 1673.83   89.19
   5   2   0 1599.54   87.39
  -5   2   0 1728.93   88.69
  -5   2   0 1814.72   85.99
   5   2   0 1778.12   87.09
   5   2   0 1718.53   84.89
  -5  -2   0 1786.82   85.29
   5   2   0 1809.22   88.39
  -5   2   0 1636.64   85.69
  -5  -2   0 1836.82   87.89
   5  -2   0 1827.62   81.19
  -5  -2   0 1730.63   85.89
   5  -2   0 1787.22   85.79
  -5  -2   0 1793.12   81.89
   5  -2   0 1746.13   83.89
   5   2   0 1705.73   86.09
  -5  -2   0 1809.92   87.59
   5  -3   0   68.79    7.50
   5  -3   0   75.39    9.50
   5   3   0   62.09   12.20
  -5  -3   0   74.29    7.30
   5  -3   0   67.79   13.00
  -5  -3   0   62.59   11.30
  -5   3   0   63.69    7.40
   5  -3   0   59.09   12.70
  -5  -3   0   54.59   11.40
  -5   3   0   79.69   11.10
  -5   3   0   69.89   12.80
  -5   3   0   55.59   11.80
   5   3   0   57.19   11.10
   5   3   0   70.19   12.50
   5  -3   0   66.49   10.00
   5   3   0   69.89   13.10
   5   3   0   59.69    8.40
   5  -3   0   58.09    8.10
  -5  -3   0   69.19    9.10
  -5  -3   0   58.59   10.80
   5   4   0   -5.20    4.30
  -5  -4   0    4.10    3.80
   5  -4   0    3.30    5.70
  -5  -4   0    2.40    4.50
   5  -4   0    5.60    4.50
  -5  -4   0    5.10    3.00
  -5   4   0    2.80    2.50
  -5   4   0    6.50    4.50
   5   4   0   -2.90    5.70
   5  -4   0    5.00    6.60
   5  -4   0    6.70    4.80
  -5  -4   0   -1.40    3.70
   5  -4   0   -4.20    3.50
   5  -4   0    5.10    5.50
  -5   4   0    1.90    4.90
  -5  -5   0  117.59   13.50
  -5  -5   0  127.69   18.20
  -5   5   0  118.29   11.70
   5   5   0  132.59   23.60
   5  -5   0  107.09    8.40
  -5  -5   0  121.49   22.10
   5  -5   0  137.39   10.20
   5  -5   0  108.99   22.60
   5  -5   0  107.69   22.50
  -5  -5   0  140.19   17.90
  -5   5   0  107.69   21.20
   5  -6   0    8.80    8.70
   5  -6   0    2.70    5.90
  -5   6   0   -9.50    7.30
  -5  -6   0   -8.00    4.90
  -5  -6   0    5.00    8.00
   5   6   0   -0.80    8.20
   5  -6   0   11.40   10.10
  -5  -6   0   11.50    7.50
  -5   0   1    0.10    1.70
  -5   0   1    2.60    2.20
   5   0   1    0.50    1.10
  -5   0   1    0.20    1.10
  -5   0   1   -1.70    1.00
  -5   0  -1    1.20    1.70
   5   0  -1   -0.20    1.20
   5   0   1   -0.10    1.20
  -5   0   1   -0.10    1.80
  -5   0  -1   -0.80    1.20
   5   0   1    1.30    1.50
   5   0  -1    0.80    1.00
   5   0  -1    0.10    1.50
   5   0   1    0.40    1.70
   5   0   1    1.00    1.00
  -5   0  -1    3.00    1.50
  -5   0  -1    0.60    1.10
   5   0  -1   -1.30    1.60
   5   2  -1 2608.94  120.69
  -5   2   1 2691.73  115.69
   5  -2   1 2477.85  112.89
  -5  -2  -1 2376.96  119.29
  -5   2   1 2357.76  118.49
   5   2  -1 2450.65  120.99
   5   2  -1 2431.96  114.59
  -5  -2  -1 2549.24  111.99
  -5  -2  -1 2305.37  117.49
  -5   2   1 2334.17  120.49
   5  -2   1 2630.54  114.89
  -5  -2  -1 2616.94  118.49
   5   2  -1 2276.27  118.29
  -5  -2  -1 2553.64  116.59
   5   2  -1 2318.47  116.89
   5  -2   1 2568.24  119.99
   5  -2   1 2408.96  120.89
  -5   2   1 2579.84  116.19
  -5  -2  -1 2450.85  117.49
  -5  -2   1 2527.95  114.89
  -5   2  -1 2484.75  119.59
   5   2   1 2388.46  121.09
  -5  -2   1 2395.76  115.19
  -5   2  -1 2382.66  116.99
  -5  -2   1 2584.04  112.39
  -5  -2   1 2583.44  120.79
   5  -2  -1 2408.76  122.09
   5   2   1 2319.57  118.29
  -5  -2   1 2380.36  115.39
   5  -2  -1 2533.75  115.59
  -5  -2   1 2506.15  116.59
   5  -2  -1 2441.36  116.89
   5  -2  -1 2523.95  115.89
  -5   2  -1 2447.16  120.39
   5   2   1 2503.65  119.39
   5   2   1 2657.73  124.29
  -5   3   1  255.57   23.20
   5   3  -1  276.87   19.30
  -5  -3  -1  256.47   21.50
  -5   3   1  269.87   25.10
  -5  -3  -1  303.97   24.20
  -5  -3  -1  313.47   20.70
  -5   3   1  304.67   19.90
   5  -3   1  315.17   20.00
   5   3  -1  290.87   24.90
   5  -3   1  304.17   23.50
   5  -3   1  304.57   21.10
   5  -3   1  304.17   26.20
   5   3  -1  282.27   23.10
  -5  -3  -1  262.37   23.40
  -5  -3  -1  274.07   22.30
   5   3  -1  241.68   23.40
  -5   3   1  341.27   23.20
   5  -3   1  308.07   27.60
   5   3  -1  266.17   25.00
   5   3   1  329.97   24.10
   5   3   1  294.17   23.80
  -5  -3   1  274.57   21.50
   5  -3  -1  302.17   21.00
   5   3   1  260.27   23.70
  -5  -3   1  300.07   22.10
   5  -3  -1  290.57   20.20
  -5  -3   1  301.17   25.60
   5  -3  -1  272.47   26.20
   5   3   1  277.87   25.80
   5  -3  -1  290.87   24.00
  -5  -3   1  304.27   16.30
  -5  -3   1  280.37   20.20
  -5  -3   1  284.97   19.10
   5  -3  -1  290.87   21.50
   5  -3  -1  295.67   26.30
  -5   3  -1  315.57   24.40
   5   3   1  295.17   23.60
  -5   3  -1  280.87   24.90
  -5   3  -1  279.37   22.80
  -5   4   1   83.99   14.30
   5  -4   1   92.49   10.70
  -5  -4  -1   71.09   14.50
  -5  -4  -1   71.49   12.80
  -5  -4  -1   72.99   13.30
  -5  -4  -1   70.49    9.80
  -5  -4  -1   61.19   12.40
   5   4  -1   80.09   15.90
   5  -4   1   58.49   14.20
   5  -4   1   47.30   13.00
  -5   4   1   88.79   17.70
   5  -4   1   82.19   14.40
  -5   4   1   79.29    9.80
   5   4  -1   68.19   15.00
   5  -4  -1   86.89   15.10
   5   4   1   80.39   12.50
   5  -4  -1   53.59   14.60
  -5  -4   1   92.39   10.70
  -5  -4   1   84.29   14.40
   5   4   1   69.49   14.70
   5   4   1   62.79   14.80
  -5  -4   1   86.69   16.60
  -5   4  -1   72.39    8.20
   5   4   1   73.29   15.30
  -5  -4   1   70.19   10.10
  -5   4  -1   81.09   16.00
  -5  -4   1   70.59   13.30
  -5  -5  -1   98.09   18.20
   5  -5   1   61.79   16.10
  -5   5   1   66.79   13.60
  -5  -5  -1   63.59   14.20
  -5   5   1   48.60   15.00
   5   5  -1   64.29   15.30
  -5  -5  -1   67.39    9.30
  -5   5   1   65.99   10.00
  -5  -5  -1   74.79   16.60
   5  -5   1   38.70   13.20
  -5  -5   1   73.99   11.90
   5  -5  -1   97.89   16.90
  -5   5  -1   57.09    8.40
   5   5   1   77.09   17.40
   5  -5  -1   63.79   17.30
  -5  -5   1   72.59   15.00
   5  -5  -1   85.39   10.00
  -5  -5   1   52.09   14.80
  -5  -5   1   84.09   15.60
  -5   5  -1   49.40   14.60
  -5  -5   1   82.49   10.90
   5  -6   1   -4.40    6.00
  -5   6   1    6.30    6.00
   5  -6   1    8.70    8.10
  -5  -6  -1    0.70    4.90
   5  -6   1   -8.70    7.80
  -5  -6  -1    1.60    7.20
   5   6  -1    6.90    9.50
  -5  -6  -1   -5.60    7.20
  -5  -6  -1    1.90    8.30
   5   6   1   -3.90    8.70
  -5  -6   1    2.50    6.50
   5  -6  -1    6.10    3.40
  -5  -6   1   10.00    5.50
  -5   6  -1   -2.00    8.20
   5  -6  -1    1.50    7.80
  -5  -6   1    9.50    6.20
   5  -6  -1   -9.40    8.40
  -5  -6   1    7.30    7.00
  -5   0  -2    1.30    1.60
  -5   0  -2    0.50    1.10
   5   0   2    1.50    1.60
  -5   0   2    0.20    2.00
   5   0  -2    1.60    1.20
  -5   0   2    1.30    2.30
   5   0  -2    0.70    1.80
   5   0  -2    1.50    1.10
   5   0  -2    0.50    0.80
  -5   0   2    1.10    1.20
  -5   0  -2   -0.40    1.20
   5   0  -2   -0.20    1.90
  -5   0   2    0.10    1.00
   5   0  -2   -0.80    1.10
  -5   0  -2    0.00    1.00
   5   0   2    2.00    1.80
  -5   0   2   -0.30    1.40
   5   0   2    2.10    1.50
  -5   0  -2    1.50    1.50
   5   0  -2    0.30    1.70
   5   0   2   -0.50    1.10
  -5   0   2   -0.10    0.80
  -5   0   2   -0.40    2.10
   5   1  -2  986.00   47.10
   5   1  -2  967.00   46.80
  -5  -1  -2  917.31   49.40
  -5  -1  -2 1014.20   50.29
  -5  -1  -2  876.71   48.10
  -5   1   2  862.71   48.00
  -5   1   2 1023.40   50.29
   5   1  -2  903.01   49.60
   5  -1   2  981.20   45.80
  -5   1   2 1031.50   49.40
   5  -1   2 1003.40   45.40
   5   1  -2  980.00   44.70
   5  -1   2  900.51   48.60
   5   1  -2  993.30   45.90
   5   1  -2  889.11   45.50
  -5   1   2  998.00   49.20
   5   1  -2  975.60   50.09
   5  -1   2  954.70   46.00
   5   1  -2  971.50   47.00
   5   1  -2  978.60   45.50
   5  -1   2  946.91   50.39
  -5  -1   2  969.00   48.10
   5  -1  -2  948.91   48.10
  -5   1  -2  971.20   45.80
  -5  -1   2  963.50   47.60
   5  -1  -2  958.20   48.80
  -5   1  -2  977.70   48.50
   5   1   2  937.61   50.79
  -5   1  -2 1031.00   50.69
  -5  -1   2 1020.50   49.90
   5   1   2  971.70   48.10
  -5  -1   2  920.71   47.10
   5   1   2  991.40   45.90
   5   1   2  861.11   49.60
  -5   1  -2  987.50   46.00
  -5   1  -2  998.30   45.90
   5   1   2  951.00   46.30
   5  -1  -2 1062.89   48.20
   5  -1  -2  950.60   49.99
  -5   2   2 1308.07   68.89
   5   2  -2 1228.68   68.89
   5   2  -2 1261.07   68.49
  -5   2   2 1317.77   67.39
   5   2  -2 1197.08   64.49
   5   2  -2 1216.48   63.79
   5  -2   2 1354.46   61.49
  -5   2   2 1462.35   62.69
  -5  -2  -2 1148.59   65.59
   5  -2   2 1282.27   70.89
   5  -2   2 1113.39   66.49
  -5  -2  -2 1179.58   67.69
   5  -2   2 1322.07   59.99
   5  -2   2 1328.07   68.99
  -5  -2  -2 1303.37   62.19
   5   2  -2 1256.87   60.49
  -5   2   2 1419.56   65.39
   5   2  -2 1300.57   59.69
  -5  -2  -2 1356.26   67.29
  -5  -2  -2 1374.06   64.99
   5   2  -2 1109.39   64.39
   5  -2  -2 1441.66   71.69
   5  -2  -2 1293.97   65.79
  -5  -2   2 1362.36   62.99
  -5   2  -2 1246.08   67.19
   5   2   2 1264.27   65.49
   5   2   2 1292.27   68.99
   5   2   2 1250.57   66.49
  -5  -2   2 1331.87   68.89
  -5   2  -2 1346.67   68.59
  -5  -2   2 1227.38   60.69
   5  -2  -2 1190.08   69.39
  -5  -2   2 1301.77   61.49
   5  -2  -2 1395.06   61.89
   5   2   2 1206.78   69.09
  -5   2  -2 1297.47   64.09
  -5  -2   2 1306.67   60.79
  -5  -2   2 1306.77   63.89
  -5   2  -2 1382.86   62.39
   5  -2  -2 1305.07   65.49
   5  -3   2   18.20    4.20
  -5   3   2   23.50    6.00
  -5  -3  -2   12.40    5.20
   5   3  -2   17.70    6.90
   5   3  -2   16.90    6.60
   5  -3   2   19.80    7.50
  -5  -3  -2   17.10    6.50
   5   3  -2   23.20    8.60
  -5   3   2   11.40    8.60
   5  -3   2   17.10    7.50
  -5   3   2   21.90    7.90
  -5  -3  -2   26.20    9.90
  -5   3   2   26.70    6.20
  -5  -3  -2    8.90    4.40
   5   3  -2   13.40    5.00
   5   3   2    9.90    5.90
  -5   3  -2   23.30    7.10
  -5  -3   2   16.40    4.80
  -5   3  -2   16.30    4.20
   5   3   2   22.30    8.50
   5   3   2   16.80    6.10
  -5   3  -2   25.20    7.70
  -5  -3   2   22.20    6.20
  -5   3  -2   13.10    5.90
  -5  -3   2   19.80    6.30
   5  -3  -2   17.10    7.30
  -5  -3   2   19.60    7.10
   5  -3  -2   13.50    5.20
   5   3   2   16.60    5.60
   5  -3  -2   12.10    6.40
   5  -3  -2   13.70    7.70
   5   3   2   18.70    5.80
   5  -3  -2   13.30    5.20
  -5  -3   2   22.80    5.40
  -5  -4  -2   14.30    6.10
  -5  -4  -2   37.40   12.70
   5  -4   2   34.60   11.20
  -5  -4  -2   30.70    9.30
   5  -4   2   17.50    9.20
  -5   4   2   26.10    7.20
  -5   4   2   18.00    7.70
   5  -4   2   25.40    5.30
  -5   4   2   16.70    5.90
   5  -4   2   32.00    8.70
   5   4  -2   14.70    5.90
  -5  -4  -2   32.00    8.10
  -5  -4   2   24.20    5.80
  -5  -4   2   30.70   10.10
   5   4   2   26.50    9.00
   5  -4  -2   32.20    8.30
   5   4   2   22.00    9.70
   5  -4  -2   22.60    8.50
   5  -4  -2   20.20   10.40
   5  -4  -2   27.40   10.00
  -5   4  -2   35.10   10.10
   5   4   2   22.80    7.90
  -5  -4   2   28.60    8.40
  -5   4  -2   24.90    9.90
  -5  -4   2   45.10   10.20
  -5  -4   2   31.00    9.80
   5  -5   2  129.99   18.20
  -5   5   2  137.19   24.20
   5  -5   2  115.89   24.30
  -5   5   2  181.38   23.10
  -5  -5  -2  145.69   27.50
  -5  -5  -2  181.78   21.50
  -5  -5  -2  143.79   20.50
   5  -5   2  149.29   20.10
  -5  -5  -2  124.79   14.50
  -5   5   2  115.09   14.10
   5  -5   2  142.39   20.80
   5   5  -2  139.09   24.80
  -5   5  -2  128.89   11.90
  -5  -5   2  136.09   23.60
  -5  -5   2  143.19   16.60
   5   5   2  148.59   21.20
  -5  -5   2  159.18   19.00
   5  -5  -2  215.18   23.50
  -5  -5   2  154.28   14.60
  -5   5  -2  147.89   20.70
   5  -5  -2  179.38   24.00
   5  -5  -2  137.99   15.90
   5  -5  -2  171.68   25.20
   5   6  -2   -4.90    7.60
  -5  -6  -2    4.00    9.40
  -5  -6  -2   -5.70    6.10
  -5   6   2   -2.70    9.00
  -5  -6  -2   -3.80    7.10
   5  -6   2    3.40    6.20
   5  -6   2    2.50    9.80
  -5  -6  -2   -5.40    3.70
   5  -6   2    1.90    9.50
  -5  -6   2   -5.00    5.30
   5  -6  -2    4.20    7.40
  -5  -6   2   -7.20    6.80
   5  -6  -2    8.50   10.50
  -5  -6   2   -5.10    5.10
  -5  -6   2   -0.60    6.00
   5  -6  -2   -0.10    9.40
   5   6   2   -3.90    8.50
  -5   6  -2  -11.60    8.10
  -5   0  -3   -1.10    1.00
   5   0   3    1.30    1.80
  -5   0   3    1.00    0.80
   5   0   3    1.00    1.50
  -5   0  -3   -0.30    1.30
   5   0   3    0.00    1.20
   5   0   3   -0.90    1.10
   5   0  -3    2.80    1.50
   5   0  -3    1.30    0.90
  -5   0  -3   -0.80    1.10
   5   0  -3    1.40    1.10
  -5   0  -3    0.40    1.10
  -5   0   3    2.80    2.50
   5   0  -3    2.10    2.00
   5   0  -3    0.70    1.80
  -5   0   3    2.20    1.60
   5   0  -3   -1.00    0.90
  -5   0   3   -2.20    1.60
   5   0   3    0.90    1.40
  -5   0  -3    0.10    1.30
   5   0  -3   -0.60    1.70
   5  -1   3  551.94   31.20
  -5  -1  -3  571.24   29.10
  -5   1   3  524.95   30.90
   5   1  -3  594.64   29.00
  -5  -1  -3  552.54   33.10
  -5   1   3  592.74   34.60
   5   1  -3  623.74   29.60
   5  -1   3  540.55   33.80
   5  -1   3  547.05   27.40
  -5  -1  -3  547.35   31.80
   5   1  -3  530.15   35.20
  -5  -1  -3  611.94   35.10
  -5   1   3  595.74   33.80
   5   1  -3  597.54   30.50
   5  -1   3  568.04   29.10
  -5   1   3  566.74   31.40
   5  -1   3  576.44   28.30
   5  -1   3  591.04   30.80
   5   1  -3  574.04   31.40
   5  -1  -3  552.04   32.80
   5  -1  -3  623.74   32.40
  -5  -1   3  594.54   33.00
  -5  -1   3  560.44   30.80
   5  -1  -3  558.64   33.00
  -5  -1   3  550.34   32.40
  -5  -1   3  537.05   31.00
   5   1   3  551.94   28.00
  -5   1  -3  557.24   36.30
  -5   1  -3  593.14   29.40
  -5   1  -3  609.44   28.40
   5  -1  -3  530.95   31.00
   5   1   3  563.64   30.70
   5   1   3  558.44   29.60
  -5   1  -3  595.54   29.10
  -5  -1   3  556.64   28.70
  -5   1  -3  610.44   31.10
   5   2  -3  745.53   38.10
   5  -2   3  636.74   40.20
   5  -2   3  706.83   43.90
   5   2  -3  702.93   37.10
   5  -2   3  675.83   35.30
  -5   2   3  773.22   41.60
  -5   2   3  727.03   43.10
   5   2  -3  677.53   36.50
  -5  -2  -3  679.53   43.10
  -5  -2  -3  689.33   38.70
   5   2  -3  611.04   37.80
  -5  -2  -3  735.73   37.70
  -5  -2  -3  638.74   40.50
   5   2  -3  712.73   44.10
   5   2  -3  737.63   34.20
   5   2  -3  666.33   37.20
   5   2  -3  689.83   43.60
  -5  -2  -3  797.82   44.50
   5  -2   3  742.53   45.60
   5   2  -3  661.93   38.90
  -5   2   3  727.23   41.80
  -5  -2   3  723.83   38.40
  -5  -2   3  718.43   38.00
   5   2   3  681.43   44.30
  -5   2  -3  749.62   37.90
  -5   2  -3  707.53   43.40
  -5   2  -3  750.12   37.30
   5   2   3  607.94   42.80
   5   2   3  678.43   40.60
   5  -2  -3  752.32   45.30
   5  -2  -3  863.81   48.50
   5   2   3  752.32   39.20
   5  -2  -3  754.62   42.10
   5  -2  -3  751.12   41.20
   5   2   3  735.23   37.20
  -5  -2   3  721.23   38.30
   5  -2  -3  797.72   38.80
  -5  -2   3  650.33   42.40
  -5   2  -3  706.23   41.10
  -5   3   3  364.76   34.40
  -5   3   3  438.46   24.80
   5   3  -3  314.17   34.30
   5   3  -3  316.77   27.00
   5  -3   3  389.96   33.30
  -5  -3  -3  398.16   22.20
   5  -3   3  361.86   28.70
   5  -3   3  403.06   31.20
  -5   3   3  448.16   28.50
   5  -3   3  386.46   22.10
  -5  -3  -3  412.46   30.10
  -5  -3  -3  382.56   31.30
   5   3  -3  359.06   26.20
  -5  -3  -3  358.06   31.40
  -5  -3  -3  410.26   27.50
   5   3  -3  399.46   20.00
  -5   3   3  389.46   30.30
   5   3   3  365.46   30.90
  -5  -3   3  422.16   26.50
  -5   3  -3  411.26   30.20
   5  -3  -3  385.66   33.20
  -5  -3   3  383.56   24.30
   5   3   3  369.26   27.50
  -5   3  -3  375.36   30.50
   5   3   3  396.26   30.00
   5  -3  -3  405.66   28.60
  -5   3  -3  339.27   25.80
   5  -3  -3  443.66   34.30
  -5   3  -3  394.56   24.30
   5  -3  -3  405.86   28.20
   5   3   3  369.26   31.70
  -5  -3   3  446.26   33.40
  -5   4   3    2.50    4.70
   5  -4   3   12.90    8.30
  -5  -4  -3    4.90    4.70
  -5   4   3    9.50    6.10
   5  -4   3    4.90    3.40
  -5   4   3    7.50    4.60
   5  -4   3    1.10    4.50
   5  -4   3   10.70    7.90
  -5  -4  -3   10.10    4.20
   5  -4   3   12.80    7.30
  -5  -4  -3    4.30    7.40
   5   4  -3    4.80    5.20
  -5   4  -3   20.00   12.40
   5   4   3    4.10    6.10
  -5  -4   3   10.20    4.70
   5  -4  -3   10.60    5.80
  -5  -4   3   10.70    5.20
  -5   4  -3    8.20    8.20
   5  -4  -3   13.50    7.50
   5  -4  -3   12.80    6.90
  -5  -4   3    9.60    3.00
  -5  -4   3    7.70    5.80
   5  -4  -3    4.40    7.40
   5   4   3   -1.40    5.10
  -5  -4   3    7.20    4.20
  -5   5   3   29.20    8.20
   5  -5   3   12.60    9.40
   5  -5   3   25.70    9.10
  -5  -5  -3   28.50   10.40
   5   5  -3   25.50   14.40
  -5  -5  -3   20.90    8.80
  -5   5   3   33.60   11.60
  -5  -5  -3   21.50    7.70
   5  -5   3   13.90    7.50
  -5  -5  -3   22.30    7.80
  -5   5   3   25.20    7.70
  -5   5  -3   18.60   10.60
   5  -5  -3   16.20    8.90
   5   5   3   26.30    9.60
   5  -5  -3   25.90    8.60
  -5   5  -3   19.50    5.00
  -5  -5   3   23.00    8.40
   5  -5  -3   28.50   11.30
   5  -5  -3   28.20   11.00
  -5  -5   3    5.40    7.70
  -5  -5   3   29.10    6.90
   5  -6   3    5.90    5.30
   5   6  -3    9.40    8.80
  -5  -6  -3   13.90    9.50
   5  -6   3    4.10   10.70
  -5  -6  -3   -2.20    6.90
  -5  -6  -3    2.80    4.80
  -5  -6   3    7.70    6.80
  -5   6  -3   -5.10    7.50
   5  -6  -3   -9.00    8.90
   5  -6  -3    0.50   10.60
   5  -6  -3   18.60   10.20
  -5  -6   3    1.40    5.60
  -5  -6   3   -0.70    7.60
  -5   0   4    0.70    1.60
   5   0   4    2.00    1.70
   5   0   4    1.40    1.70
  -5   0  -4    0.50    1.90
   5   0  -4   -2.30    1.00
   5   0  -4    0.50    1.20
   5   0  -4   -1.50    1.60
  -5   0   4   -3.10    2.40
  -5   0   4    0.00    0.90
   5   0   4   -0.50    1.40
  -5   0   4    6.00    3.00
   5   0  -4    0.00    1.60
   5   0   4    2.40    2.80
   5   0   4   -0.20    1.70
   5   0  -4    0.00    1.30
  -5   0   4   -2.50    1.60
  -5   0  -4    1.10    1.40
   5   0  -4   -0.40    1.80
  -5   0  -4    1.10    1.90
  -5   0  -4    2.60    1.60
  -5  -1  -4  455.45   24.80
  -5  -1  -4  469.25   29.30
   5  -1   4  499.15   29.70
  -5   1   4  431.06   29.50
   5  -1   4  420.46   29.30
  -5  -1  -4  485.95   31.30
   5   1  -4  462.55   27.70
   5   1  -4  441.96   24.90
   5  -1   4  434.76   27.00
   5  -1   4  425.56   25.20
   5   1  -4  429.46   28.20
   5  -1   4  412.46   23.10
   5   1  -4  460.65   25.00
   5  -1   4  424.76   24.00
  -5   1   4  409.96   25.10
   5   1  -4  434.66   28.40
   5   1  -4  447.96   25.40
  -5   1   4  432.26   25.50
   5   1  -4  452.15   25.70
  -5  -1  -4  398.36   25.70
  -5   1   4  469.75   26.20
  -5  -1  -4  411.36   27.90
   5  -1  -4  430.56   28.70
  -5  -1   4  414.26   23.40
   5   1   4  438.36   31.20
   5  -1  -4  404.16   27.10
   5  -1  -4  472.55   33.10
  -5  -1   4  445.76   27.40
   5  -1  -4  452.25   26.50
   5   1   4  464.55   25.30
  -5   1  -4  490.15   25.40
  -5  -1   4  463.95   28.50
  -5  -1   4  449.26   24.30
   5   1   4  403.46   28.10
   5   1   4  459.75   25.20
  -5   1  -4  436.06   28.90
  -5   1  -4  476.45   22.90
   5  -1  -4  436.46   27.50
  -5   1  -4  443.56   25.10
  -5   1  -4  443.26   24.70
  -5  -1   4  437.36   28.70
  -5   1  -4  460.45   24.60
  -5  -1   4  457.95   26.70
  -5  -1   4  433.66   27.30
  -5  -2  -4   53.69    9.80
   5   2  -4   73.59    7.70
   5  -2   4   81.69    9.90
   5   2  -4   59.29    7.90
  -5   2   4   73.69   10.60
  -5   2   4   94.89   11.70
  -5  -2  -4   68.89    6.70
   5   2  -4   65.29    5.40
   5   2  -4   63.49    7.00
   5   2  -4   62.99   12.00
   5   2  -4   61.79    7.40
   5   2  -4   67.29    7.30
   5   2  -4   66.49    8.10
   5  -2   4   97.99   13.50
   5  -2   4   93.69   13.00
   5   2  -4   64.89    6.60
  -5  -2  -4   66.69   10.50
   5   2  -4   59.39   10.80
  -5   2   4   83.49   11.00
   5  -2   4   93.79    8.10
  -5  -2  -4   58.69   11.80
  -5  -2   4   66.39    8.90
  -5   2  -4   96.29   10.60
  -5   2  -4   70.29    7.00
   5   2   4   83.59   12.30
   5  -2  -4   85.89   11.00
   5   2   4   67.59    7.70
  -5   2  -4   66.39    4.60
  -5  -2   4   77.09    8.90
   5   2   4   68.89   12.90
   5  -2  -4   62.09   11.90
  -5  -2   4   71.19    8.40
   5  -2  -4   53.09   11.80
   5  -2  -4   63.79    8.40
   5  -2  -4   58.29    8.90
  -5   2  -4   65.29    7.10
   5   2   4   64.49    8.00
   5   2   4   59.49   11.90
  -5   2  -4   48.00   10.30
  -5   2  -4   74.59    6.00
   5   3  -4  180.08   12.90
   5   3  -4  164.18   16.40
   5  -3   4  187.48   12.10
   5   3  -4  187.78   21.40
   5  -3   4  176.38   20.10
  -5   3   4  188.88   20.30
   5   3  -4  180.68   21.10
  -5  -3  -4  186.28   15.50
  -5  -3  -4  144.19   16.90
   5  -3   4  165.98   20.80
  -5  -3  -4  162.98   20.00
   5   3  -4  171.08   14.40
   5   3  -4  186.68   14.40
  -5   3   4  197.38   18.40
  -5  -3  -4  203.18   14.90
   5   3  -4  164.18   15.30
  -5   3   4  213.98   20.40
  -5  -3  -4  162.68   19.30
   5  -3   4  140.19   15.90
   5   3   4  179.68   17.10
  -5  -3   4  188.88   15.40
  -5   3  -4  159.68   18.00
  -5  -3   4  203.18   16.30
   5   3   4  163.38   18.10
   5  -3  -4  191.98   18.30
  -5  -3   4  201.88   21.90
   5   3   4  172.78   20.30
  -5   3  -4  177.98   14.70
   5   3   4  160.58   20.30
   5  -3  -4  205.48   19.00
   5  -3  -4  213.38   23.10
   5  -3  -4  187.88   22.10
  -5   3  -4  186.78   15.90
  -5   4   4  122.29   12.80
   5  -4   4  105.69   19.90
   5  -4   4  109.59    9.60
  -5  -4  -4  118.59   14.70
   5   4  -4   95.99   14.50
  -5  -4  -4   80.59   17.50
  -5   4   4  112.39   14.80
  -5  -4  -4  129.39   18.10
   5  -4   4  102.89   20.40
  -5   4   4   79.59   15.60
   5  -4   4   90.89   13.70
   5  -4   4  105.59   13.60
   5  -4  -4   95.19   19.70
   5  -4  -4  117.29   15.00
   5   4   4   92.59   18.00
   5   4   4  119.59   15.60
   5   4   4  106.29   12.60
   5  -4  -4   96.59   17.70
  -5  -4   4  109.59   12.20
  -5  -4   4  114.89   13.50
  -5  -4   4   97.09   19.50
   5  -4  -4   97.49   22.70
  -5   5   4  115.59   13.70
   5  -5   4   78.59    8.80
   5  -5   4   93.59   16.70
  -5   5   4   83.99   19.60
  -5  -5  -4   74.79   13.80
  -5  -5  -4   69.79   17.70
   5  -5   4   84.19   20.20
   5   5  -4   46.40   12.20
  -5  -5  -4   81.39   19.50
   5  -5   4   77.59   16.70
   5  -5   4   73.39   15.70
  -5   5   4   81.79   13.30
   5   5   4   56.29   11.60
  -5  -5   4   92.59   11.70
   5  -5  -4   57.99   17.60
   5  -5  -4   73.49   16.80
  -5  -5   4   80.09   14.30
  -5  -5   4   58.89   15.90
   5  -5  -4   75.09   17.80
  -5   5  -4   82.79   11.90
   5  -5  -4  106.99   14.70
   5   5   4   52.19   13.80
  -5   5  -4  100.79   19.00
   5  -6   4    0.80    4.80
  -5   6   4   17.30   10.60
  -5  -6  -4  -11.90    6.80
  -5  -6  -4   -5.70    6.40
   5  -6   4  -17.10    8.80
   5   6  -4    3.30    9.90
  -5  -6  -4   -7.50    8.00
  -5  -6  -4   -3.60    5.90
   5  -6   4    7.80    7.60
   5   6   4    7.40    7.80
  -5  -6   4   -4.30    6.40
   5  -6  -4   24.90   11.10
  -5   6  -4  -17.70    7.20
  -5  -6   4   -3.20    6.80
   5   6   4   -4.20    5.70
   5  -6  -4   -4.40    7.60
  -5  -6   4    3.90   11.90
   5  -6  -4   -8.20    8.70
   5   0   5    2.50    1.60
  -5   0   5   -1.00    1.20
  -5   0  -5   -1.30    1.30
   5   0   5    0.30    1.60
  -5   0   5    1.50    2.50
   5   0   5    0.70    2.40
   5   0   5   -1.80    1.50
   5   0   5    0.60    2.20
   5   0  -5    2.10    1.40
   5   0   5    0.30    1.20
   5   0  -5    0.90    2.00
  -5   0  -5    0.30    1.40
   5   0  -5    1.60    2.60
   5   0  -5    4.90    3.50
   5   0  -5   -1.60    2.20
  -5   0   5    1.40    2.20
   5   0  -5    2.10    2.10
  -5   0  -5    1.00    2.80
  -5   0  -5   -1.20    1.40
   5   0   5    0.80    1.90
  -5   0   5   -3.70    2.50
  -5   0   5    0.60    1.50
  -5   0  -5    0.40    1.90
   5   1  -5  833.62   42.10
   5   1  -5  791.12   42.30
  -5   1   5  822.12   49.00
   5   1  -5  795.32   46.40
   5  -1   5  827.22   46.40
  -5  -1  -5  812.32   47.60
  -5  -1  -5  790.92   42.10
  -5   1   5  784.02   41.20
  -5   1   5  828.92   43.80
   5   1  -5  841.22   47.30
   5  -1   5  779.42   40.00
   5   1  -5  759.02   45.50
   5  -1   5  759.02   41.00
   5  -1   5  884.21   46.80
   5  -1   5  835.12   48.30
  -5   1   5  776.42   40.10
   5   1  -5  806.42   40.80
   5   1  -5  792.42   43.20
   5  -1   5  780.62   41.10
  -5  -1  -5  777.72   43.10
  -5  -1  -5  826.52   46.40
   5   1  -5  813.62   46.40
  -5   1   5  807.02   41.60
  -5  -1  -5  798.52   49.40
  -5  -1   5  785.42   44.10
  -5  -1   5  777.92   40.20
  -5   1  -5  858.01   47.60
  -5  -1   5  786.22   41.50
   5   1   5  852.01   41.70
  -5   1  -5  813.22   42.80
   5   1   5  845.82   51.19
  -5   1  -5  853.61   43.40
   5  -1  -5  825.12   46.40
  -5   1  -5  846.72   39.40
  -5   1  -5  880.41   41.60
   5   1   5  814.72   42.20
  -5  -1   5  751.32   45.50
   5  -1  -5  764.92   44.50
   5  -1  -5  758.22   42.70
   5   1   5  730.83   45.40
  -5  -1   5  767.22   47.10
   5  -1  -5  827.32   52.29
  -5  -1   5  823.42   46.20
  -5   1  -5  835.72   41.90
   5   1   5  816.12   42.90
   5  -1  -5  812.82   47.50
  -5  -1   5  821.82   45.00
   5   2  -5  283.67   24.50
   5   2  -5  283.27   19.50
   5   2  -5  285.87   18.70
  -5   2   5  257.27   22.10
  -5   2   5  292.67   22.00
   5  -2   5  255.17   24.30
  -5   2   5  317.37   21.20
   5  -2   5  286.97   25.60
  -5   2   5  307.77   24.80
   5   2  -5  280.77   19.60
   5  -2   5  272.67   16.70
   5   2  -5  284.07   21.00
   5  -2   5  291.57   20.10
  -5  -2  -5  276.97   24.40
   5  -2   5  297.07   16.10
  -5  -2  -5  250.87   21.50
   5   2  -5  270.17   24.30
  -5  -2  -5  294.27   26.50
  -5  -2  -5  287.77   22.20
   5   2  -5  285.27   18.60
   5   2  -5  261.37   18.50
   5  -2   5  259.07   18.20
   5  -2  -5  295.57   22.20
  -5  -2   5  292.57   22.30
  -5  -2   5  285.57   21.00
   5  -2  -5  268.37   27.30
  -5   2  -5  261.87   18.50
   5  -2  -5  246.98   23.80
  -5  -2   5  309.27   24.50
  -5  -2   5  300.27   24.30
  -5  -2   5  308.27   28.50
  -5   2  -5  282.17   16.10
  -5   2  -5  303.07   17.50
  -5   2  -5  277.47   20.60
   5  -2  -5  272.57   23.50
   5   2   5  289.67   19.90
  -5   2  -5  281.37   24.50
  -5   2  -5  287.57   16.20
   5   2   5  254.17   25.90
   5  -2  -5  310.37   21.80
   5   2   5  267.97   21.00
   5   2   5  246.28   23.30
   5  -3   5   29.50   10.30
   5  -3   5   63.79   15.30
   5  -3   5   65.59    5.90
   5   3  -5   56.09   13.10
  -5  -3  -5   70.59    8.30
   5   3  -5   63.79    9.00
   5   3  -5   64.39    8.70
   5   3  -5   63.39   14.60
  -5   3   5   53.89   12.90
  -5  -3  -5   57.59   11.70
  -5  -3  -5   64.59   10.40
  -5  -3  -5   42.40   11.20
   5   3  -5   64.29   11.20
   5   3  -5   67.89    8.60
  -5   3   5   63.19   13.30
  -5  -3  -5   49.50   12.80
   5  -3   5   53.89   10.40
   5   3   5   53.39    9.70
  -5  -3   5   64.89   10.80
   5   3   5   57.89   12.60
  -5   3  -5   70.29    9.30
  -5   3  -5   52.99   11.50
   5  -3  -5   87.99   15.70
   5  -3  -5   85.39   18.40
  -5  -3   5   55.39   13.40
   5   3   5   37.40   10.80
   5  -3  -5   85.09   14.50
  -5   3  -5   58.49   11.50
  -5   3  -5   66.49    8.80
   5  -3  -5   71.39    9.40
   5  -3  -5   60.39   14.70
  -5  -3   5   57.99   13.40
   5   3   5   79.09   14.70
  -5  -3   5   59.39   10.00
   5  -4   5   38.50    9.10
   5  -4   5   28.20   12.00
  -5  -4  -5   17.90    5.20
   5  -4   5   22.40    8.40
   5   4  -5   20.50    3.90
   5   4  -5   30.70    6.90
   5  -4   5   30.90    5.00
   5   4  -5   32.10    9.30
  -5  -4  -5   30.30   11.20
   5  -4   5   20.80    6.10
  -5   4   5   49.60   13.60
  -5  -4  -5   18.00    7.10
  -5   4   5   25.90    9.20
   5  -4  -5   23.00   11.30
   5   4   5   19.70    5.90
   5  -4  -5   18.60    8.80
   5   4   5   21.50   10.90
  -5  -4   5   22.00    6.60
   5   4   5   31.40   10.90
   5   4   5   24.90    8.30
   5  -4  -5   29.20    9.40
   5  -4  -5   32.80   11.30
  -5  -4   5   24.70    9.30
   5  -5   5   26.10    8.40
  -5  -5  -5   14.50    9.70
  -5  -5  -5    7.70    8.00
   5  -5   5    2.50    7.30
  -5   5   5   18.10   10.20
   5  -5   5   20.20    4.60
   5  -5   5   15.30    7.50
  -5  -5  -5   23.50    8.60
   5  -5   5    4.30    7.90
  -5   5   5   16.60    6.60
   5   5  -5    9.80    8.30
   5  -5  -5   16.10    8.20
  -5   5  -5   11.80    7.70
   5   5   5   13.60    6.80
   5  -5  -5   16.50    9.70
   5  -5  -5   12.50   11.90
   5   5   5   27.90   10.30
  -5  -5   5   12.70    6.70
  -5  -5   5   16.80    7.30
  -5  -5   5   20.20   10.10
  -5   5  -5   15.90    8.30
  -5  -6  -5    6.90    7.80
   5   6  -5    7.80   10.40
  -5  -6  -5   -4.70    6.60
  -5   6   5    5.30    9.00
   5  -6   5   -5.10    4.90
  -5  -6  -5    6.70    8.90
   5  -6   5   -0.30    9.60
  -5  -6  -5    4.50    7.20
  -5  -6   5  -15.20    6.40
   5   6   5    4.20    6.40
  -5  -6   5   -0.70    8.30
  -5   6  -5   17.00    9.60
   5  -6  -5   -5.80    8.60
   5   6   5   12.90    9.00
   5  -6  -5    5.30    9.70
  -5   0   6    1.40    2.10
  -5   0  -6   -1.70    1.70
  -5   0   6   -0.10    3.50
   5   0   6   -0.70    2.40
   5   0   6    0.90    2.20
   5   0  -6   -0.10    2.50
  -5   0   6   -0.10    4.40
   5   0  -6   -0.30    2.40
  -5   0  -6   -1.50    3.20
   5   0  -6    4.70    2.60
   5   0  -6    0.80    3.80
  -5   0  -6    0.30    1.40
   5   0   6    1.20    1.90
  -5   0  -6   -0.90    3.40
  -5   0  -6    1.70    1.90
  -5   0   6    0.60    1.40
   5   0   6    0.80    2.30
  -5   0  -6    2.70    2.70
   5   0   6    1.50    3.10
   5   0  -6    3.70    2.00
   5   0  -6    0.80    2.10
   5   0  -6    3.20    2.40
  -5   0  -6    1.00    1.70
   5   0  -6    2.50    2.80
  -5   0   6    4.80    3.30
   5   0   6   -1.00    1.70
   5   0   6    2.30    2.40
  -5  -1  -6   13.50    4.60
   5  -1   6    5.90    3.60
   5   1  -6    4.60    3.90
  -5  -1  -6   14.00    6.10
  -5  -1  -6   -1.10    7.10
   5   1  -6    7.30    3.70
  -5  -1  -6    8.80    4.10
   5   1  -6    6.10    2.90
  -5   1   6    8.20    3.10
   5  -1   6    4.60    4.20
  -5   1   6   13.40    7.10
  -5  -1  -6   12.00    5.10
  -5   1   6   13.30    3.50
   5  -1   6    8.20    4.40
   5  -1   6    4.90    2.30
  -5   1   6   11.30    5.00
  -5   1   6    4.50    2.30
   5  -1   6   10.70    3.60
   5   1  -6    3.80    2.60
   5   1  -6   10.20    3.90
   5   1  -6    8.70    4.90
   5   1  -6   11.90    3.60
   5   1   6    8.60    3.70
  -5  -1   6    9.50    3.00
   5   1   6    0.90    3.10
  -5   1  -6    9.60    2.70
   5   1   6    6.00    3.70
  -5   1  -6   11.30    3.70
  -5  -1   6   17.50    6.90
   5  -1  -6   12.00    5.70
  -5  -1   6    7.10    3.70
   5   1   6   12.60    4.10
  -5   1  -6   11.30    3.80
  -5  -1   6    9.60    3.60
  -5   1  -6    9.30    3.80
  -5  -1   6   12.50    6.20
  -5  -1   6    7.00    4.50
  -5   1  -6    5.50    4.30
   5  -1  -6    3.80    4.30
  -5  -1   6    4.60    4.10
   5   1   6    3.90    4.30
   5  -1  -6    6.00    3.30
   5  -1  -6    7.50    4.50
   5  -1  -6    9.10    6.60
  -5   1  -6   15.50    3.80
  -5   2   6  426.86   33.20
   5   2  -6  433.86   28.10
   5  -2   6  463.85   23.80
  -5   2   6  438.46   28.50
  -5  -2  -6  428.66   32.50
  -5  -2  -6  398.86   29.20
   5   2  -6  426.36   25.50
   5  -2   6  429.26   33.90
  -5   2   6  441.06   28.60
   5  -2   6  407.06   25.20
   5   2  -6  393.36   28.70
   5   2  -6  412.86   32.50
   5  -2   6  411.26   28.40
  -5   2   6  412.86   29.00
   5   2  -6  423.56   26.30
   5   2  -6  407.26   26.40
  -5  -2  -6  400.76   30.10
  -5  -2  -6  420.66   34.80
   5   2  -6  348.37   31.20
   5  -2   6  425.36   32.80
   5   2  -6  391.96   25.30
  -5  -2   6  433.86   27.90
  -5   2  -6  441.26   33.30
   5  -2  -6  395.86   31.70
   5   2   6  451.05   28.10
  -5   2  -6  394.36   26.70
  -5  -2   6  436.96   31.80
  -5   2  -6  430.46   23.40
   5  -2  -6  424.16   29.40
   5   2   6  354.66   30.20
   5  -2  -6  343.07   27.50
  -5   2  -6  446.06   27.10
  -5  -2   6  410.56   30.50
  -5   2  -6  415.06   25.80
  -5   2  -6  428.36   23.30
   5   2   6  438.96   36.50
  -5  -2   6  422.86   29.60
  -5  -2   6  412.16   31.90
  -5   2  -6  410.26   24.00
   5  -2  -6  443.96   32.80
   5  -2  -6  451.65   37.90
   5  -3   6  187.18   23.60
   5   3  -6  220.58   18.40
  -5   3   6  270.27   24.90
   5  -3   6  203.38   24.50
   5   3  -6  226.98   18.40
  -5  -3  -6  214.58   19.50
  -5   3   6  233.68   23.00
   5  -3   6  244.18   18.40
  -5  -3  -6  239.18   43.60
   5   3  -6  211.08   16.70
  -5   3   6  239.08   20.70
  -5  -3  -6  279.27   28.30
   5   3  -6  209.58   18.30
  -5   3   6  234.88   22.10
   5   3  -6  195.18   18.70
  -5  -3   6  260.07   30.80
  -5   3  -6  212.98   17.20
   5  -3  -6  233.08   28.00
   5   3   6  228.48   21.50
  -5  -3   6  226.08   28.20
   5  -3  -6  229.58   26.00
  -5   3  -6  207.88   20.10
  -5  -3   6  207.48   18.40
   5   3   6  206.58   18.90
  -5  -3   6  235.28   20.20
   5   3   6  218.68   26.30
   5  -3  -6  217.28   18.70
   5   4  -6    9.40    4.30
  -5   4   6  -11.00    6.50
  -5  -4  -6    3.20    3.90
  -5   4   6    1.10    5.10
   5  -4   6    6.80    4.60
   5  -4   6   -8.10    4.40
   5   4  -6    3.20    3.20
  -5   4   6    3.90    5.60
  -5  -4  -6   -6.40    5.50
   5   4  -6    3.00    4.30
  -5  -4  -6    4.00    3.80
   5   4   6   -4.10    5.20
   5   4   6    2.50    4.00
   5  -4  -6   -8.20    7.10
  -5   4  -6   -2.70    6.00
  -5  -4   6    3.90    4.10
   5  -4  -6   -6.10    7.10
  -5  -4   6    4.60    4.80
   5  -4  -6    6.40    4.90
   5   4   6   -5.30    6.60
  -5   4  -6   13.10    6.50
  -5  -5  -6    9.90    7.30
  -5   5   6   -3.20    6.10
   5  -5   6    9.30    8.60
  -5  -5  -6   -4.50    5.90
  -5   5   6    1.30    5.00
  -5   5   6   11.40    7.50
  -5  -5  -6    6.20    5.20
   5   5  -6    2.80    6.50
   5  -5   6    7.40    5.70
   5  -5   6   -2.70    6.30
  -5   5  -6   13.10    7.70
  -5  -5   6    5.10    6.40
  -5  -5   6   18.80    9.70
  -5  -5   6    3.30    4.60
   5  -5  -6    7.50   11.30
   5  -5  -6    8.20    8.90
   5  -5  -6    0.40    7.20
   5   5   6   -4.20    8.90
   5   5   6   -1.00    7.60
  -5   5  -6   12.70    8.50
   5   5   6    5.50    6.60
  -5  -6  -6   -3.40    6.60
   5  -6   6  -15.10    8.00
   5   6  -6    7.80    9.60
  -5  -6  -6  -10.20    6.30
  -5   6   6   -0.60    7.00
  -5  -6  -6    2.30   10.50
  -5  -6  -6   18.90    9.40
  -5   6   6   -8.00    8.60
   5  -6   6   -4.20    4.90
  -5   6  -6    0.80    8.70
   5   6   6   -5.00    6.40
   5  -6  -6    5.40    9.60
  -5  -6   6  -11.50    5.40
   5  -6  -6  -16.60    9.50
   5   6   6    5.40    8.60
   5  -6  -6   -3.50    9.50
  -5  -6   6   -6.50    8.20
  -5   0   7   -0.40    2.40
   5   0   7    4.10    3.60
  -5   0  -7    2.90    2.30
   5   0   7   -1.50    2.10
   5   0   7    0.80    2.90
  -5   0  -7    0.90    2.20
   5   0  -7    4.60    3.60
   5   0  -7    2.70    2.10
   5   0  -7    2.90    2.90
  -5   0  -7   -0.20    1.60
  -5   0  -7   -0.20    1.90
  -5   0   7    1.70    3.70
   5   0  -7   -0.60    1.70
  -5   0  -7    0.50    3.20
   5   0   7    0.90    2.10
  -5   0  -7    3.90    3.90
   5   0   7    0.50    2.50
   5   0   7    0.60    1.90
  -5   0   7   -0.40    2.10
  -5   0   7    3.50    2.10
  -5   0  -7    0.00    2.20
   5   0  -7    7.20    4.10
   5   0  -7    1.40    1.90
   5   0  -7    4.60    4.60
   5   0  -7    1.30    2.60
   5   0   7    2.60    1.70
  -5   1   7   16.10    4.10
  -5  -1  -7    1.40    3.00
   5   1  -7    8.40    3.30
   5   1  -7    3.50    3.70
   5   1  -7   12.00    4.20
  -5  -1  -7    0.70    4.60
  -5  -1  -7    6.60    4.90
   5  -1   7    3.00    3.70
   5  -1   7    6.40    3.10
   5   1  -7    3.90    2.60
  -5  -1  -7   -2.50    3.60
   5   1  -7    9.90    4.50
  -5  -1  -7    8.20    4.10
  -5   1   7    8.10    3.00
   5  -1   7   10.50    4.50
  -5   1   7    8.20    4.10
   5   1  -7    7.80    4.20
   5  -1   7    8.70    4.80
   5   1  -7    7.30    4.70
   5   1  -7    7.30    4.80
  -5   1  -7    8.20    2.90
   5   1   7    9.90    6.30
  -5   1  -7    5.40    2.90
  -5  -1   7    5.90    4.30
  -5   1  -7    5.50    4.00
  -5  -1   7    9.90    4.40
  -5   1  -7    8.50    3.40
   5   1   7    8.60    3.80
  -5   1  -7    4.20    3.40
  -5  -1   7    0.00    4.10
   5  -1  -7   12.20    4.00
  -5   1  -7    8.50    2.20
  -5  -1   7    2.50    4.20
   5  -1  -7   15.00    5.80
  -5  -1   7   11.60    4.20
   5   1   7   12.40    4.60
  -5   1  -7    6.60    3.10
   5  -1  -7   11.60    5.80
  -5   1  -7    9.60    2.90
   5   1   7    5.20    4.00
   5  -1  -7   10.00    3.40
   5   1   7    6.10    3.40
  -5   1  -7    3.70    5.00
   5   2  -7  102.49   10.90
   5  -2   7  109.89    9.70
   5  -2   7  108.39   10.60
   5   2  -7   93.49   17.20
   5   2  -7  100.89   10.70
  -5  -2  -7   91.19   13.00
  -5   2   7  111.69   18.50
   5  -2   7  102.09   18.50
  -5  -2  -7   88.59   16.50
   5   2  -7  103.49   13.20
  -5   2   7   91.89   11.70
  -5   2   7  102.69   13.20
   5  -2   7   90.99   13.30
   5   2  -7  101.89   11.40
   5   2  -7   69.79   15.40
  -5   2   7   98.99   12.60
   5  -2   7  109.19   15.40
  -5  -2  -7   81.79   15.00
   5   2  -7   88.19   11.90
  -5  -2  -7   96.39   18.10
  -5   2  -7   75.19   15.40
   5   2   7   88.49   16.30
   5   2   7  107.99   12.00
  -5   2  -7   99.39   10.50
   5   2   7   79.09   17.90
  -5  -2   7  105.39   12.40
  -5  -2   7  108.99   15.10
   5   2   7   90.69   11.50
  -5   2  -7  102.49    8.50
   5  -2  -7   80.99   23.20
  -5  -2   7  124.49   15.20
   5  -2  -7   86.19   12.50
  -5   2  -7   91.69   10.60
  -5  -2   7  113.89   20.60
  -5   2  -7   92.29   11.00
   5  -2  -7   96.29   13.40
   5  -2  -7   68.99   15.50
  -5   2  -7   99.79    9.30
  -5   3   7   95.09   17.70
   5   3  -7   53.69   10.40
  -5   3   7   67.19   14.80
  -5  -3  -7   54.59   14.30
  -5  -3  -7   77.19   17.20
   5  -3   7   77.59    9.20
  -5   3   7   67.59   12.60
   5  -3   7   62.49   14.30
  -5  -3  -7   72.79   13.20
   5   3  -7   60.59   10.60
   5   3  -7   72.79    9.00
   5  -3   7   95.09   18.60
   5   3  -7   78.29    9.00
   5   3  -7   74.19   12.50
  -5   3   7   72.69   14.10
  -5   3  -7   79.49    9.50
  -5  -3   7   67.49   15.40
   5  -3  -7   55.09   15.40
   5  -3  -7   64.59   13.90
   5   3   7   72.39   12.10
  -5  -3   7   70.79   12.10
   5  -3  -7   93.69   21.00
  -5  -3   7   75.09   13.20
  -5  -3   7   60.89   14.70
  -5   3  -7   86.79   16.40
  -5   3  -7   56.69   10.70
  -5   3  -7   65.89    5.70
   5   4  -7   34.10    6.70
  -5   4   7   31.20   11.30
  -5   4   7   51.69   13.40
   5   4  -7   46.90    9.60
  -5  -4  -7   10.50   10.30
  -5   4   7   27.70    8.80
   5   4  -7   47.80   10.50
  -5  -4  -7   49.00   10.00
   5  -4   7   38.10   13.10
   5  -4   7   39.70   14.20
  -5  -4  -7   43.20   14.60
   5  -4   7   40.60    8.00
  -5  -4  -7   32.90    7.30
   5   4   7   48.90   10.00
  -5  -4   7   33.40    9.00
   5  -4  -7   42.40   11.40
   5  -4  -7   30.50   12.80
  -5  -4   7   43.20   14.00
   5  -4  -7   33.80   14.30
  -5   4  -7   38.00   11.40
   5   4   7   45.20   10.10
   5   4   7   36.40   11.40
  -5   4  -7   33.60   11.20
  -5  -4   7   56.89   11.80
  -5   5   7   -1.40    6.00
  -5  -5  -7   -3.90    6.10
  -5   5   7    2.90    7.60
   5  -5   7   -1.60    8.20
   5  -5   7   -4.80    7.50
  -5  -5  -7   10.20    5.60
   5  -5   7   -2.90    3.60
  -5  -5  -7   -2.00    6.20
   5   5  -7   39.90   14.10
  -5   5   7  -12.90    5.70
  -5  -5   7    0.10    5.00
  -5  -5   7   -9.00    5.30
  -5   5  -7   -8.60    6.90
   5  -5  -7   -4.00    7.30
   5   5   7    4.20    6.40
  -5   5  -7   -4.40    6.30
  -5  -5   7   -1.70    6.90
   5  -5  -7    0.50    5.20
   5  -5  -7   -3.10    8.20
   5   5   7   -6.80    4.80
   5   5   7   -2.10    8.80
   5  -6   7   -2.30    6.50
  -5  -6  -7   -3.70    7.20
  -5  -6  -7   -8.10    8.70
  -5   6   7   19.10   12.70
   5   6  -7    1.50    9.50
  -5   6   7    7.10    7.00
   5  -6   7   -4.80    7.30
  -5  -6  -7  -13.10    5.40
  -5  -6  -7   12.00    7.90
  -5  -6   7   -9.50    9.70
   5  -6  -7   -1.50    9.80
   5   6   7   -7.00    7.80
   5  -6  -7  -12.00   10.70
  -5   6  -7    5.40    8.30
   5   6   7    6.20    8.70
  -5  -6   7  -11.20    6.30
   5  -6  -7  -10.20    9.30
  -5   0   8   -0.10    2.80
  -5   0   8    0.30    4.40
  -5   0  -8    3.40    3.20
   5   0   8    4.60    2.80
   5   0  -8    8.90    5.70
  -5   0  -8    4.00    3.80
  -5   0  -8    8.50    5.00
   5   0   8    1.40    3.20
   5   0  -8    1.30    5.30
  -5   0   8    0.70    3.50
  -5   0  -8   -2.10    1.60
   5   0  -8    0.10    2.00
   5   0  -8    0.50    2.20
   5   0  -8    3.60    3.20
   5   0  -8    0.30    2.30
   5   0  -8    4.00    4.30
  -5   0   8    5.90    3.90
   5   0   8   -0.60    1.20
   5   0   8    4.10    2.90
  -5   0  -8    2.10    2.70
  -5   0  -8   -2.00    2.30
   5   0   8    3.20    4.10
   5   0  -8    3.40    3.30
   5   1  -8   50.69   10.80
  -5  -1  -8   59.29   10.20
   5   1  -8   42.00    7.70
  -5  -1  -8   46.30   10.60
   5  -1   8   47.10   11.60
   5   1  -8   53.89   11.80
  -5  -1  -8   50.49   12.70
   5   1  -8   45.60    8.60
  -5   1   8   67.79    8.20
   5   1  -8   62.29   12.50
   5  -1   8   46.50    9.90
  -5  -1  -8   70.09   11.30
  -5  -1  -8   44.10   11.70
  -5   1   8   46.90    9.70
   5  -1   8   51.89    8.50
  -5   1   8   39.90   12.40
   5   1  -8   59.49   12.60
   5  -1   8   40.20   10.60
  -5   1   8   54.69    7.10
   5   1  -8   53.89    8.70
   5   1  -8   54.09   11.40
   5   1   8   59.09   15.70
  -5   1  -8   44.40    6.20
   5  -1  -8   53.29   10.90
   5  -1  -8   46.70    9.50
  -5   1  -8   53.79    5.30
   5   1   8   36.90    8.00
   5  -1  -8   57.89    8.20
   5  -1  -8   52.39    7.20
  -5  -1   8   46.10    8.70
  -5   1  -8   51.79   11.10
   5   1   8   42.00    9.50
  -5   1  -8   61.99   11.90
   5  -1  -8   48.20   13.70
   5   1   8   40.70    8.10
  -5  -1   8   42.40   11.30
   5   1   8   58.49    7.80
  -5   1  -8   49.10   13.70
  -5   1  -8   45.40    9.30
  -5  -1   8   55.49   13.70
  -5  -1   8   59.29    7.60
  -5   1  -8   53.39    9.40
  -5   1  -8   54.39    6.40
   5  -1  -8   40.20   11.50
  -5  -1   8   50.79   11.60
  -5  -1   8   55.09   11.50
  -5  -1   8   45.20    8.70
   5   2  -8  133.19   15.80
   5   2  -8  134.19   12.90
   5  -2   8  131.09   18.30
   5   2  -8  109.79   17.90
  -5   2   8  165.68   21.50
  -5  -2  -8  146.09   18.00
   5  -2   8  145.79   20.10
   5  -2   8  132.19   16.20
   5  -2   8  129.69   12.90
  -5  -2  -8  121.89   15.60
  -5   2   8  148.19   15.20
   5   2  -8  123.39   14.30
   5   2  -8  160.38   14.60
   5  -2   8  142.39   12.50
  -5  -2  -8  167.58   22.80
  -5   2   8  135.79   13.70
   5   2  -8  151.08   18.30
   5   2  -8  115.89   16.90
  -5   2   8  129.59   16.50
  -5   2   8  155.18   13.60
  -5  -2  -8  161.38   19.30
  -5   2  -8  136.29   15.00
  -5  -2   8  143.89   13.20
   5   2   8  144.39   15.30
  -5   2  -8  145.19   14.00
   5  -2  -8  129.19   17.90
   5  -2  -8  166.78   18.00
  -5   2  -8  147.99   13.20
   5   2   8  147.89   21.60
   5  -2  -8  153.88   20.10
   5   2   8  149.29   14.90
  -5  -2   8  145.69   16.50
  -5  -2   8  117.79   16.60
   5  -2  -8  129.79   17.40
  -5   2  -8  117.49   17.20
  -5   2  -8  138.79   13.70
   5  -2  -8  117.39   23.70
  -5  -2   8  179.28   20.30
  -5   2  -8  131.69   18.60
  -5  -2   8  144.79   17.60
   5   2   8  163.58   14.90
  -5   2  -8  146.19   13.10
  -5   2  -8  154.28   10.90
  -5  -3  -8   22.00    9.40
  -5  -3  -8   15.10    8.20
  -5   3   8   25.40    8.90
   5  -3   8   40.00   13.00
  -5  -3  -8   23.40   10.80
   5   3  -8   21.30    8.40
  -5   3   8   19.10    9.30
  -5   3   8   31.10    9.30
  -5   3   8   16.80    8.80
   5  -3   8   26.00    6.40
   5  -3   8   22.00    9.30
   5   3  -8   27.10    6.60
   5  -3  -8   39.00   14.40
   5  -3  -8   22.30    7.50
  -5   3  -8   27.70    8.30
  -5  -3   8   17.90    8.60
  -5  -3   8   20.70    9.10
  -5   3  -8   36.60   12.70
  -5   3  -8   33.20    6.60
   5   3   8   40.10    9.80
   5   3   8   30.90    8.80
  -5  -3   8   31.20   10.20
  -5   3  -8   25.40    4.50
   5  -3  -8   27.60   10.90
   5   4  -8    4.40    5.00
  -5   4   8    3.00    6.30
   5  -4   8    9.10    8.30
  -5   4   8    2.40    6.30
  -5   4   8    5.50   10.00
  -5  -4  -8   -4.80    6.30
   5   4  -8    6.80    5.10
  -5  -4  -8   17.20   10.20
   5   4  -8   -3.30    5.60
  -5  -4  -8   19.50    7.50
   5  -4   8    4.10    8.30
   5  -4   8    4.20    4.10
   5  -4  -8    6.30   11.90
  -5   4  -8    7.10    5.50
  -5  -4   8    2.60    8.00
  -5  -4   8    5.00    7.20
   5   4   8   -2.50    3.60
  -5   4  -8    6.10    7.60
  -5  -4   8   12.00    7.60
   5   4   8    3.10    5.90
   5  -4  -8   11.80    9.70
   5  -4  -8    3.20    4.80
  -5  -4   8    6.00    5.90
  -5   5   8   -2.70    6.30
  -5   5   8    6.80    8.20
   5  -5   8   -2.10    7.10
  -5   5   8   -5.40    7.50
  -5  -5  -8  -13.00    6.70
   5   5  -8   11.40    5.60
   5  -5   8   23.00   11.40
  -5  -5  -8  -12.60    6.40
  -5  -5  -8   -2.00    7.00
   5  -5   8   -6.90    2.90
  -5  -5   8   -9.70    6.60
   5   5   8   -5.10    9.70
  -5   5  -8    1.80    6.50
   5   5   8   -0.30    6.50
   5   5   8    2.60    6.80
  -5  -5   8    2.30    8.60
   5  -5  -8    0.10    8.50
   5  -5  -8   -6.00    8.10
   5  -5  -8    2.80    7.00
  -5  -5   8    1.30    5.70
  -5  -6  -8  -10.90    9.90
  -5   6   8   12.90    9.40
  -5   6   8    2.10   11.40
   5  -6   8   -2.90   11.70
   5   6  -8   -6.90   10.50
   5   6   8   -2.50    6.90
   5  -6  -8    0.40   13.80
  -5  -6   8   -9.60    5.50
   5   0  -9   -5.80    4.40
  -5   0   9    0.80    2.10
  -5   0   9    0.10    2.60
  -5   0   9    2.40    3.50
   5   0   9   -0.80    2.40
  -5   0   9    3.10    5.60
  -5   0  -9   -3.20    4.10
   5   0   9    2.70    2.60
  -5   0  -9    0.30    2.90
[truncated: 1,226,006 more chars]
