# Supplementary material for: Crystal structure, DFT and Hirshfeld surface analysis of (E)-N′-[(1-chloro-3,4-di­hydro­naph­thal­en-2-yl)methyl­idene]benzohydrazide monohydrate
Source: Acta Crystallogr E Crystallogr Commun. 2020 Jan 3;76(Pt 2):132–6. doi: 10.1107/S2056989019017183 (PMC7001828; doi:10.1107/S2056989019017183)
Supplement: Supplementary file 2 [file e-76-00132-Isup2.hkl]

data_I                                                                          
_shelx_title ' shelx P n a 21 R = 0.04'                                         
_shelx_refln_list_code          4                                               
_shelx_F_calc_maximum       99.42                                               
_exptl_crystal_F_000       688.00                                               
_reflns_d_resolution_high  0.6990                                               
                                                                                
loop_                                                                           
 _space_group_symop_operation_xyz                                               
 'x, y, z'                                                                      
 '-x, -y, z+1/2'                                                                
 '-x+1/2, y+1/2, z+1/2'                                                         
 'x+1/2, -y+1/2, z'                                                             
                                                                                
_cell_length_a    26.2059                                                       
_cell_length_b     4.8119                                                       
_cell_length_c    12.8084                                                       
_cell_angle_alpha  90.000                                                       
_cell_angle_beta   90.000                                                       
_cell_angle_gamma  90.000                                                       
                                                                                
_shelx_F_squared_multiplier     1.000                                           
                                                                                
loop_                                                                           
 _refln_index_h                                                                 
 _refln_index_k                                                                 
 _refln_index_l                                                                 
 _refln_F_squared_calc                                                          
 _refln_F_squared_meas                                                          
 _refln_F_squared_sigma                                                         
 _refln_observed_status                                                         
   0   0 -18         25.61         32.82         9.85 o                         
   2   0 -18          5.02          4.85         5.26 o                         
   4   0 -18         20.34         26.11         9.18 o                         
   6   0 -18         77.30        101.20        15.27 o                         
   1   1 -18          9.94          5.36         7.20 o                         
   2   1 -18          2.98         -0.72         8.95 o                         
   3   1 -18          7.36         11.45         5.71 o                         
   4   1 -18          0.13         -9.43         9.43 o                         
   2   0 -17         28.24         30.52         6.53 o                         
   4   0 -17         17.44         12.47         6.75 o                         
   6   0 -17         29.88         38.70         8.23 o                         
   8   0 -17         17.96          0.44         6.06 o                         
  10   0 -17         14.77         12.50         6.08 o                         
  12   0 -17         22.85         19.90        10.59 o                         
   0   1 -17          3.88         -5.37         6.49 o                         
   1   1 -17         10.75         11.98         5.34 o                         
   2   1 -17         20.97         22.94         4.12 o                         
   3   1 -17          2.96          4.44         3.53 o                         
   4   1 -17         22.24         23.06         4.53 o                         
   5   1 -17          5.73          6.63         3.66 o                         
   6   1 -17          4.06          6.96         3.36 o                         
   7   1 -17          0.39         -2.98         2.98 o                         
   8   1 -17          0.61          0.28         3.74 o                         
   9   1 -17          4.95         -1.03         5.68 o                         
  10   1 -17         26.97         35.78         5.69 o                         
  11   1 -17          8.22         10.92         5.39 o                         
  12   1 -17          2.53         -2.96         4.60 o                         
   1   2 -17         38.77         38.67         7.46 o                         
   2   2 -17          3.73          7.84         8.12 o                         
   3   2 -17          5.64          0.19         5.05 o                         
   4   2 -17          8.25          1.52         4.02 o                         
   5   2 -17          1.09          0.25         8.02 o                         
   6   2 -17          5.47          1.75         5.59 o                         
   7   2 -17         17.18          9.62         4.13 o                         
   8   2 -17          1.90         -3.51         3.51 o                         
   0   0 -16         44.79         37.33         9.25 o                         
   2   0 -16          8.93          9.13         7.13 o                         
   4   0 -16         65.00         81.52         7.81 o                         
   6   0 -16          8.76          6.32         5.41 o                         
   8   0 -16         55.31         51.56         6.71 o                         
  10   0 -16          8.71          4.22         5.07 o                         
  12   0 -16          0.20         -0.85         4.19 o                         
  14   0 -16         11.41         10.47         6.57 o                         
  16   0 -16          1.74         -0.10         7.04 o                         
  18   0 -16          0.50         -0.38         6.16 o                         
   1   1 -16         37.11         44.88         5.07 o                         
   2   1 -16         30.82         42.30         5.29 o                         
   3   1 -16          4.57          1.80         2.79 o                         
   4   1 -16          5.82          3.13         2.76 o                         
   5   1 -16         22.02         31.65         4.20 o                         
   6   1 -16         29.04         36.00         4.58 o                         
   7   1 -16          1.06         -0.01         3.69 o                         
   8   1 -16         11.55          8.33         4.32 o                         
   9   1 -16          4.77          4.53         3.38 o                         
  10   1 -16          9.28          2.89         4.69 o                         
  11   1 -16         23.20         25.53         4.79 o                         
  12   1 -16          7.69          8.63         3.83 o                         
  13   1 -16          1.52          1.75         4.72 o                         
  14   1 -16          1.93         -3.73         3.73 o                         
  15   1 -16          1.34         -1.88         3.50 o                         
  16   1 -16          2.21          5.58         4.86 o                         
  17   1 -16          1.49         12.51         5.53 o                         
   0   2 -16         17.00         13.05         6.02 o                         
   1   2 -16         14.76         23.55         5.10 o                         
   2   2 -16          0.10         -2.47         2.47 o                         
   3   2 -16          9.19          8.84         4.82 o                         
   4   2 -16          1.16         -1.65         2.55 o                         
   5   2 -16         19.33         20.84         4.83 o                         
   6   2 -16          1.03         -3.43         3.43 o                         
   7   2 -16          1.81         -1.58         3.88 o                         
   8   2 -16          2.16         -1.76         3.28 o                         
   9   2 -16          7.93          1.37         3.23 o                         
  10   2 -16          0.34         -2.91         2.91 o                         
  11   2 -16          2.04          2.82         3.30 o                         
  12   2 -16          0.57         -3.12         3.50 o                         
  13   2 -16         10.81          2.46         3.97 o                         
  14   2 -16          9.52          8.59         5.00 o                         
   1   3 -16          1.09         -7.58        16.24 o                         
   2   3 -16          0.08         -6.81         6.81 o                         
   3   3 -16         22.10         27.54        10.57 o                         
   4   3 -16          6.17         31.24         9.99 o                         
   5   3 -16         11.24          6.71         8.11 o                         
   6   3 -16          2.58          3.67         5.52 o                         
   7   3 -16          6.19          5.32         8.03 o                         
   2   0 -15         79.77         73.77         7.01 o                         
   4   0 -15         49.05         46.97         4.17 o                         
   6   0 -15        129.92        169.64         8.53 o                         
   8   0 -15         30.04         25.55         5.41 o                         
  10   0 -15         15.50         25.21         6.01 o                         
  12   0 -15         45.58         52.43        12.36 o                         
  14   0 -15          8.51          5.45         5.37 o                         
  16   0 -15          7.72          7.40         5.17 o                         
  18   0 -15         20.34         18.88         7.99 o                         
  20   0 -15         12.04          4.46         7.14 o                         
   0   1 -15         80.63         93.17         7.45 o                         
   1   1 -15         13.57         13.15         3.99 o                         
   2   1 -15          3.25         -1.66         2.39 o                         
   3   1 -15         13.77          7.80         3.12 o                         
   4   1 -15         39.73         39.73         4.51 o                         
   5   1 -15         35.16         36.66         3.89 o                         
   6   1 -15         37.31         41.52         4.03 o                         
   7   1 -15          0.45         -0.39         2.77 o                         
   8   1 -15         26.98         26.62         4.19 o                         
   9   1 -15         31.00         28.30         5.06 o                         
  10   1 -15         22.91         15.95         3.50 o                         
  11   1 -15          3.21          1.78         3.25 o                         
  12   1 -15          1.89         -0.53         2.98 o                         
  13   1 -15          4.77          7.08         2.82 o                         
  14   1 -15         21.31         18.35         3.74 o                         
  15   1 -15         13.42         11.22         4.47 o                         
  16   1 -15          2.34         -2.62         3.49 o                         
  17   1 -15          0.96         -1.57         2.93 o                         
  18   1 -15          1.97          0.17         3.99 o                         
  19   1 -15          7.84          7.73         4.11 o                         
  20   1 -15         11.53          9.15         4.77 o                         
   1   2 -15         17.34         17.05         3.95 o                         
   2   2 -15         18.44         22.86         4.50 o                         
   3   2 -15         57.55         68.48         5.35 o                         
   4   2 -15          0.45          1.94         2.30 o                         
   5   2 -15         27.82         25.68         4.31 o                         
   6   2 -15          5.01          2.46         2.77 o                         
   7   2 -15         12.38          8.49         2.97 o                         
   8   2 -15          2.88         -0.82         3.46 o                         
   9   2 -15         18.14         15.90         3.89 o                         
  10   2 -15          5.57          0.39         4.77 o                         
  11   2 -15         18.83         10.80         3.55 o                         
  12   2 -15          8.54          5.40         3.11 o                         
  13   2 -15          6.36         -0.89         2.66 o                         
  14   2 -15          4.89          0.24         4.27 o                         
  15   2 -15          8.61          1.10         3.42 o                         
  16   2 -15          3.09          2.52         5.24 o                         
  17   2 -15         10.95         12.13         5.40 o                         
  18   2 -15          1.26         -0.23         4.58 o                         
   0   3 -15          1.58          5.69         4.87 o                         
   1   3 -15          8.70          6.62         5.21 o                         
   2   3 -15          1.03         -2.04         2.85 o                         
   3   3 -15          4.37          5.55         3.74 o                         
   4   3 -15         15.48          8.85         4.24 o                         
   5   3 -15         11.09          6.33         3.54 o                         
   6   3 -15          0.97         -3.30         3.30 o                         
   7   3 -15          2.56          0.89         3.13 o                         
   8   3 -15          1.73          2.36         3.69 o                         
   9   3 -15          8.23          0.53         3.34 o                         
  10   3 -15         12.19          9.15         3.66 o                         
  11   3 -15          1.90         -4.10         5.08 o                         
  12   3 -15          2.10         -7.90        11.60 o                         
  13   3 -15          3.17          2.46         3.57 o                         
   0   0 -14          4.32          9.85         4.06 o                         
   2   0 -14         87.67         89.85         6.33 o                         
   4   0 -14        238.05        250.58         9.08 o                         
   6   0 -14         34.90         36.19         3.69 o                         
   8   0 -14          9.41          4.98         3.38 o                         
  10   0 -14        288.81        331.64        19.03 o                         
  12   0 -14         24.05         21.61         4.30 o                         
  14   0 -14         40.02         35.68         7.36 o                         
  16   0 -14          9.75         14.90         4.13 o                         
  18   0 -14         23.04         23.52         8.15 o                         
  20   0 -14         10.34         11.34         6.85 o                         
  22   0 -14          2.59         -3.19         3.92 o                         
  24   0 -14          1.01        -10.35        10.35 o                         
   1   1 -14         26.21         29.16         3.39 o                         
   2   1 -14        100.36        124.84         5.96 o                         
   3   1 -14         69.01         75.36         4.74 o                         
   4   1 -14         17.41         19.97         2.32 o                         
   5   1 -14          4.67          5.74         2.49 o                         
   6   1 -14         18.26         22.37         4.24 o                         
   7   1 -14         67.42         73.92         5.63 o                         
   8   1 -14         32.60         27.13         3.48 o                         
   9   1 -14          1.20         -2.14         2.14 o                         
  10   1 -14          9.51         10.92         2.87 o                         
  11   1 -14          3.00          8.29         3.97 o                         
  12   1 -14         36.10         37.91         4.62 o                         
  13   1 -14         31.58         36.07         5.37 o                         
  14   1 -14         22.39         24.05         4.33 o                         
  15   1 -14         20.50         14.08         3.59 o                         
  16   1 -14         21.37         20.49         4.37 o                         
  17   1 -14          9.88          8.50         3.62 o                         
  18   1 -14          5.74          9.31         3.85 o                         
  19   1 -14          0.55         -1.03         3.05 o                         
  20   1 -14          3.91          3.14         3.35 o                         
  21   1 -14          3.57          1.26         3.40 o                         
  22   1 -14         10.45          8.40         4.05 o                         
  23   1 -14          0.09         -3.64         3.64 o                         
   0   2 -14         51.28         46.31        10.20 o                         
   1   2 -14         40.37         42.71         6.75 o                         
   2   2 -14         15.38         13.58         2.48 o                         
   3   2 -14          5.11          5.17         1.91 o                         
   4   2 -14         27.15         31.70         3.09 o                         
   5   2 -14         94.24         98.43         6.40 o                         
   6   2 -14          4.54          5.05         2.14 o                         
   7   2 -14          0.31         -2.75         2.75 o                         
   8   2 -14          3.89          5.57         2.86 o                         
   9   2 -14         21.10         29.52         3.79 o                         
  10   2 -14         18.79          9.52         4.44 o                         
  11   2 -14         45.30         53.33         5.32 o                         
  12   2 -14          1.13          2.26         3.57 o                         
  13   2 -14         23.77         20.62         3.67 o                         
  14   2 -14          5.96          9.53         2.93 o                         
  15   2 -14          1.10         -0.03         3.42 o                         
  16   2 -14          6.44         -0.04         3.29 o                         
  17   2 -14          2.82         -0.15         3.12 o                         
  18   2 -14          0.55         -2.99         2.99 o                         
  19   2 -14         22.29         10.40         5.12 o                         
  20   2 -14          0.56         -4.08         4.58 o                         
  21   2 -14          1.76         -3.16         5.07 o                         
   1   3 -14         17.60         18.88         3.73 o                         
   2   3 -14          6.34          2.11         2.65 o                         
   3   3 -14          0.50         -2.17         2.17 o                         
   4   3 -14          6.83          2.71         3.14 o                         
   5   3 -14          8.78          1.35         3.29 o                         
   6   3 -14         11.88          6.85         3.90 o                         
   7   3 -14         29.73         32.24         6.77 o                         
   8   3 -14          5.48          1.90         4.36 o                         
   9   3 -14         15.01         14.87         3.29 o                         
  10   3 -14          3.99         -2.68         2.89 o                         
  11   3 -14          7.80         -1.46         2.80 o                         
  12   3 -14          7.71          6.83         4.45 o                         
  13   3 -14         17.20         14.13         3.78 o                         
  14   3 -14          2.81          1.23         3.68 o                         
  15   3 -14          5.58         -3.04         3.04 o                         
  16   3 -14          0.59         -1.22         4.05 o                         
  17   3 -14          0.50         25.86        15.83 o                         
   0   4 -14         11.58         -5.95         5.95 o                         
   1   4 -14          1.43         -3.26         4.25 o                         
   2   4 -14          7.99          4.14         5.72 o                         
   3   4 -14          3.79         -2.14         4.56 o                         
   4   4 -14          7.97         16.16         6.71 o                         
   5   4 -14          4.55          3.65         4.68 o                         
   6   4 -14          3.39         -0.57         5.05 o                         
   7   4 -14          4.24         -4.35        10.86 o                         
   8   4 -14          0.46         -4.75         6.36 o                         
   9   4 -14          1.18          7.76         9.10 o                         
  10   4 -14          3.83          1.65         6.96 o                         
   2   0 -13        221.50        214.89         9.18 o                         
   4   0 -13         40.19         27.10         2.85 o                         
   6   0 -13         84.67         89.20         6.52 o                         
   8   0 -13         51.57         52.07         4.05 o                         
  10   0 -13          5.43         -1.95         2.89 o                         
  12   0 -13        124.03        133.30         9.92 o                         
  14   0 -13          1.14          0.20         4.53 o                         
  16   0 -13         28.80         34.35         4.11 o                         
  18   0 -13         21.43         27.16         5.00 o                         
  20   0 -13         31.76         38.31         7.04 o                         
  22   0 -13          7.10         10.76         9.98 o                         
  24   0 -13          0.73         -1.68         4.10 o                         
  26   0 -13          5.52        -10.04        10.04 o                         
   0   1 -13        229.51        241.17        11.15 o                         
   1   1 -13          9.23         11.10         2.02 o                         
   2   1 -13         26.59         23.30         2.74 o                         
   3   1 -13          8.89          5.66         1.56 o                         
   4   1 -13         54.04         46.36         3.68 o                         
   5   1 -13         38.40         44.11         3.41 o                         
   6   1 -13        153.83        154.08         6.27 o                         
   7   1 -13          5.29          6.01         2.20 o                         
   8   1 -13        102.61        109.28         5.47 o                         
   9   1 -13         34.32         33.95         3.13 o                         
  10   1 -13         24.90         31.17         3.77 o                         
  11   1 -13          2.30          2.50         2.90 o                         
  12   1 -13          8.40          4.76         2.51 o                         
  13   1 -13          8.55          5.07         2.70 o                         
  14   1 -13         97.44        105.56         6.98 o                         
  15   1 -13         29.61         34.24         4.16 o                         
  16   1 -13          2.70          3.29         2.58 o                         
  17   1 -13         12.36         12.41         3.14 o                         
  18   1 -13          2.24          0.80         4.31 o                         
  19   1 -13          1.32         -2.39         2.39 o                         
  20   1 -13          2.79         -2.97         2.97 o                         
  21   1 -13         11.24          7.82         3.42 o                         
  22   1 -13          0.38         -2.73         2.73 o                         
  23   1 -13         16.37         12.34         4.02 o                         
  24   1 -13          6.46          3.53         3.48 o                         
  25   1 -13          0.26         -8.01         8.01 o                         
   1   2 -13          3.54          5.69         2.06 o                         
   2   2 -13          1.01          1.91         2.00 o                         
   3   2 -13         76.01         82.73         4.93 o                         
   4   2 -13         16.75         17.50         2.34 o                         
   5   2 -13         21.35         17.60         2.90 o                         
   6   2 -13         24.47         18.91         2.89 o                         
   7   2 -13         26.43         27.74         3.20 o                         
   8   2 -13          1.10         -0.09         1.98 o                         
   9   2 -13          5.71          5.57         2.63 o                         
  10   2 -13         10.02          4.80         2.61 o                         
  11   2 -13         52.10         50.28         4.44 o                         
  12   2 -13          0.68         -2.64         2.64 o                         
  13   2 -13          1.23          1.88         2.30 o                         
  14   2 -13          9.03          1.06         2.18 o                         
  15   2 -13          7.43          9.89         2.59 o                         
  16   2 -13          4.37          4.14         2.58 o                         
  17   2 -13         20.26         16.83         3.56 o                         
  18   2 -13          2.18         -0.89         2.90 o                         
  19   2 -13         15.74         16.02         3.61 o                         
  20   2 -13          5.63         -0.86         2.71 o                         
  21   2 -13         24.14         26.23         4.41 o                         
  22   2 -13          1.71         -0.81         3.43 o                         
  23   2 -13          2.25         -0.75         3.88 o                         
  24   2 -13          0.30         -3.09         5.62 o                         
   0   3 -13          7.56          2.68         5.93 o                         
   1   3 -13         10.15          5.15         2.98 o                         
   2   3 -13          1.58         -1.37         2.18 o                         
   3   3 -13         36.88         35.56         3.68 o                         
   4   3 -13         17.76         16.53         3.19 o                         
   5   3 -13         23.98         21.39         5.22 o                         
   6   3 -13         10.09         13.23         3.57 o                         
   7   3 -13          8.46          5.21         2.26 o                         
   8   3 -13          2.37          1.21         2.97 o                         
   9   3 -13         48.85         55.72         4.98 o                         
  10   3 -13          7.44         10.21         3.66 o                         
  11   3 -13         18.76         23.50         4.24 o                         
  12   3 -13          1.87          0.12         3.32 o                         
  13   3 -13          9.71          1.43         2.89 o                         
  14   3 -13          0.45         -3.11         3.11 o                         
  15   3 -13         13.86         16.14         3.24 o                         
  16   3 -13          2.87          2.49         3.22 o                         
  17   3 -13          2.60         -1.35         2.63 o                         
  18   3 -13          3.47         -0.70         2.86 o                         
  19   3 -13          4.42          1.17         8.65 o                         
  20   3 -13          2.17         -4.24         4.24 o                         
   1   4 -13          8.11          2.47         4.79 o                         
   2   4 -13          1.55          0.99         6.32 o                         
   3   4 -13          1.33         -3.33         4.35 o                         
   4   4 -13          1.03         -3.59         3.59 o                         
   5   4 -13          4.56         -3.93         5.37 o                         
   6   4 -13         13.38         12.91         5.34 o                         
   7   4 -13          4.93         -1.81         4.45 o                         
   8   4 -13          7.38          3.58         4.63 o                         
   9   4 -13          9.88          7.66         6.39 o                         
  10   4 -13          2.46          2.21         4.06 o                         
  11   4 -13          5.74          2.59         5.47 o                         
  12   4 -13          0.96          0.39         3.89 o                         
  13   4 -13          3.84          4.25         6.15 o                         
  14   4 -13          3.33         -4.44         5.70 o                         
   0   0 -12        376.81        384.78        17.78 o                         
   2   0 -12          7.22          9.10         1.82 o                         
   4   0 -12         10.19         15.04         2.12 o                         
   6   0 -12        120.27        113.10         7.10 o                         
   8   0 -12         26.17         24.86         4.15 o                         
  10   0 -12        140.51        144.41         8.54 o                         
  12   0 -12         70.81         91.03         9.73 o                         
  14   0 -12         65.89         58.60         5.57 o                         
  16   0 -12         11.49          7.55         3.72 o                         
  18   0 -12         49.61         52.96         6.94 o                         
  20   0 -12          3.47          6.22         3.41 o                         
  22   0 -12          1.85         -1.44         3.59 o                         
  24   0 -12         28.03         20.46         6.68 o                         
  26   0 -12          2.33         -3.96         3.96 o                         
   1   1 -12        204.77        203.76         5.10 o                         
   2   1 -12        126.05        127.36         4.87 o                         
   3   1 -12          1.52         -1.17         1.17 o                         
   4   1 -12         14.08         11.45         1.58 o                         
   5   1 -12          8.93         12.06         1.71 o                         
   6   1 -12         12.27         10.54         1.82 o                         
   7   1 -12        137.55        146.98         5.41 o                         
   8   1 -12        132.92        145.83         8.03 o                         
   9   1 -12         84.98         88.72         4.67 o                         
  10   1 -12         54.40         42.19         3.77 o                         
  11   1 -12         24.19         27.49         3.12 o                         
  12   1 -12          9.29         10.71         2.27 o                         
  13   1 -12          1.67          4.29         2.00 o                         
  14   1 -12         27.89         33.36         4.27 o                         
  15   1 -12          3.10          0.08         2.13 o                         
  16   1 -12        118.56        157.92         8.08 o                         
  17   1 -12          6.39          5.52         2.69 o                         
  18   1 -12          4.71          6.93         2.44 o                         
  19   1 -12          7.86          6.79         2.78 o                         
  20   1 -12          2.35         -0.41         2.84 o                         
  21   1 -12          6.60          1.74         2.53 o                         
  22   1 -12          0.53          0.99         3.32 o                         
  23   1 -12          1.26         -2.56         2.56 o                         
  24   1 -12          2.92         -2.63         2.63 o                         
  25   1 -12          5.28          4.97         3.45 o                         
  26   1 -12          3.31          0.40         4.64 o                         
  27   1 -12          2.65         -5.83         5.83 o                         
   0   2 -12         46.36         46.50         5.60 o                         
   1   2 -12          8.59          9.73         1.71 o                         
   2   2 -12         27.24         24.38         2.74 o                         
   3   2 -12         24.62         19.45         2.61 o                         
   4   2 -12          7.51          9.96         1.77 o                         
   5   2 -12         48.39         49.26         4.03 o                         
   6   2 -12         28.11         25.91         2.60 o                         
   7   2 -12         23.53         19.25         2.37 o                         
   8   2 -12          5.68          4.61         1.80 o                         
   9   2 -12        115.15        113.64         6.68 o                         
  10   2 -12         25.22         31.55         3.62 o                         
  11   2 -12         19.55         12.59         2.73 o                         
  12   2 -12          1.00          2.22         2.23 o                         
  13   2 -12          1.51          1.13         1.98 o                         
  14   2 -12          3.87          2.45         2.45 o                         
  15   2 -12         38.70         41.02         4.17 o                         
  16   2 -12         12.51         11.29         2.71 o                         
  17   2 -12          6.39          3.72         3.51 o                         
  18   2 -12          3.53          6.11         2.67 o                         
  19   2 -12          9.25          9.84         2.89 o                         
  20   2 -12          6.60         -0.61         6.14 o                         
  21   2 -12          1.31          1.20         3.58 o                         
  22   2 -12          2.23          2.70         2.95 o                         
  23   2 -12          2.52          3.24         3.18 o                         
  24   2 -12          4.14         -2.29         3.20 o                         
  25   2 -12          2.12          3.18         4.62 o                         
  26   2 -12          1.74         -5.55         5.55 o                         
   1   3 -12        128.95        142.71         6.75 o                         
   2   3 -12         22.74         24.18         2.32 o                         
   3   3 -12         30.91         36.87         3.93 o                         
   4   3 -12         11.65         10.29         3.12 o                         
   5   3 -12         13.40          9.05         2.67 o                         
   6   3 -12          0.50         -1.00         1.62 o                         
   7   3 -12         25.07         22.07         2.50 o                         
   8   3 -12          4.13          1.30         2.10 o                         
   9   3 -12          3.90          4.24         2.72 o                         
  10   3 -12         11.26         14.66         2.30 o                         
  11   3 -12          1.34          1.79         1.98 o                         
  12   3 -12          1.00          1.05         1.97 o                         
  13   3 -12         14.58         14.98         3.90 o                         
  14   3 -12         10.94         10.03         2.97 o                         
  15   3 -12          1.79          7.38         2.63 o                         
  16   3 -12          3.19          1.18         3.10 o                         
  17   3 -12         20.34         18.99         3.58 o                         
  18   3 -12         13.83         11.06         2.95 o                         
  19   3 -12          3.30          4.00         2.66 o                         
  20   3 -12          0.31          3.53         2.66 o                         
  21   3 -12          1.62         -0.36         3.43 o                         
  22   3 -12          5.74         10.21         4.64 o                         
  23   3 -12          4.83          0.86         6.67 o                         
   0   4 -12         41.14         38.08        11.59 o                         
   1   4 -12          0.88         -1.80         4.43 o                         
   2   4 -12          7.02          3.74         3.27 o                         
   3   4 -12          0.57         -3.35         3.35 o                         
   4   4 -12          2.08          0.87         3.68 o                         
   5   4 -12          7.54         10.15         5.39 o                         
   6   4 -12          8.69          6.07         4.32 o                         
   7   4 -12         28.54         24.52         5.67 o                         
   8   4 -12          4.59         -1.71         3.30 o                         
   9   4 -12         17.13         12.23         4.60 o                         
  10   4 -12         11.82          8.01         5.50 o                         
  11   4 -12          1.40         -0.76         4.45 o                         
  12   4 -12          2.77         -1.04         3.19 o                         
  13   4 -12          2.56          3.82         3.61 o                         
  14   4 -12          0.17         -1.77         3.72 o                         
  15   4 -12          3.65         -7.65         7.65 o                         
  16   4 -12          0.56         -4.43         4.43 o                         
  17   4 -12          2.25         -2.92         4.55 o                         
  18   4 -12          0.29         -4.62         4.62 o                         
   1   5 -12          0.28         -4.80         4.80 o                         
   2   5 -12          1.79         -4.52         4.72 o                         
   3   5 -12          1.32          7.71         6.48 o                         
   4   5 -12          1.31         -5.81         5.81 o                         
   5   5 -12          4.42         -5.89         5.89 o                         
   6   5 -12          0.26         -8.59         8.59 o                         
   7   5 -12          2.05         -0.07         6.42 o                         
   2   0 -11        149.71        146.75         5.69 o                         
   4   0 -11        355.07        296.21         8.21 o                         
   6   0 -11        240.39        238.36         6.83 o                         
   8   0 -11         74.70         87.38         7.18 o                         
  10   0 -11        169.46        180.60         7.06 o                         
  12   0 -11        162.37        186.63         9.62 o                         
  14   0 -11         69.66         65.10         5.47 o                         
  16   0 -11        163.59        191.65         8.74 o                         
  18   0 -11         52.37         45.18         4.86 o                         
  20   0 -11         11.67         13.87         2.71 o                         
  22   0 -11         22.74         21.43         4.78 o                         
  24   0 -11          2.81         -0.88         4.08 o                         
  26   0 -11          4.00          3.13         7.08 o                         
  28   0 -11          0.77         -1.38         3.65 o                         
   0   1 -11        262.91        263.69         8.16 o                         
   1   1 -11         75.22         66.65         2.81 o                         
   2   1 -11         49.93         41.89         2.33 o                         
   3   1 -11         25.68         23.00         2.03 o                         
   4   1 -11         27.72         31.08         2.03 o                         
   5   1 -11         38.23         40.09         2.24 o                         
   6   1 -11         79.52         78.51         3.72 o                         
   7   1 -11        130.39        127.22         5.83 o                         
   8   1 -11        142.74        130.10         5.36 o                         
   9   1 -11         76.70         70.90         3.81 o                         
  10   1 -11        213.64        205.22         7.46 o                         
  11   1 -11         44.40         48.20         4.01 o                         
  12   1 -11          2.25          1.55         1.62 o                         
  13   1 -11          8.30          6.85         1.83 o                         
  14   1 -11         36.30         31.13         3.40 o                         
  15   1 -11         25.37         28.30         3.36 o                         
  16   1 -11         17.73         15.49         2.86 o                         
  17   1 -11         52.72         50.49         4.34 o                         
  18   1 -11         13.99         12.38         2.32 o                         
  19   1 -11         19.64         17.85         2.64 o                         
  20   1 -11          4.77          3.36         1.99 o                         
  21   1 -11          7.36          4.50         1.71 o                         
  22   1 -11          8.75          6.18         3.46 o                         
  23   1 -11          1.17          3.39         2.67 o                         
  24   1 -11         17.73         12.92         3.20 o                         
  25   1 -11          2.15          2.73         5.85 o                         
  26   1 -11          4.36          0.51         3.66 o                         
  27   1 -11          1.54         -1.91         2.45 o                         
  28   1 -11          1.28         -4.65         5.90 o                         
  29   1 -11          2.41          1.37        13.81 o                         
   1   2 -11        161.04        164.52         5.40 o                         
   2   2 -11         95.15         88.66         3.99 o                         
   3   2 -11         80.10         80.83         4.57 o                         
   4   2 -11         43.82         43.06         3.63 o                         
   5   2 -11         43.03         33.47         4.13 o                         
   6   2 -11          1.83          0.55         1.29 o                         
   7   2 -11         27.08         25.79         2.52 o                         
   8   2 -11         52.60         42.20         4.51 o                         
   9   2 -11         44.18         46.09         3.88 o                         
  10   2 -11          3.82          2.09         1.76 o                         
  11   2 -11         39.67         37.20         3.65 o                         
  12   2 -11         16.40         11.15         2.43 o                         
  13   2 -11         65.86         66.02         5.11 o                         
  14   2 -11          0.76         -1.39         1.76 o                         
  15   2 -11         11.56         12.06         2.44 o                         
  16   2 -11          1.24          0.90         1.63 o                         
  17   2 -11          8.51         11.05         2.34 o                         
  18   2 -11         15.99         15.33         2.69 o                         
  19   2 -11          3.94          0.10         2.42 o                         
  20   2 -11         12.36         15.03         3.37 o                         
  21   2 -11          5.68          6.51         2.82 o                         
  22   2 -11          3.21          0.20         3.21 o                         
  23   2 -11         33.55         29.13         4.27 o                         
  24   2 -11          0.94         -2.79         3.56 o                         
  25   2 -11          8.70          5.71         2.65 o                         
  26   2 -11          4.71          1.07         3.55 o                         
  27   2 -11          8.62         -1.84         9.70 o                         
   0   3 -11         11.91          7.46         3.09 o                         
   1   3 -11         16.87         13.38         1.96 o                         
   2   3 -11         95.36        105.04         4.35 o                         
   3   3 -11         60.17         66.52         4.36 o                         
   4   3 -11         13.48         14.92         2.14 o                         
   5   3 -11         69.93         82.97         6.10 o                         
   6   3 -11          2.88          4.35         1.56 o                         
   7   3 -11         23.00         28.01         3.97 o                         
   8   3 -11         25.80         24.54         2.91 o                         
   9   3 -11         62.86         55.37         4.74 o                         
  10   3 -11          7.94         13.99         5.04 o                         
  11   3 -11         20.58         18.39         2.37 o                         
  12   3 -11          3.96          3.79         1.95 o                         
  13   3 -11         13.35         14.90         2.25 o                         
  14   3 -11          8.33          7.60         2.22 o                         
  15   3 -11         46.52         53.84         4.73 o                         
  16   3 -11          1.75          1.14         2.29 o                         
  17   3 -11         12.48         -1.08         2.87 o                         
  18   3 -11         12.71          8.73         3.67 o                         
  19   3 -11          1.18         -0.35         2.85 o                         
  20   3 -11          0.23         -2.68         2.68 o                         
  21   3 -11          6.53          5.48         2.67 o                         
  22   3 -11          1.41         -0.39         2.61 o                         
  23   3 -11          2.92         -3.86         3.86 o                         
  24   3 -11          3.69          2.78         5.54 o                         
  25   3 -11          0.99        -12.41        12.41 o                         
   1   4 -11         17.78         24.18         3.55 o                         
   2   4 -11          1.64         -2.49         2.97 o                         
   3   4 -11         10.74         11.49         3.20 o                         
   4   4 -11          5.70          2.15         3.20 o                         
   5   4 -11          6.22         14.78         3.95 o                         
   6   4 -11          2.59          5.39         4.72 o                         
   7   4 -11         18.46         13.34         4.90 o                         
   8   4 -11         18.85         17.90         4.05 o                         
   9   4 -11          8.79          7.91         3.69 o                         
  10   4 -11         11.07         12.11         4.38 o                         
  11   4 -11          1.47          1.21         7.26 o                         
  12   4 -11          5.99          5.69         3.73 o                         
  13   4 -11          8.32          6.93         3.87 o                         
  14   4 -11          7.52         10.59         5.21 o                         
  15   4 -11          1.96         -2.05         3.35 o                         
  16   4 -11          3.43          2.13         3.55 o                         
  17   4 -11          7.50          8.49         3.99 o                         
  18   4 -11          1.70          0.80         4.97 o                         
  19   4 -11          0.94          2.24         4.10 o                         
  20   4 -11         10.21         11.14         5.89 o                         
   0   5 -11          5.41         10.66        12.56 o                         
   1   5 -11          0.72         -1.69         4.15 o                         
   2   5 -11          0.99         -4.21         4.21 o                         
   3   5 -11          1.23         -2.88         4.76 o                         
   4   5 -11         11.66          3.22         6.93 o                         
   5   5 -11          2.03         -6.23         6.56 o                         
   6   5 -11         27.03         16.96         5.98 o                         
   7   5 -11          0.77          0.56         4.43 o                         
   8   5 -11          2.87          7.32         4.98 o                         
   9   5 -11          4.76          0.12         5.22 o                         
  10   5 -11          0.67         -1.71         7.50 o                         
  11   5 -11          2.64         14.75         4.94 o                         
  12   5 -11          2.54         -5.13         5.13 o                         
   0   0 -10         63.99         65.24         3.74 o                         
   2   0 -10        254.86        244.27         5.38 o                         
   4   0 -10        859.33        768.32        13.19 o                         
   6   0 -10          3.94          6.38         1.42 o                         
   8   0 -10        203.40        226.71         7.61 o                         
  10   0 -10        314.26        305.92         9.18 o                         
  12   0 -10        564.31        581.42        20.23 o                         
  14   0 -10        115.38        118.32         6.67 o                         
  16   0 -10        248.19        263.63        12.64 o                         
  18   0 -10         25.18         22.00         3.67 o                         
  20   0 -10         76.45         88.25         5.95 o                         
  22   0 -10          7.67          9.43         4.17 o                         
  24   0 -10          6.62         13.23         4.36 o                         
  26   0 -10          6.74          9.32         5.12 o                         
  28   0 -10         14.54         15.25         6.02 o                         
  30   0 -10          3.41         -0.93         8.28 o                         
   1   1 -10         75.34         65.78         2.83 o                         
   2   1 -10        198.23        190.62         4.12 o                         
   3   1 -10         31.65         30.84         1.96 o                         
   4   1 -10         27.72         29.21         1.91 o                         
   5   1 -10         43.52         45.82         2.28 o                         
   6   1 -10        530.26        503.41         8.81 o                         
   7   1 -10        179.36        179.05         4.77 o                         
   8   1 -10        122.98        139.65         4.38 o                         
   9   1 -10         74.23         75.85         4.01 o                         
  10   1 -10         10.27         12.24         1.78 o                         
  11   1 -10         27.67         25.78         2.34 o                         
  12   1 -10        118.52        129.72         4.99 o                         
  13   1 -10        103.65        103.62         5.05 o                         
  14   1 -10         12.39         15.18         2.27 o                         
  15   1 -10        112.17        113.31         8.02 o                         
  16   1 -10         33.00         28.73         2.73 o                         
  17   1 -10         15.93         13.83         2.47 o                         
  18   1 -10         90.36         94.61         8.54 o                         
  19   1 -10         14.89         13.95         3.98 o                         
  20   1 -10         34.16         32.90         2.82 o                         
  21   1 -10         18.92         16.78         2.36 o                         
  22   1 -10         60.37         72.92         4.11 o                         
  23   1 -10         19.13         15.78         2.50 o                         
  24   1 -10          4.71          4.15         3.04 o                         
  25   1 -10         12.67          7.12         2.85 o                         
  26   1 -10          7.53          6.92         5.57 o                         
  27   1 -10         12.55         12.62         3.65 o                         
  28   1 -10          8.59          5.04         3.03 o                         
  29   1 -10          2.24         -0.99         2.68 o                         
  30   1 -10          5.18          0.86         4.19 o                         
   0   2 -10          1.21          5.00         2.25 o                         
   1   2 -10        145.31        132.52         6.20 o                         
   2   2 -10        192.44        191.34         5.07 o                         
   3   2 -10        227.31        243.48         6.51 o                         
   4   2 -10         29.73         31.57         2.26 o                         
   5   2 -10        317.30        336.02         7.97 o                         
   6   2 -10         46.74         46.71         2.89 o                         
   7   2 -10        249.23        260.66         7.36 o                         
   8   2 -10         55.17         59.03         3.61 o                         
   9   2 -10          2.11          0.54         1.50 o                         
  10   2 -10         22.45         25.64         2.71 o                         
  11   2 -10         16.29         16.10         2.50 o                         
  12   2 -10          0.79          3.74         1.70 o                         
  13   2 -10        155.37        159.40         6.47 o                         
  14   2 -10         11.91          9.65         2.00 o                         
  15   2 -10          1.25         -0.74         1.83 o                         
  16   2 -10          2.40          2.42         1.93 o                         
  17   2 -10         14.57         14.56         2.32 o                         
  18   2 -10          1.18          1.28         1.78 o                         
  19   2 -10         30.12         33.40         3.64 o                         
  20   2 -10          7.54          7.06         2.68 o                         
  21   2 -10         12.74          5.47         2.49 o                         
  22   2 -10         16.38         13.81         2.99 o                         
  23   2 -10          2.62         -0.29         2.85 o                         
  24   2 -10         11.06         12.52         2.97 o                         
  25   2 -10          8.10          3.07         2.53 o                         
  26   2 -10          6.72          3.15         2.72 o                         
  27   2 -10          3.38         -2.41         2.41 o                         
  28   2 -10         15.81         17.06         5.74 o                         
  29   2 -10          7.24          6.09         5.11 o                         
   1   3 -10        153.09        165.95         8.06 o                         
   2   3 -10        141.43        148.18         6.41 o                         
   3   3 -10         99.23        115.37         4.80 o                         
   4   3 -10         49.34         51.19         3.09 o                         
   5   3 -10         85.18         86.76         4.50 o                         
   6   3 -10         17.76         17.56         2.12 o                         
   7   3 -10         57.56         67.10         4.58 o                         
   8   3 -10          0.81          2.06         1.52 o                         
   9   3 -10         10.26          9.64         1.98 o                         
  10   3 -10         10.41          6.65         1.57 o                         
  11   3 -10          8.74          9.09         1.83 o                         
  12   3 -10          1.10         -0.89         1.42 o                         
  13   3 -10          4.67          3.28         1.77 o                         
  14   3 -10          1.69          2.69         1.98 o                         
  15   3 -10         15.12         13.27         2.21 o                         
  16   3 -10          2.51          5.06         1.92 o                         
  17   3 -10          0.48         -0.88         1.54 o                         
  18   3 -10          7.65          0.91         1.91 o                         
  19   3 -10         10.44         11.31         2.49 o                         
  20   3 -10          4.70          0.80         2.93 o                         
  21   3 -10          7.15          4.87         3.41 o                         
  22   3 -10         17.88         24.05         3.70 o                         
  23   3 -10          3.46         -2.13         2.57 o                         
  24   3 -10          3.34          1.09         2.76 o                         
  25   3 -10          0.49         -0.61         3.41 o                         
  26   3 -10          8.78          4.76        13.55 o                         
   0   4 -10         35.35         39.79         6.61 o                         
   1   4 -10         29.40         34.87         4.67 o                         
   2   4 -10         18.16         15.07         3.85 o                         
   3   4 -10          1.39          1.64         4.55 o                         
   4   4 -10         62.52         69.63         5.02 o                         
   5   4 -10         15.04         16.83         3.71 o                         
   6   4 -10         26.15         20.88         3.56 o                         
   7   4 -10         17.92         16.71         3.75 o                         
   8   4 -10         33.54         31.86         5.77 o                         
   9   4 -10          0.77          2.44         2.59 o                         
  10   4 -10         10.23          6.87         3.41 o                         
  11   4 -10         14.17          6.92         3.73 o                         
  12   4 -10         15.44         10.31         3.35 o                         
  13   4 -10         16.75         19.54         3.88 o                         
  14   4 -10          2.36          1.19         2.78 o                         
  15   4 -10          6.83          8.83         3.78 o                         
  16   4 -10          2.73          5.82         3.51 o                         
  17   4 -10          8.83          6.24         3.39 o                         
  18   4 -10          2.66          6.51         3.87 o                         
  19   4 -10          4.88          1.08         3.19 o                         
  20   4 -10          2.08         -0.66         2.98 o                         
  21   4 -10          6.56          3.80         4.60 o                         
  22   4 -10          8.39         11.34        11.33 o                         
   1   5 -10          0.17          2.08         4.01 o                         
   2   5 -10         10.46          5.34         5.20 o                         
   3   5 -10          5.97          6.34         3.36 o                         
   4   5 -10          6.21          1.27         3.85 o                         
   5   5 -10          7.76         11.31         3.56 o                         
   6   5 -10          2.32          2.54         3.15 o                         
   7   5 -10         10.35          5.59         5.04 o                         
   8   5 -10          4.54          8.16         4.67 o                         
   9   5 -10          5.77          8.18         3.94 o                         
  10   5 -10         13.80         11.36         3.72 o                         
  11   5 -10          3.04         -1.75         4.43 o                         
  12   5 -10          6.29         -3.98         3.98 o                         
  13   5 -10          0.14         -5.97         5.97 o                         
  14   5 -10          7.78         -5.16         5.16 o                         
  15   5 -10          7.18         -0.11         4.83 o                         
   2   0  -9        415.19        360.00         6.34 o                         
   4   0  -9        134.82        142.85         3.66 o                         
   6   0  -9        399.00        421.18         8.05 o                         
   8   0  -9        202.68        186.23         4.96 o                         
  10   0  -9        316.38        301.85         7.66 o                         
  12   0  -9       1828.58       1882.88        28.81 o                         
  14   0  -9        166.08        171.43         5.89 o                         
  16   0  -9        175.63        178.24         7.75 o                         
  18   0  -9        483.11        518.83        16.26 o                         
  20   0  -9        112.28        143.28         6.97 o                         
  22   0  -9         18.16         14.86         4.38 o                         
  24   0  -9          1.68         -2.73         2.73 o                         
  26   0  -9         12.05         17.20         8.54 o                         
  28   0  -9          1.28         -4.47         4.47 o                         
  30   0  -9         22.63         19.26         4.97 o                         
  32   0  -9          7.72        -11.22        16.14 o                         
   0   1  -9        356.92        334.32         7.31 o                         
   1   1  -9        153.62        151.56         3.05 o                         
   2   1  -9         35.36         34.35         1.56 o                         
   3   1  -9         77.60         85.72         2.23 o                         
   4   1  -9        300.38        303.81         4.63 o                         
   5   1  -9        287.26        294.84         4.60 o                         
   6   1  -9        646.11        601.80         7.95 o                         
   7   1  -9        364.32        366.67         5.63 o                         
   8   1  -9        246.42        239.02         4.76 o                         
   9   1  -9        178.60        191.39         4.49 o                         
  10   1  -9         72.57         70.62         3.08 o                         
  11   1  -9        368.48        374.86         7.39 o                         
  12   1  -9        197.47        215.69         5.46 o                         
  13   1  -9        200.97        210.71         5.68 o                         
  14   1  -9        161.46        165.94         5.64 o                         
  15   1  -9         41.53         41.39         2.88 o                         
  16   1  -9         81.92         77.34         3.75 o                         
  17   1  -9         32.47         33.18         2.17 o                         
  18   1  -9         23.41         22.41         2.03 o                         
  19   1  -9          8.63          8.43         1.61 o                         
  20   1  -9         85.74         90.71         4.70 o                         
  21   1  -9         10.68         10.55         1.53 o                         
  22   1  -9         47.82         48.12         3.91 o                         
  23   1  -9          9.71          5.92         2.24 o                         
  24   1  -9         12.21         15.33         2.66 o                         
  25   1  -9          7.87          9.59         2.39 o                         
  26   1  -9          8.45         10.09         3.16 o                         
  27   1  -9          6.50          0.37         3.59 o                         
  28   1  -9          5.13          4.66         2.61 o                         
  29   1  -9          0.04         -1.89         2.53 o                         
  30   1  -9          1.23          0.33         2.63 o                         
  31   1  -9          1.22          0.38         4.13 o                         
  32   1  -9          2.88         -0.78         7.23 o                         
   1   2  -9        228.59        226.09         4.72 o                         
   2   2  -9        266.47        274.15         5.33 o                         
   3   2  -9       1363.77       1366.98        16.65 o                         
   4   2  -9        266.91        268.08         5.54 o                         
   5   2  -9        162.79        174.26         4.28 o                         
   6   2  -9         97.33        101.16         3.61 o                         
   7   2  -9         87.08         83.04         3.45 o                         
   8   2  -9        139.86        142.21         4.46 o                         
   9   2  -9        242.83        247.32         6.12 o                         
  10   2  -9         22.20         20.39         2.01 o                         
  11   2  -9         66.43         68.49         3.58 o                         
  12   2  -9         30.64         32.08         2.82 o                         
  13   2  -9          7.47          9.85         1.76 o                         
  14   2  -9         10.38          6.21         1.68 o                         
  15   2  -9          2.73          3.46         1.32 o                         
  16   2  -9          1.55         -0.34         1.43 o                         
  17   2  -9         93.63         95.48         5.15 o                         
  18   2  -9          1.91          1.92         1.86 o                         
  19   2  -9          1.76          1.68         1.86 o                         
  20   2  -9         11.55         13.13         1.90 o                         
  21   2  -9         62.08         65.65         5.23 o                         
  22   2  -9         16.02         15.41         2.26 o                         
  23   2  -9         37.54         39.89         4.32 o                         
  24   2  -9          2.75          1.63         2.24 o                         
  25   2  -9          2.44          4.73         2.89 o                         
  26   2  -9          5.28          3.18         2.83 o                         
  27   2  -9         18.98         15.94         3.31 o                         
  28   2  -9          1.30          3.73         3.55 o                         
  29   2  -9          6.12         -3.03         3.35 o                         
  30   2  -9          3.56         -4.68         4.68 o                         
   0   3  -9         92.76        100.20         5.37 o                         
   1   3  -9        131.32        147.47         5.06 o                         
   2   3  -9        274.27        294.38         6.88 o                         
   3   3  -9         27.17         26.21         2.37 o                         
   4   3  -9        105.50         95.64         4.48 o                         
   5   3  -9         59.37         52.98         5.07 o                         
   6   3  -9         70.29         70.21         3.41 o                         
   7   3  -9         45.41         44.71         2.69 o                         
   8   3  -9         14.77         15.91         1.60 o                         
   9   3  -9         56.13         60.02         3.24 o                         
  10   3  -9          0.40          0.74         1.25 o                         
  11   3  -9         59.81         63.28         3.58 o                         
  12   3  -9         14.45         17.07         2.15 o                         
  13   3  -9         32.37         24.48         2.41 o                         
  14   3  -9          2.69          2.28         1.57 o                         
  15   3  -9          7.65          4.89         2.19 o                         
  16   3  -9         12.27          6.02         1.41 o                         
  17   3  -9          0.71          0.71         1.50 o                         
  18   3  -9         19.36         26.44         1.91 o                         
  19   3  -9         11.81         17.52         1.86 o                         
  20   3  -9          0.16         -0.14         1.79 o                         
  21   3  -9          0.18         -0.19         1.97 o                         
  22   3  -9          6.98          9.41         2.59 o                         
  23   3  -9          4.32          6.24         3.21 o                         
  24   3  -9          0.21         -2.29         2.29 o                         
  25   3  -9          3.44          0.15         4.05 o                         
  26   3  -9          9.42          6.65         3.24 o                         
  27   3  -9          7.35          8.92         4.86 o                         
   1   4  -9         33.92         31.62         2.97 o                         
   2   4  -9         21.85         23.74         2.79 o                         
   3   4  -9         60.98         63.63         4.38 o                         
   4   4  -9         28.29         34.27         3.72 o                         
   5   4  -9        126.14        122.40         6.13 o                         
   6   4  -9         80.77         86.37         6.85 o                         
   7   4  -9         61.81         75.27         5.65 o                         
   8   4  -9          0.90          0.36         2.13 o                         
   9   4  -9         28.10         35.21         4.23 o                         
  10   4  -9         22.40         30.97         3.59 o                         
  11   4  -9         22.39         22.47         3.52 o                         
  12   4  -9         46.48         49.61         4.02 o                         
  13   4  -9          4.79          4.67         2.45 o                         
  14   4  -9          3.31          1.69         3.13 o                         
  15   4  -9          0.63         -2.36         2.36 o                         
  16   4  -9          0.67         -2.34         2.34 o                         
  17   4  -9          1.62          0.61         2.59 o                         
  18   4  -9          4.35          1.70         3.37 o                         
  19   4  -9          6.43          8.74         3.91 o                         
  20   4  -9          2.01          3.12         3.12 o                         
  21   4  -9          1.44         -2.65         2.65 o                         
  22   4  -9          2.62         -3.65         3.65 o                         
  23   4  -9          0.30         -4.91         4.91 o                         
  24   4  -9          0.12         -3.49        10.55 o                         
   0   5  -9          3.82          5.09         4.05 o                         
   1   5  -9          3.05          2.49         3.30 o                         
   2   5  -9          0.13         -3.02         3.02 o                         
   3   5  -9         12.24          5.94         3.98 o                         
   4   5  -9          3.42          2.33         3.54 o                         
   5   5  -9          4.94         -2.37         3.08 o                         
   6   5  -9          1.50         -3.32         3.32 o                         
   7   5  -9          1.70         -3.32         3.32 o                         
   8   5  -9          3.32         -0.17         3.44 o                         
   9   5  -9          1.92          4.78         3.82 o                         
  10   5  -9         10.64         10.21         4.52 o                         
  11   5  -9          4.94          3.61         3.54 o                         
  12   5  -9          2.81          3.04         3.64 o                         
  13   5  -9          4.82          6.42         3.95 o                         
  14   5  -9          5.02          0.37         5.65 o                         
  15   5  -9          0.87         -3.32         3.32 o                         
  16   5  -9          1.52         -2.71         5.57 o                         
  17   5  -9          6.49          3.61         4.30 o                         
  18   5  -9         10.58          9.83         9.41 o                         
   0   0  -8        645.31        701.44        12.99 o                         
   2   0  -8       1812.01       1925.81        22.27 o                         
   4   0  -8       1067.20       1052.21        15.11 o                         
   6   0  -8        471.40        420.69         7.43 o                         
   8   0  -8        228.44        229.28         5.01 o                         
  10   0  -8       1300.12       1278.11        18.94 o                         
  12   0  -8        310.80        302.19         8.80 o                         
  14   0  -8        423.44        417.86         9.99 o                         
  16   0  -8        571.38        576.10        14.77 o                         
  18   0  -8        554.21        562.07        17.29 o                         
  20   0  -8         86.56         91.80         5.79 o                         
  22   0  -8         29.89         24.92         3.55 o                         
  24   0  -8          9.30         10.22         3.52 o                         
  26   0  -8         33.30         29.15         6.66 o                         
  28   0  -8          8.48          2.14         3.66 o                         
  30   0  -8          0.40         -2.78         2.78 o                         
  32   0  -8          0.68         -2.09         3.88 o                         
   1   1  -8         41.51         46.63         1.77 o                         
   2   1  -8        286.34        262.97         3.87 o                         
   3   1  -8        204.69        207.68         3.65 o                         
   4   1  -8        100.70         93.88         2.38 o                         
   5   1  -8         59.70         54.08         1.84 o                         
   6   1  -8          5.71          7.47         0.80 o                         
   7   1  -8        613.43        596.44         7.97 o                         
   8   1  -8        866.83        839.85        10.51 o                         
   9   1  -8         41.40         38.78         1.78 o                         
  10   1  -8         18.56         17.35         1.24 o                         
  11   1  -8        127.25        119.89         3.10 o                         
  12   1  -8        753.31        748.39        10.44 o                         
  13   1  -8        409.83        422.66         7.23 o                         
  14   1  -8        122.25        122.57         4.96 o                         
  15   1  -8          1.22          0.42         1.33 o                         
  16   1  -8        223.21        239.12         5.62 o                         
  17   1  -8        186.16        187.81         4.83 o                         
  18   1  -8         30.86         31.48         2.13 o                         
  19   1  -8         14.66         10.91         1.68 o                         
  20   1  -8         50.88         54.10         2.95 o                         
  21   1  -8        121.77        120.80         5.01 o                         
  22   1  -8         95.26        112.73         4.39 o                         
  23   1  -8          9.91         12.29         1.97 o                         
  24   1  -8          1.98          2.20         2.00 o                         
  25   1  -8         22.19         20.38         2.89 o                         
  26   1  -8          0.22          3.63         2.03 o                         
  27   1  -8          1.45         -1.14         2.30 o                         
  28   1  -8          0.73         -2.28         2.28 o                         
  29   1  -8          2.41          2.07         2.61 o                         
  30   1  -8          1.41         -0.11         2.77 o                         
  31   1  -8          1.57          1.41         3.54 o                         
  32   1  -8          1.10          0.76         3.85 o                         
  33   1  -8          0.32          5.81         7.88 o                         
   0   2  -8         47.45         43.52         2.83 o                         
   1   2  -8        380.20        391.36         6.12 o                         
   2   2  -8        162.78        158.67         3.28 o                         
   3   2  -8         98.87        101.95         2.62 o                         
   4   2  -8         22.52         18.78         1.32 o                         
   5   2  -8        158.79        146.27         3.34 o                         
   6   2  -8         14.25         13.64         1.23 o                         
   7   2  -8        363.03        368.13         6.31 o                         
   8   2  -8        268.53        274.14         5.65 o                         
   9   2  -8        304.26        301.65         5.91 o                         
  10   2  -8         67.67         66.11         2.84 o                         
  11   2  -8        532.15        540.76         9.26 o                         
  12   2  -8          0.79          0.30         1.01 o                         
  13   2  -8        310.22        309.10         7.33 o                         
  14   2  -8         26.90         21.74         2.04 o                         
  15   2  -8         38.31         43.38         3.24 o                         
  16   2  -8         22.12         22.10         1.86 o                         
  17   2  -8        103.82        102.93         4.00 o                         
  18   2  -8         16.14         12.48         1.53 o                         
  19   2  -8         81.63         88.61         4.95 o                         
  20   2  -8          2.34          3.90         1.36 o                         
  21   2  -8          7.79          6.13         1.42 o                         
  22   2  -8         17.80         16.93         1.89 o                         
  23   2  -8         23.68         23.09         2.44 o                         
  24   2  -8         29.63         33.21         2.83 o                         
  25   2  -8         15.44         12.56         2.51 o                         
  26   2  -8          7.45          5.02         2.46 o                         
  27   2  -8          8.10          6.17         2.65 o                         
  28   2  -8          1.18         -1.49         2.81 o                         
  29   2  -8          4.74          4.44         2.80 o                         
  30   2  -8          3.38          2.07         3.14 o                         
  31   2  -8          4.79          5.92         9.41 o                         
   1   3  -8        455.36        472.97         9.07 o                         
   2   3  -8        241.00        270.22         6.18 o                         
   3   3  -8         23.67         25.05         1.78 o                         
   4   3  -8        186.69        184.45         5.11 o                         
   5   3  -8         28.50         27.39         2.34 o                         
   6   3  -8         48.85         51.40         2.60 o                         
   7   3  -8        159.42        171.29         5.25 o                         
   8   3  -8          2.99          3.97         1.03 o                         
   9   3  -8          9.01          8.51         1.46 o                         
  10   3  -8          4.30          2.35         1.68 o                         
  11   3  -8          3.25          1.20         1.23 o                         
  12   3  -8         77.86         71.66         3.68 o                         
  13   3  -8        119.12        118.59         5.29 o                         
  14   3  -8         15.56         12.60         2.00 o                         
  15   3  -8         25.00         18.94         2.06 o                         
  16   3  -8          2.06         -0.28         1.88 o                         
  17   3  -8         43.51         50.20         5.11 o                         
  18   3  -8          4.47          2.50         2.22 o                         
  19   3  -8          1.46         -1.63         1.63 o                         
  20   3  -8          0.22          0.47         1.21 o                         
  21   3  -8         32.47         36.70         3.75 o                         
  22   3  -8          4.19          2.72         2.37 o                         
  23   3  -8          2.15         -0.46         2.09 o                         
  24   3  -8          1.39          3.13         2.35 o                         
  25   3  -8          5.72          2.76         3.72 o                         
  26   3  -8         15.31         11.40         3.47 o                         
  27   3  -8          2.03          1.10         3.25 o                         
  28   3  -8          0.44          0.77         3.97 o                         
  29   3  -8          0.01         -6.41         6.41 o                         
   0   4  -8         25.28         22.95         3.25 o                         
   1   4  -8         36.37         33.75         2.71 o                         
   2   4  -8         41.05         43.90         3.08 o                         
   3   4  -8         82.49         79.16         4.25 o                         
   4   4  -8          6.62          8.89         2.40 o                         
   5   4  -8          4.72          5.97         1.98 o                         
   6   4  -8         54.60         65.86         4.69 o                         
   7   4  -8          5.77          3.99         1.97 o                         
   8   4  -8         33.79         29.16         3.27 o                         
   9   4  -8         49.53         50.75         4.15 o                         
  10   4  -8         45.90         47.47         4.00 o                         
  11   4  -8         18.15         13.21         2.62 o                         
  12   4  -8          5.87         12.05         2.70 o                         
  13   4  -8         10.50         12.21         2.80 o                         
  14   4  -8          2.40          1.40         2.54 o                         
  15   4  -8         18.25         19.76         3.40 o                         
  16   4  -8          5.29          8.33         2.29 o                         
  17   4  -8          1.00          3.17         2.54 o                         
  18   4  -8         11.18         14.30         2.93 o                         
  19   4  -8          5.05          4.54         2.63 o                         
  20   4  -8          3.46         -2.06         5.18 o                         
  21   4  -8          7.69          5.95         3.63 o                         
  22   4  -8          0.50         -2.93         4.02 o                         
  23   4  -8          8.73          6.74         3.20 o                         
  24   4  -8          3.86          3.35         3.29 o                         
  25   4  -8          0.84         -3.97         3.97 o                         
   1   5  -8          4.02         -0.71         2.35 o                         
   2   5  -8          2.44         -0.09         2.74 o                         
   3   5  -8         20.22         20.06         3.74 o                         
   4   5  -8          8.43          5.93         2.93 o                         
   5   5  -8          0.85         -1.96         2.49 o                         
   6   5  -8          2.81          5.15         3.09 o                         
   7   5  -8          8.30         12.39         3.81 o                         
   8   5  -8         11.73         15.92         4.18 o                         
   9   5  -8         29.86         32.37         4.46 o                         
  10   5  -8         20.15         16.62         4.24 o                         
  11   5  -8         19.34         21.39         4.18 o                         
  12   5  -8          0.13         -3.84         3.84 o                         
  13   5  -8          1.33          1.84         3.28 o                         
  14   5  -8          9.55          7.64         3.38 o                         
  15   5  -8          2.65         -0.77         3.15 o                         
  16   5  -8          6.70          9.31         4.20 o                         
  17   5  -8          0.66          5.27         3.62 o                         
  18   5  -8          1.07          3.82         6.24 o                         
  19   5  -8          1.84         -2.10        10.08 o                         
   0   6  -8         12.63         30.52        15.31 o                         
   1   6  -8          0.62          6.30         6.65 o                         
   2   6  -8          2.02         -4.31         4.31 o                         
   3   6  -8          0.73         -5.06         5.06 o                         
   4   6  -8          4.42         -2.52         5.26 o                         
   5   6  -8          0.50         -6.61         6.61 o                         
   6   6  -8          2.56         -1.94         9.53 o                         
   7   6  -8          0.10         -3.75         4.90 o                         
   8   6  -8          4.72         -3.82         7.83 o                         
   2   0  -7       2889.31       3041.91        36.69 o                         
   4   0  -7         95.40         91.60         2.75 o                         
   6   0  -7        688.33        672.54        10.63 o                         
   8   0  -7        630.02        577.88         9.74 o                         
  10   0  -7         51.42         51.11         2.29 o                         
  12   0  -7        627.07        559.97        10.38 o                         
  14   0  -7         87.57         92.91         3.23 o                         
  16   0  -7       1156.54       1133.01        26.99 o                         
  18   0  -7         84.22         88.58         4.71 o                         
  20   0  -7          9.94          6.37         1.97 o                         
  22   0  -7        151.58        160.44         7.84 o                         
  24   0  -7         32.29         27.91         4.20 o                         
  26   0  -7         88.76        101.04         7.64 o                         
  28   0  -7          2.24         -2.64         2.64 o                         
  30   0  -7          3.13         -2.26         3.34 o                         
  32   0  -7          3.67          4.51         3.75 o                         
  34   0  -7          1.65          5.50         7.76 o                         
   0   1  -7        338.09        260.56         5.79 o                         
   1   1  -7        255.42        289.10         4.20 o                         
   2   1  -7        196.52        221.30         3.32 o                         
   3   1  -7        414.31        408.83         5.12 o                         
   4   1  -7        108.92        113.56         2.34 o                         
   5   1  -7         12.95          7.15         0.72 o                         
   6   1  -7        736.07        784.35         9.55 o                         
   7   1  -7        614.69        614.08         7.96 o                         
   8   1  -7        206.61        209.79         3.80 o                         
   9   1  -7        340.72        330.76         5.47 o                         
  10   1  -7        200.16        195.67         4.00 o                         
  11   1  -7         95.30        117.68         3.85 o                         
  12   1  -7         58.21         50.12         1.93 o                         
  13   1  -7        352.91        344.80         5.33 o                         
  14   1  -7        327.95        325.69         5.24 o                         
  15   1  -7         37.23         36.22         1.82 o                         
  16   1  -7        146.04        147.09         3.88 o                         
  17   1  -7         51.50         50.35         2.32 o                         
  18   1  -7        195.36        203.50         4.65 o                         
  19   1  -7        137.05        147.64         4.22 o                         
  20   1  -7         19.62         23.11         1.98 o                         
  21   1  -7         14.17         15.41         1.69 o                         
  22   1  -7         75.45         78.85         3.92 o                         
  23   1  -7         84.44         90.36         6.23 o                         
  24   1  -7         45.18         44.90         3.61 o                         
  25   1  -7         28.34         23.79         2.74 o                         
  26   1  -7          0.74         -0.90         1.70 o                         
  27   1  -7          0.88          2.38         1.79 o                         
  28   1  -7         17.80         16.76         3.05 o                         
  29   1  -7          4.92          6.68         2.44 o                         
  30   1  -7          9.07         11.33         2.94 o                         
  31   1  -7          0.33         -0.80         2.38 o                         
  32   1  -7          6.11          3.99         2.96 o                         
  33   1  -7          4.40          5.62         5.71 o                         
  34   1  -7          2.70          2.79         5.09 o                         
   1   2  -7         99.32         94.81         2.37 o                         
   2   2  -7          0.05          0.91         0.61 o                         
   3   2  -7        345.63        321.37         5.09 o                         
   4   2  -7        106.71        102.72         2.66 o                         
   5   2  -7        102.50         98.02         2.80 o                         
   6   2  -7          9.09          7.95         0.95 o                         
   7   2  -7       1074.72       1086.26        13.20 o                         
   8   2  -7        158.33        151.89         3.45 o                         
   9   2  -7        109.66        105.17         2.93 o                         
  10   2  -7         56.19         53.63         2.22 o                         
  11   2  -7        250.02        251.50         5.62 o                         
  12   2  -7         17.86         24.81         2.09 o                         
  13   2  -7         38.77         40.23         2.36 o                         
  14   2  -7         19.98         19.25         1.62 o                         
  15   2  -7         13.42          8.24         1.46 o                         
  16   2  -7         59.42         63.73         2.76 o                         
  17   2  -7        267.19        273.73         8.06 o                         
  18   2  -7         30.42         35.39         2.85 o                         
  19   2  -7         49.16         43.85         3.03 o                         
  20   2  -7         15.86         16.17         2.00 o                         
  21   2  -7         45.28         56.62         3.96 o                         
  22   2  -7         43.15         41.80         2.91 o                         
  23   2  -7          4.67          4.26         1.97 o                         
  24   2  -7          5.48          2.85         1.79 o                         
  25   2  -7         47.16         46.03         3.88 o                         
  26   2  -7          4.44          5.27         1.94 o                         
  27   2  -7          4.10          2.08         2.43 o                         
  28   2  -7          1.53          1.90         3.92 o                         
  29   2  -7          1.08         -2.30         2.30 o                         
  30   2  -7          4.23          1.31         2.98 o                         
  31   2  -7          6.51          3.86         3.33 o                         
  32   2  -7          0.13         -3.83         3.83 o                         
   0   3  -7         13.93         14.04         1.84 o                         
   1   3  -7         95.13         97.56         3.03 o                         
   2   3  -7        157.09        163.26         3.98 o                         
   3   3  -7        104.75        103.49         3.27 o                         
   4   3  -7        109.85        107.38         3.47 o                         
   5   3  -7         65.14         72.05         2.88 o                         
   6   3  -7          9.66         10.73         1.17 o                         
   7   3  -7         81.38         70.93         3.64 o                         
   8   3  -7         64.35         54.33         3.35 o                         
   9   3  -7         95.08         90.82         3.40 o                         
  10   3  -7         18.24         12.76         1.59 o                         
  11   3  -7          8.82          5.01         1.53 o                         
  12   3  -7         44.27         39.65         2.64 o                         
  13   3  -7         25.51         19.06         2.03 o                         
  14   3  -7         23.08         19.09         2.06 o                         
  15   3  -7        105.72        109.04         5.03 o                         
  16   3  -7         24.32         19.83         2.43 o                         
  17   3  -7         35.89         33.42         2.79 o                         
  18   3  -7          4.31          7.18         2.34 o                         
  19   3  -7          1.34          2.76         1.76 o                         
  20   3  -7          1.45         -0.74         2.35 o                         
  21   3  -7         20.06         30.03         2.80 o                         
  22   3  -7          6.88          4.32         1.78 o                         
  23   3  -7         11.58         12.19         2.27 o                         
  24   3  -7          7.74          8.24         2.31 o                         
  25   3  -7          4.39          4.62         2.69 o                         
  26   3  -7          1.01          2.59         3.14 o                         
  27   3  -7          3.65          4.26         3.63 o                         
  28   3  -7         23.52         25.46         4.35 o                         
  29   3  -7          7.56          5.21         3.98 o                         
  30   3  -7          7.81         -2.55         5.61 o                         
   1   4  -7         81.33         88.82         4.36 o                         
   2   4  -7        161.80        175.52         7.46 o                         
   3   4  -7          1.73         -0.56         1.45 o                         
   4   4  -7         53.89         53.50         3.25 o                         
   5   4  -7         34.79         39.03         2.99 o                         
   6   4  -7         18.80         20.33         2.43 o                         
   7   4  -7         24.13         19.60         2.23 o                         
   8   4  -7         23.90         23.47         2.72 o                         
   9   4  -7         18.81         15.08         2.43 o                         
  10   4  -7         31.21         26.70         2.87 o                         
  11   4  -7         13.92         18.71         3.20 o                         
  12   4  -7          7.57         10.54         2.33 o                         
  13   4  -7          2.96          7.11         2.15 o                         
  14   4  -7         24.06         18.82         2.96 o                         
  15   4  -7          2.99         -1.86         1.86 o                         
  16   4  -7         22.63         21.46         4.81 o                         
  17   4  -7         11.41         13.69         2.57 o                         
  18   4  -7          3.35          0.65         2.29 o                         
  19   4  -7          2.25         -0.56         2.29 o                         
  20   4  -7          1.68          0.19         3.03 o                         
  21   4  -7          2.26         -0.30         2.64 o                         
  22   4  -7          3.87         -2.20         2.93 o                         
  23   4  -7          2.09          0.38         2.81 o                         
  24   4  -7          1.34         -2.30         2.80 o                         
  25   4  -7          3.94          2.27         3.18 o                         
  26   4  -7         11.46         13.65         7.76 o                         
   0   5  -7         17.57         21.00         4.23 o                         
   1   5  -7          3.50          2.27         2.17 o                         
   2   5  -7          1.13         -1.25         1.78 o                         
   3   5  -7         16.19         14.08         3.62 o                         
   4   5  -7          2.79          0.31         1.94 o                         
   5   5  -7          2.76          0.71         3.21 o                         
   6   5  -7         15.43         12.27         2.82 o                         
   7   5  -7         30.78         29.66         3.61 o                         
   8   5  -7         22.04         19.39         3.57 o                         
   9   5  -7          5.64          5.26         3.44 o                         
  10   5  -7         12.43         12.24         2.90 o                         
  11   5  -7          5.87          1.98         2.70 o                         
  12   5  -7          2.79         -0.43         2.78 o                         
  13   5  -7          1.06         -3.27         3.27 o                         
  14   5  -7          5.20         -2.63         3.07 o                         
  15   5  -7          0.88         -0.26         2.90 o                         
  16   5  -7          1.22          5.14         3.34 o                         
  17   5  -7          2.21          3.29         3.96 o                         
  18   5  -7          5.49          3.48         5.58 o                         
  19   5  -7          1.82         10.99         4.07 o                         
  20   5  -7          3.51          9.00         4.16 o                         
  21   5  -7          4.16         -4.07         5.67 o                         
   1   6  -7          8.06          2.96         3.83 o                         
   2   6  -7          1.97         -2.75         3.19 o                         
   3   6  -7          2.23         -2.40         3.30 o                         
   4   6  -7          0.37          0.89         4.54 o                         
   5   6  -7          0.26         -2.77         2.77 o                         
   6   6  -7          2.44         -2.75         3.35 o                         
   7   6  -7          2.78         -0.24         3.86 o                         
   8   6  -7          1.41         -1.04         5.13 o                         
   9   6  -7          0.45          2.42         5.79 o                         
  10   6  -7          0.74         -4.19         4.19 o                         
  11   6  -7          1.27         -4.11         4.11 o                         
   0   0  -6       4144.63       4394.48        67.63 o                         
   2   0  -6        974.33       1043.34        13.61 o                         
   4   0  -6        846.49        815.78        12.31 o                         
   6   0  -6       1061.18       1071.24        15.77 o                         
   8   0  -6        918.67        935.18        13.57 o                         
  10   0  -6        423.94        369.10         7.39 o                         
  12   0  -6        453.36        408.14         7.59 o                         
  14   0  -6        604.34        637.18        11.06 o                         
  16   0  -6         96.85        107.22         3.87 o                         
  18   0  -6         87.22         86.35         4.47 o                         
  20   0  -6         75.67         73.02         4.32 o                         
  22   0  -6          7.48          2.17         2.23 o                         
  24   0  -6         93.66         99.43         7.35 o                         
  26   0  -6         18.52         18.69         3.39 o                         
  28   0  -6         74.26         73.80         6.04 o                         
  30   0  -6          7.37         13.52         3.52 o                         
  32   0  -6         11.61         11.06         4.14 o                         
  34   0  -6          0.23         -4.15         4.15 o                         
   1   1  -6        626.21        656.82         7.95 o                         
   2   1  -6       2995.35       3004.71        26.20 o                         
   3   1  -6        972.03        999.42         9.97 o                         
   4   1  -6        105.09        136.54         2.56 o                         
   5   1  -6          9.63          9.07         0.84 o                         
   6   1  -6        839.41        891.57        10.27 o                         
   7   1  -6       1088.92       1038.40        11.95 o                         
   8   1  -6        166.09        132.52         2.86 o                         
   9   1  -6         40.34         38.96         1.69 o                         
  10   1  -6         79.73         89.75         2.47 o                         
  11   1  -6        227.02        215.66         3.81 o                         
  12   1  -6        178.12        153.26         3.14 o                         
  13   1  -6        109.02        120.69         2.44 o                         
  14   1  -6         68.73         68.42         1.85 o                         
  15   1  -6         18.36         21.94         1.15 o                         
  16   1  -6         89.15         80.35         2.35 o                         
  17   1  -6         73.29         78.67         2.46 o                         
  18   1  -6        173.80        177.08         4.02 o                         
  19   1  -6          0.98          2.07         0.82 o                         
  20   1  -6         57.81         60.14         2.93 o                         
  21   1  -6        120.79        128.71         3.91 o                         
  22   1  -6         10.00         11.92         1.57 o                         
  23   1  -6          3.75          2.03         1.48 o                         
  24   1  -6          3.21          3.74         1.54 o                         
  25   1  -6         25.20         20.21         2.34 o                         
  26   1  -6         26.73         30.87         3.37 o                         
  27   1  -6          8.08          8.43         2.73 o                         
  28   1  -6          1.26          0.81         1.81 o                         
  29   1  -6          1.37          2.78         2.46 o                         
  30   1  -6          3.07         -1.83         2.19 o                         
  31   1  -6          7.05          5.19         3.06 o                         
  32   1  -6          0.39          1.05         2.62 o                         
  33   1  -6          2.97         -2.58         2.58 o                         
  34   1  -6          1.14          4.83         4.82 o                         
  35   1  -6          0.33          6.31         9.93 o                         
   0   2  -6        269.80        261.85         5.33 o                         
   1   2  -6        352.40        306.88         4.44 o                         
   2   2  -6         81.86         73.53         2.06 o                         
   3   2  -6        228.38        224.19         3.75 o                         
   4   2  -6        338.93        348.62         5.24 o                         
   5   2  -6        452.96        428.36         5.96 o                         
   6   2  -6        168.83        159.88         3.15 o                         
   7   2  -6          9.13         10.02         0.92 o                         
   8   2  -6        337.08        336.05         5.49 o                         
   9   2  -6        432.43        431.99         6.33 o                         
  10   2  -6        183.52        188.04         3.79 o                         
  11   2  -6         27.42         30.24         1.66 o                         
  12   2  -6         21.43         30.71         1.72 o                         
  13   2  -6          3.13          1.45         0.91 o                         
  14   2  -6          1.27          0.93         0.74 o                         
  15   2  -6        133.03        136.64         3.87 o                         
  16   2  -6         10.99          6.83         1.08 o                         
  17   2  -6         18.45         21.22         1.67 o                         
  18   2  -6         16.03         11.07         1.26 o                         
  19   2  -6         67.28         77.46         3.26 o                         
  20   2  -6          5.61          6.26         1.43 o                         
  21   2  -6         97.66        101.45         3.81 o                         
  22   2  -6          6.00          3.88         1.44 o                         
  23   2  -6         42.12         49.15         3.78 o                         
  24   2  -6          2.53          1.54         1.50 o                         
  25   2  -6          9.38         10.38         2.03 o                         
  26   2  -6         34.04         36.49         3.73 o                         
  27   2  -6          9.61          3.67         2.69 o                         
  28   2  -6          0.22         -2.03         2.03 o                         
  29   2  -6         20.67         19.34         3.31 o                         
  30   2  -6          2.99         -2.38         2.38 o                         
  31   2  -6          2.19         -2.43         2.48 o                         
  32   2  -6          5.93         -0.36         2.88 o                         
  33   2  -6          2.48         -0.42         4.38 o                         
   1   3  -6         21.04         18.50         1.35 o                         
   2   3  -6        122.56        121.11         3.17 o                         
   3   3  -6        432.97        448.08         7.29 o                         
   4   3  -6         62.18         57.67         3.00 o                         
   5   3  -6        230.61        226.40         5.86 o                         
   6   3  -6         21.60         22.52         1.96 o                         
   7   3  -6        282.60        270.53         6.79 o                         
   8   3  -6         43.40         44.54         2.79 o                         
   9   3  -6          8.48          7.52         1.23 o                         
  10   3  -6         16.79         12.33         1.74 o                         
  11   3  -6         36.95         38.26         2.43 o                         
  12   3  -6        138.98        127.27         4.81 o                         
  13   3  -6         16.73         16.95         1.87 o                         
  14   3  -6          5.71          1.47         1.23 o                         
  15   3  -6         12.78         11.22         2.13 o                         
  16   3  -6         53.25         40.64         2.98 o                         
  17   3  -6         25.75         27.64         2.80 o                         
  18   3  -6         18.60         22.10         2.38 o                         
  19   3  -6          3.34          6.49         1.76 o                         
  20   3  -6          1.32         -1.74         1.75 o                         
  21   3  -6          4.02          3.61         2.52 o                         
  22   3  -6          1.16          0.43         2.30 o                         
  23   3  -6         21.80         27.64         2.96 o                         
  24   3  -6          0.40         -0.57         1.92 o                         
  25   3  -6          1.55          5.48         2.86 o                         
  26   3  -6         22.41         25.53         3.91 o                         
  27   3  -6          6.79          2.60         2.57 o                         
  28   3  -6          0.63         -0.79         2.82 o                         
  29   3  -6          0.45         -2.93         2.93 o                         
  30   3  -6         12.11          9.65         4.14 o                         
  31   3  -6          7.78          6.93        10.50 o                         
   0   4  -6         47.70         51.39         4.36 o                         
   1   4  -6         61.37         62.77         3.54 o                         
   2   4  -6         59.85         58.14         3.48 o                         
   3   4  -6        160.41        166.96         5.84 o                         
   4   4  -6         46.04         43.15         3.03 o                         
   5   4  -6          4.04          2.47         1.74 o                         
   6   4  -6         27.73         32.59         2.76 o                         
   7   4  -6         49.63         52.50         3.70 o                         
   8   4  -6          2.67          2.50         1.42 o                         
   9   4  -6          0.32          1.50         1.72 o                         
  10   4  -6          4.31          4.00         1.70 o                         
  11   4  -6         12.51         13.93         2.33 o                         
  12   4  -6          0.57         -0.48         1.76 o                         
  13   4  -6          0.03          0.94         1.82 o                         
  14   4  -6          9.52         10.78         2.42 o                         
  15   4  -6          0.78          0.15         2.09 o                         
  16   4  -6          3.32          1.74         1.71 o                         
  17   4  -6          0.02          1.75         1.69 o                         
  18   4  -6          6.32          6.10         2.99 o                         
  19   4  -6          2.57          1.74         2.20 o                         
  20   4  -6         19.89         14.86         5.33 o                         
  21   4  -6          1.15          1.81         2.57 o                         
  22   4  -6          0.08         -1.51         2.60 o                         
  23   4  -6         11.93         18.01         3.46 o                         
  24   4  -6          1.64          0.98         3.68 o                         
  25   4  -6          0.50         -2.62         2.62 o                         
  26   4  -6          3.75         14.83         4.24 o                         
  27   4  -6          5.47          8.96         3.84 o                         
   1   5  -6          5.97          3.23         2.12 o                         
   2   5  -6         25.15         27.18         3.48 o                         
   3   5  -6         15.33         11.40         2.84 o                         
   4   5  -6         27.13         19.48         4.02 o                         
   5   5  -6          5.75          5.88         2.45 o                         
   6   5  -6         26.02         28.14         3.75 o                         
   7   5  -6         23.43         22.23         3.37 o                         
   8   5  -6         41.54         36.57         3.96 o                         
   9   5  -6         17.14         17.38         3.58 o                         
  10   5  -6          7.40          3.95         2.54 o                         
  11   5  -6         23.43         20.94         3.98 o                         
  12   5  -6          2.95          4.55         2.85 o                         
  13   5  -6          3.41          0.12         2.84 o                         
  14   5  -6          2.98         -0.29         2.92 o                         
  15   5  -6          3.31          0.52         2.94 o                         
  16   5  -6          0.14         -1.54         2.92 o                         
  17   5  -6          0.12          0.73         3.02 o                         
  18   5  -6          1.06          2.30         3.18 o                         
  19   5  -6          1.04         -2.71         3.05 o                         
  20   5  -6          3.79         -1.22         3.89 o                         
  21   5  -6          7.35          7.48         5.02 o                         
  22   5  -6         11.82         16.74         8.38 o                         
   0   6  -6          6.54         11.30         4.72 o                         
   1   6  -6          1.45          5.67         3.95 o                         
   2   6  -6          1.53          3.63         5.06 o                         
   3   6  -6          0.25         -2.29         3.22 o                         
   4   6  -6          0.08         -1.81         3.57 o                         
   5   6  -6          0.43         -0.55         2.92 o                         
   6   6  -6          2.32          2.30         3.02 o                         
   7   6  -6          2.24          6.13         3.01 o                         
   8   6  -6          4.43         -2.51         3.23 o                         
   9   6  -6          0.78         -2.74         3.34 o                         
  10   6  -6          0.50          5.78         5.77 o                         
  11   6  -6          9.87          7.52         4.11 o                         
  12   6  -6          2.07         -3.92         3.92 o                         
  13   6  -6          9.76         20.28         7.24 o                         
   2   0  -5       6543.13       6393.56        73.91 o                         
   4   0  -5         32.49         40.43         1.73 o                         
   6   0  -5        570.00        573.02         9.33 o                         
   8   0  -5       2626.70       2652.51        33.32 o                         
  10   0  -5         78.75         73.80         2.37 o                         
  12   0  -5         78.93         86.05         3.13 o                         
  14   0  -5        776.77        823.19        13.99 o                         
  16   0  -5        110.62        114.89         4.16 o                         
  18   0  -5        114.08        112.49         4.32 o                         
  20   0  -5         62.29         72.91         4.74 o                         
  22   0  -5         81.98         87.19         6.12 o                         
  24   0  -5         28.82         33.05         3.73 o                         
  26   0  -5         22.51         26.69         4.34 o                         
  28   0  -5         40.06         35.67         4.35 o                         
  30   0  -5         19.52         17.06         3.93 o                         
  32   0  -5          1.04          2.30         3.77 o                         
  34   0  -5          2.71         -5.36         5.36 o                         
  36   0  -5          0.60         -0.16         7.63 o                         
   0   1  -5       2724.56       2742.10        36.20 o                         
   1   1  -5        144.90        155.84         3.94 o                         
   2   1  -5       1640.39       1715.87        17.13 o                         
   3   1  -5         54.16         66.33         1.89 o                         
   4   1  -5       1673.44       1714.48        16.45 o                         
   5   1  -5        834.14        842.65         9.38 o                         
   6   1  -5         10.61         10.45         0.85 o                         
   7   1  -5         94.80        103.30         2.38 o                         
   8   1  -5        883.53        821.66        10.10 o                         
   9   1  -5         85.44         79.76         2.11 o                         
  10   1  -5        949.56        970.00        11.10 o                         
  11   1  -5         90.69         94.24         2.07 o                         
  12   1  -5        297.60        312.01         4.20 o                         
  13   1  -5          3.04          1.32         0.54 o                         
  14   1  -5        208.22        204.97         3.44 o                         
  15   1  -5        174.22        162.88         3.21 o                         
  16   1  -5        122.70        120.93         2.61 o                         
  17   1  -5        223.05        238.62         4.30 o                         
  18   1  -5         62.39         63.18         2.60 o                         
  19   1  -5         37.92         40.65         2.42 o                         
  20   1  -5         35.77         39.65         2.22 o                         
  21   1  -5         73.18         79.12         3.25 o                         
  22   1  -5         60.00         59.76         2.94 o                         
  23   1  -5         35.78         28.42         2.80 o                         
  24   1  -5         30.28         33.93         3.02 o                         
  25   1  -5         10.40          8.28         2.22 o                         
  26   1  -5         12.45         11.77         2.03 o                         
  27   1  -5          6.06          0.18         2.06 o                         
  28   1  -5          4.72          4.42         2.17 o                         
  29   1  -5          2.94          0.50         2.45 o                         
  30   1  -5          1.08         -3.79         4.06 o                         
  31   1  -5          2.65          1.08         2.33 o                         
  32   1  -5         12.25          9.86         2.90 o                         
  33   1  -5          3.09          1.21         2.72 o                         
  34   1  -5          0.13         -3.07         3.07 o                         
  35   1  -5          0.06         -3.69         3.69 o                         
   1   2  -5        352.35        347.78         4.77 o                         
   2   2  -5        236.67        262.58         4.32 o                         
   3   2  -5         62.75         52.92         1.66 o                         
   4   2  -5        134.55        167.91         3.12 o                         
   5   2  -5        281.87        290.82         4.46 o                         
   6   2  -5        125.87        109.99         2.52 o                         
   7   2  -5        958.99        904.49        10.42 o                         
   8   2  -5         95.76        111.96         2.53 o                         
   9   2  -5        165.26        164.05         3.12 o                         
  10   2  -5        145.18        163.95         3.35 o                         
  11   2  -5        147.60        144.72         3.13 o                         
  12   2  -5         39.87         52.79         1.95 o                         
  13   2  -5        146.67        138.98         3.29 o                         
  14   2  -5         32.26         26.83         1.54 o                         
  15   2  -5         55.90         62.06         2.27 o                         
  16   2  -5         58.06         50.02         2.44 o                         
  17   2  -5         57.97         68.19         2.85 o                         
  18   2  -5          9.85          8.81         1.22 o                         
  19   2  -5         23.77         30.44         1.93 o                         
  20   2  -5         44.66         46.19         2.88 o                         
  21   2  -5         48.81         48.69         3.25 o                         
  22   2  -5        117.72        135.61         4.93 o                         
  23   2  -5          2.86          3.17         1.39 o                         
  24   2  -5         12.59         12.67         2.02 o                         
  25   2  -5          2.21          0.79         1.21 o                         
  26   2  -5         15.86         12.19         2.05 o                         
  27   2  -5          1.31          1.34         2.02 o                         
  28   2  -5          0.11         -1.05         2.10 o                         
  29   2  -5          1.84         -1.13         1.95 o                         
  30   2  -5          0.23         -3.90         3.90 o                         
  31   2  -5          0.14         -2.32         2.32 o                         
  32   2  -5          2.21         -2.40         2.40 o                         
  33   2  -5          1.92         -3.05         3.05 o                         
  34   2  -5          3.07          0.18         4.58 o                         
   0   3  -5        387.02        403.37         9.03 o                         
   1   3  -5        253.26        258.36         4.77 o                         
   2   3  -5         34.99         40.58         1.83 o                         
   3   3  -5        285.09        276.49         5.65 o                         
   4   3  -5          5.23          4.98         0.87 o                         
   5   3  -5         76.49         68.25         2.51 o                         
   6   3  -5         53.41         52.73         2.33 o                         
   7   3  -5         76.67         82.19         2.81 o                         
   8   3  -5          5.17          5.32         0.99 o                         
   9   3  -5        151.70        166.10         4.22 o                         
  10   3  -5          8.20         10.27         1.20 o                         
  11   3  -5         87.25         91.20         3.33 o                         
  12   3  -5         12.10         13.66         1.45 o                         
  13   3  -5        121.40        120.69         4.10 o                         
  14   3  -5         98.12        108.93         3.89 o                         
  15   3  -5         13.47         10.67         1.69 o                         
  16   3  -5         67.20         70.13         3.61 o                         
  17   3  -5         38.46         33.98         2.90 o                         
  18   3  -5         11.60         12.28         2.11 o                         
  19   3  -5         51.10         65.14         5.11 o                         
  20   3  -5          3.56          1.54         1.52 o                         
  21   3  -5          1.08          0.50         1.49 o                         
  22   3  -5          0.01         -1.46         1.46 o                         
  23   3  -5          6.87          4.35         3.27 o                         
  24   3  -5          4.12          7.42         2.18 o                         
  25   3  -5          7.21          3.83         2.41 o                         
  26   3  -5          2.08         -2.14         2.14 o                         
  27   3  -5          1.55         -0.12         2.26 o                         
  28   3  -5          8.49          9.47         3.26 o                         
  29   3  -5          9.52         13.64         3.55 o                         
  30   3  -5         14.98          8.77         4.41 o                         
  31   3  -5          1.58         -3.75         3.75 o                         
  32   3  -5          2.91         -0.16         6.76 o                         
   1   4  -5         43.67         42.47         3.32 o                         
   2   4  -5         81.96         78.63         3.72 o                         
   3   4  -5         28.12         29.66         2.46 o                         
   4   4  -5         28.96         24.55         2.35 o                         
   5   4  -5         24.69         24.76         2.30 o                         
   6   4  -5         31.46         30.26         2.34 o                         
   7   4  -5         88.44         84.78         4.41 o                         
   8   4  -5         37.96         41.07         3.43 o                         
   9   4  -5         27.36         23.84         2.24 o                         
  10   4  -5         12.48         11.93         1.81 o                         
  11   4  -5         31.61         24.54         2.71 o                         
  12   4  -5         78.27         84.89         5.37 o                         
  13   4  -5         40.46         43.36         3.56 o                         
  14   4  -5          2.51          8.07         1.79 o                         
  15   4  -5         14.70         12.69         2.45 o                         
  16   4  -5         13.20         12.76         2.08 o                         
  17   4  -5          7.82          8.62         2.59 o                         
  18   4  -5          3.52         -0.37         1.84 o                         
  19   4  -5          0.02         -0.35         2.05 o                         
  20   4  -5          0.86          0.82         2.43 o                         
  21   4  -5          2.54         -2.18         2.18 o                         
  22   4  -5          6.64          1.84         4.05 o                         
  23   4  -5          5.67          6.17         3.41 o                         
  24   4  -5          5.53          1.54         2.98 o                         
  25   4  -5          0.95         -1.44         3.52 o                         
  26   4  -5          2.63         -2.51         3.02 o                         
  27   4  -5         17.47         22.18         4.91 o                         
  28   4  -5          1.24         -3.30         3.30 o                         
   0   5  -5         18.15         17.82         5.41 o                         
   1   5  -5          0.72         -1.99         1.99 o                         
   2   5  -5         29.73         32.63         3.73 o                         
   3   5  -5          2.30          2.08         2.32 o                         
   4   5  -5          7.23          5.46         2.42 o                         
   5   5  -5         16.31         14.68         3.01 o                         
   6   5  -5         25.30         22.72         3.20 o                         
   7   5  -5         24.44         18.19         3.00 o                         
   8   5  -5         21.51         18.83         2.98 o                         
   9   5  -5          5.32          5.27         2.25 o                         
  10   5  -5         11.51         11.91         2.94 o                         
  11   5  -5          2.09          6.61         3.46 o                         
  12   5  -5          0.36          0.24         2.16 o                         
  13   5  -5          3.39          5.92         2.67 o                         
  14   5  -5          4.43          1.40         2.56 o                         
  15   5  -5          7.53          7.38         3.24 o                         
  16   5  -5          2.51          2.65         4.01 o                         
  17   5  -5          2.06          1.59         3.07 o                         
  18   5  -5         17.86         24.32         4.92 o                         
  19   5  -5          2.27          1.75         3.90 o                         
  20   5  -5          6.75         -0.13         3.74 o                         
  21   5  -5          2.65         11.12         4.39 o                         
  22   5  -5         10.53         10.38         4.61 o                         
  23   5  -5          4.17          4.72         4.17 o                         
   1   6  -5         41.55         40.67         5.07 o                         
   2   6  -5          0.46         -3.34         3.34 o                         
   3   6  -5          2.33         -1.52         2.90 o                         
   4   6  -5          0.85         -0.61         3.40 o                         
   5   6  -5          0.62          4.29         3.04 o                         
   6   6  -5          8.47          3.06         3.04 o                         
   7   6  -5          2.81          5.51         3.66 o                         
   8   6  -5          2.51         -1.29         3.56 o                         
   9   6  -5          0.06         -2.57         2.84 o                         
  10   6  -5          0.68         -2.04         3.67 o                         
  11   6  -5          4.61         -2.30         3.59 o                         
  12   6  -5          5.39         -0.84         4.38 o                         
  13   6  -5          4.81          3.67         3.34 o                         
  14   6  -5          0.49         -1.55         4.70 o                         
  15   6  -5          9.93         10.31         6.38 o                         
   0   0  -4        913.65        839.09        13.30 o                         
   2   0  -4       3026.48       2948.98        36.58 o                         
   4   0  -4       1894.79       1829.25        24.52 o                         
   6   0  -4       1249.43       1266.01        17.02 o                         
   8   0  -4        421.85        394.10         6.37 o                         
  10   0  -4         51.51         53.70         1.97 o                         
  12   0  -4        322.91        320.74         7.89 o                         
  14   0  -4        130.54        137.74         4.19 o                         
  16   0  -4       1045.25       1105.12        19.44 o                         
  18   0  -4        392.01        404.52         8.91 o                         
  20   0  -4        157.01        156.94         6.02 o                         
  22   0  -4        125.34        146.96         6.64 o                         
  24   0  -4         58.60         63.10         5.14 o                         
  26   0  -4          6.57          7.16         2.35 o                         
  28   0  -4         61.03         77.57         9.42 o                         
  30   0  -4          6.49          7.29         5.08 o                         
  32   0  -4         16.74         11.96         6.08 o                         
  34   0  -4          8.04          6.71         4.90 o                         
  36   0  -4          1.01         -5.42         5.42 o                         
   1   1  -4       1701.63       1647.09        16.21 o                         
   2   1  -4         44.41         33.14         1.16 o                         
   3   1  -4       1167.65       1206.68        12.03 o                         
   4   1  -4        795.17        764.26         8.64 o                         
   5   1  -4        482.40        464.48         5.74 o                         
   6   1  -4         48.03         44.32         1.59 o                         
   7   1  -4         98.23        108.34         2.40 o                         
   8   1  -4       1941.89       1955.45        22.53 o                         
   9   1  -4        398.24        482.13         6.53 o                         
  10   1  -4        808.14        848.45         9.81 o                         
  11   1  -4         24.78         24.05         1.14 o                         
  12   1  -4       1221.98       1220.69        13.71 o                         
  13   1  -4         41.40         40.31         1.48 o                         
  14   1  -4         33.25         27.67         1.35 o                         
  15   1  -4        163.78        168.36         3.54 o                         
  16   1  -4        151.44        155.09         3.23 o                         
  17   1  -4         33.34         26.65         1.50 o                         
  18   1  -4        100.53        106.92         2.75 o                         
  19   1  -4         68.47         73.80         2.69 o                         
  20   1  -4         71.65         74.73         3.64 o                         
  21   1  -4          8.78         12.29         1.72 o                         
  22   1  -4         13.93         17.73         1.97 o                         
  23   1  -4         34.14         34.67         2.90 o                         
  24   1  -4         37.66         38.58         2.98 o                         
  25   1  -4         44.44         42.95         3.45 o                         
  26   1  -4         45.51         47.33         3.50 o                         
  27   1  -4          1.06          4.38         1.95 o                         
  28   1  -4         25.62         23.94         3.19 o                         
  29   1  -4          4.66          4.59         2.36 o                         
  30   1  -4          3.65          2.44         2.23 o                         
  31   1  -4          2.56          1.45         2.28 o                         
  32   1  -4         10.94         12.02         3.97 o                         
  33   1  -4         16.90          8.37         3.93 o                         
  34   1  -4          2.96         -0.25         3.69 o                         
  35   1  -4          1.67         -3.53         3.53 o                         
  36   1  -4          0.09          3.84         8.87 o                         
   0   2  -4        229.73        223.03         5.02 o                         
   1   2  -4        214.54        191.49         3.17 o                         
   2   2  -4         71.80         66.81         1.80 o                         
   3   2  -4        416.66        427.25         5.61 o                         
   4   2  -4       1199.51       1170.53        12.23 o                         
   5   2  -4         66.42         69.27         1.62 o                         
   6   2  -4        439.17        461.05         5.51 o                         
   7   2  -4         14.05         15.76         1.01 o                         
   8   2  -4        390.49        397.10         5.39 o                         
   9   2  -4        460.29        455.53         6.02 o                         
  10   2  -4        389.87        407.91         5.79 o                         
  11   2  -4         40.43         42.67         1.58 o                         
  12   2  -4        136.18        146.21         3.04 o                         
  13   2  -4        204.89        210.84         3.90 o                         
  14   2  -4         89.33         98.31         2.48 o                         
  15   2  -4         44.29         40.53         1.75 o                         
  16   2  -4         17.60         19.12         1.53 o                         
  17   2  -4         50.72         53.82         2.55 o                         
  18   2  -4         41.52         40.91         2.22 o                         
  19   2  -4         31.16         29.46         1.94 o                         
  20   2  -4          8.37          9.44         1.35 o                         
  21   2  -4         13.83         11.58         1.56 o                         
  22   2  -4          3.62          1.51         1.44 o                         
  23   2  -4         22.45         21.68         2.39 o                         
  24   2  -4         14.37         15.40         2.15 o                         
  25   2  -4         69.52         74.46         4.87 o                         
  26   2  -4         11.45         10.50         2.14 o                         
  27   2  -4          6.54          4.30         1.65 o                         
  28   2  -4          0.43         -0.95         1.61 o                         
  29   2  -4          0.73         -2.06         2.06 o                         
  30   2  -4          1.67         -2.16         2.16 o                         
  31   2  -4          2.11          1.41         2.68 o                         
  32   2  -4          1.77         -2.37         2.37 o                         
  33   2  -4          4.85         -1.81         4.30 o                         
  34   2  -4          1.25         -1.15         4.18 o                         
   1   3  -4        508.18        511.69         7.85 o                         
   2   3  -4        146.68        149.77         3.78 o                         
   3   3  -4        198.94        195.48         4.26 o                         
   4   3  -4         40.56         45.62         2.24 o                         
   5   3  -4        188.10        186.74         4.00 o                         
   6   3  -4         71.64         77.31         2.54 o                         
   7   3  -4        181.13        172.49         3.80 o                         
   8   3  -4         11.24         12.42         1.18 o                         
   9   3  -4         58.19         57.06         2.17 o                         
  10   3  -4         19.29         21.52         1.60 o                         
  11   3  -4         53.13         59.42         2.77 o                         
  12   3  -4         24.60         25.70         1.89 o                         
  13   3  -4        103.19        122.64         3.90 o                         
  14   3  -4          0.05         -0.83         0.88 o                         
  15   3  -4         75.03         64.19         3.58 o                         
  16   3  -4        115.41        110.88         4.46 o                         
  17   3  -4        167.21        163.22         7.13 o                         
  18   3  -4         11.01         11.44         2.05 o                         
  19   3  -4          3.73          4.10         1.76 o                         
  20   3  -4         30.97         35.60         2.74 o                         
  21   3  -4         36.46         46.72         3.11 o                         
  22   3  -4          3.45          0.58         1.51 o                         
  23   3  -4          4.37          8.24         1.90 o                         
  24   3  -4          9.52          8.21         2.16 o                         
  25   3  -4          8.69          9.96         2.42 o                         
  26   3  -4          4.11          2.85         2.01 o                         
  27   3  -4         14.45         17.84         2.89 o                         
  28   3  -4          6.02          1.80         2.54 o                         
  29   3  -4          1.43         -0.03         2.49 o                         
  30   3  -4          4.49         -1.66         3.11 o                         
  31   3  -4          0.74         -1.34         3.54 o                         
  32   3  -4          2.50         -2.10         3.82 o                         
   0   4  -4         26.78         31.22         3.67 o                         
   1   4  -4         52.58         56.06         3.25 o                         
   2   4  -4         87.53         85.04         3.99 o                         
   3   4  -4          7.64          8.35         1.48 o                         
   4   4  -4          8.13          8.11         2.01 o                         
   5   4  -4         94.39        110.94         6.20 o                         
   6   4  -4          7.71          7.76         2.09 o                         
   7   4  -4          2.02          1.00         1.16 o                         
   8   4  -4         94.99        103.52         4.36 o                         
   9   4  -4         45.59         51.00         3.00 o                         
  10   4  -4         16.08         18.47         1.98 o                         
  11   4  -4          5.05          5.28         1.48 o                         
  12   4  -4         21.83         21.38         2.08 o                         
  13   4  -4         19.45         20.31         2.55 o                         
  14   4  -4         29.61         30.78         2.59 o                         
  15   4  -4          5.09          6.99         1.64 o                         
  16   4  -4          9.23         11.22         2.27 o                         
  17   4  -4         23.17         21.08         2.54 o                         
  18   4  -4         34.21         31.10         3.22 o                         
  19   4  -4         46.55         59.18         3.97 o                         
  20   4  -4         19.57         25.37         3.03 o                         
  21   4  -4          4.87          4.03         2.28 o                         
  22   4  -4          5.52          5.38         2.48 o                         
  23   4  -4         14.33          7.55         2.64 o                         
  24   4  -4          3.25          0.91         2.95 o                         
  25   4  -4          0.60         -2.52         2.52 o                         
  26   4  -4          1.63         -2.53         2.53 o                         
  27   4  -4          0.24          1.93         3.07 o                         
  28   4  -4          1.59         -3.09         3.09 o                         
  29   4  -4          0.26         -1.44         4.30 o                         
   1   5  -4          0.01         -1.95         1.95 o                         
   2   5  -4          2.57          1.17         1.41 o                         
   3   5  -4         32.80         33.85         4.17 o                         
   4   5  -4         27.24         26.57         3.44 o                         
   5   5  -4         69.71         82.54         5.04 o                         
   6   5  -4         30.77         22.56         3.14 o                         
   7   5  -4         23.11         25.95         3.82 o                         
   8   5  -4         18.52         21.91         3.70 o                         
   9   5  -4          0.39         -1.99         1.99 o                         
  10   5  -4         39.69         40.47         3.76 o                         
  11   5  -4          6.79          4.26         2.20 o                         
  12   5  -4         23.96         29.08         3.13 o                         
  13   5  -4          4.84          2.86         2.11 o                         
  14   5  -4         12.95         10.34         2.47 o                         
  15   5  -4          0.22         -0.50         3.95 o                         
  16   5  -4          3.55          3.70         3.15 o                         
  17   5  -4          0.24         -1.74         3.32 o                         
  18   5  -4          4.87          7.50         6.07 o                         
  19   5  -4         12.59         14.81         3.75 o                         
  20   5  -4          3.46          0.18         2.78 o                         
  21   5  -4          6.79          7.22         3.08 o                         
  22   5  -4          2.57         -1.47         3.10 o                         
  23   5  -4          2.18         -2.01         3.55 o                         
  24   5  -4          6.32          6.22         6.24 o                         
   0   6  -4         29.71         27.14         5.71 o                         
   1   6  -4          2.57          1.11         3.58 o                         
   2   6  -4          1.09         -2.80         2.80 o                         
   3   6  -4          4.47          2.12         2.81 o                         
   4   6  -4          6.14         -2.59         2.98 o                         
   5   6  -4          1.10         -2.70         2.70 o                         
   6   6  -4          4.50          4.09         2.79 o                         
   7   6  -4          0.47          3.17         2.94 o                         
   8   6  -4          3.04         -2.91         2.91 o                         
   9   6  -4          0.45         -0.29         2.60 o                         
  10   6  -4          1.82          4.03         3.06 o                         
  11   6  -4          7.90          5.01         2.94 o                         
  12   6  -4          0.74         -2.51         3.36 o                         
  13   6  -4          9.15         13.55         3.57 o                         
  14   6  -4          2.59         -3.52         3.52 o                         
  15   6  -4          1.20         -0.27         3.84 o                         
  16   6  -4          1.70          7.08         3.73 o                         
   2   0  -3       2013.19       1940.94        25.23 o                         
   4   0  -3       4403.22       3998.80        57.36 o                         
   6   0  -3       3191.79       3082.67        38.93 o                         
   8   0  -3        786.43        684.82        10.94 o                         
  10   0  -3        226.42        245.37         5.61 o                         
  12   0  -3       3354.10       3340.24        51.15 o                         
  14   0  -3        705.81        789.74        14.12 o                         
  16   0  -3         39.55         48.54         2.50 o                         
  18   0  -3          1.93          1.92         0.95 o                         
  20   0  -3         52.01         53.89         3.10 o                         
  22   0  -3         92.30         96.96         5.27 o                         
  24   0  -3         31.76         35.19         4.01 o                         
  26   0  -3         36.57         33.59         3.71 o                         
  28   0  -3        124.35        148.17         8.00 o                         
  30   0  -3         19.43         15.36         4.60 o                         
  32   0  -3         16.22         17.18         6.90 o                         
  34   0  -3          8.87          7.24         5.66 o                         
  36   0  -3          0.21          2.01         4.70 o                         
   0   1  -3       1790.58       1562.07        22.30 o                         
   1   1  -3       1491.84       1394.58        13.90 o                         
   2   1  -3       1529.99       1488.26        14.35 o                         
   3   1  -3        703.16        707.22         7.79 o                         
   4   1  -3       3002.33       2774.00        27.49 o                         
   5   1  -3        592.60        603.13         7.64 o                         
   6   1  -3       1506.97       1355.77        15.74 o                         
   7   1  -3         99.01        114.03         2.26 o                         
   8   1  -3         16.65         17.43         0.83 o                         
   9   1  -3       1173.36       1182.53        13.19 o                         
  10   1  -3        156.65        156.95         4.23 o                         
  11   1  -3       1154.04       1215.59        13.44 o                         
  12   1  -3        311.80        333.42         4.80 o                         
  13   1  -3        245.81        265.83         4.05 o                         
  14   1  -3         91.26         80.99         1.93 o                         
  15   1  -3        116.84        113.16         2.47 o                         
  16   1  -3        157.26        150.85         3.07 o                         
  17   1  -3         99.79        110.51         2.61 o                         
  18   1  -3         26.51         28.94         1.48 o                         
  19   1  -3         46.73         49.18         2.08 o                         
  20   1  -3        206.93        215.21         4.61 o                         
  21   1  -3        110.91        117.86         4.04 o                         
  22   1  -3         68.03         79.52         4.02 o                         
  23   1  -3         21.70         21.24         2.51 o                         
  24   1  -3         23.87         18.22         2.44 o                         
  25   1  -3          7.27          8.86         2.00 o                         
  26   1  -3          9.01         10.14         2.15 o                         
  27   1  -3          5.61          3.56         1.96 o                         
  28   1  -3         45.16         50.89         4.27 o                         
  29   1  -3          0.30         -1.73         1.73 o                         
  30   1  -3         15.37         21.45         3.30 o                         
  31   1  -3          9.70          7.96         3.03 o                         
  32   1  -3          8.66          7.45         3.20 o                         
  33   1  -3          1.04          1.16         3.69 o                         
  34   1  -3          1.40          2.10         3.24 o                         
  35   1  -3          3.67          2.28         4.12 o                         
  36   1  -3          2.46          0.44         4.32 o                         
   1   2  -3        189.05        165.76         3.21 o                         
   2   2  -3         55.59         59.18         1.96 o                         
   3   2  -3       2563.53       2377.11        31.59 o                         
   4   2  -3        265.85        281.75         5.44 o                         
   5   2  -3        709.56        746.58         9.72 o                         
   6   2  -3        283.94        291.35         4.48 o                         
   7   2  -3        432.65        410.58         5.85 o                         
   8   2  -3        250.56        232.49         4.11 o                         
   9   2  -3        367.46        357.34         6.08 o                         
  10   2  -3         55.01         62.67         1.93 o                         
  11   2  -3        462.30        433.06         6.26 o                         
  12   2  -3        197.37        205.08         3.87 o                         
  13   2  -3         35.36         33.10         1.79 o                         
  14   2  -3         45.36         43.01         1.84 o                         
  15   2  -3         33.33         30.04         1.67 o                         
  16   2  -3          6.15          5.35         0.94 o                         
  17   2  -3          3.81          3.81         1.03 o                         
  18   2  -3         57.98         60.33         2.80 o                         
  19   2  -3        120.06        130.74         4.07 o                         
  20   2  -3        153.71        159.58         4.55 o                         
  21   2  -3          1.55          3.12         1.37 o                         
  22   2  -3         41.31         39.22         2.67 o                         
  23   2  -3         43.75         39.75         2.79 o                         
  24   2  -3         26.96         23.08         2.31 o                         
  25   2  -3          1.12          0.48         1.48 o                         
  26   2  -3          5.99          5.32         1.65 o                         
  27   2  -3         14.09         11.47         2.10 o                         
  28   2  -3          6.26          4.61         1.65 o                         
  29   2  -3          7.64          5.55         2.25 o                         
  30   2  -3          8.86          8.18         3.18 o                         
  31   2  -3          0.26         -2.19         2.19 o                         
  32   2  -3          4.60         -1.83         2.71 o                         
  33   2  -3          0.37          3.60         3.72 o                         
  34   2  -3          1.73         -3.06         3.06 o                         
  35   2  -3          6.90         -2.88         9.18 o                         
   0   3  -3       1027.32       1043.24        19.92 o                         
   1   3  -3        211.06        223.94         6.09 o                         
   2   3  -3        437.14        455.40         7.70 o                         
   3   3  -3         28.05         28.05         1.75 o                         
   4   3  -3         18.06         19.11         1.43 o                         
   5   3  -3        430.22        399.84         7.06 o                         
   6   3  -3         10.52         11.35         1.28 o                         
   7   3  -3        140.21        139.94         3.84 o                         
   8   3  -3         27.94         28.34         1.69 o                         
   9   3  -3         19.55         22.34         1.44 o                         
  10   3  -3         31.73         31.10         1.81 o                         
  11   3  -3        219.49        231.50         4.93 o                         
  12   3  -3         37.62         83.99         4.22 o                         
  13   3  -3        287.83        282.24         7.02 o                         
  14   3  -3        485.92        528.91        10.91 o                         
  15   3  -3        237.00        304.76         7.21 o                         
  16   3  -3         16.20         17.75         1.92 o                         
  17   3  -3          8.97         10.76         1.71 o                         
  18   3  -3          8.46          8.28         1.46 o                         
  19   3  -3         14.13         16.41         1.88 o                         
  20   3  -3          0.63         -0.59         1.12 o                         
  21   3  -3          3.86          3.56         1.43 o                         
  22   3  -3          0.65         -0.43         1.55 o                         
  23   3  -3         13.40         11.48         1.92 o                         
  24   3  -3          3.67          1.26         1.83 o                         
  25   3  -3          5.03          5.74         2.73 o                         
  26   3  -3          3.24         -0.19         1.96 o                         
  27   3  -3          0.22         -1.82         1.82 o                         
  28   3  -3          2.99          0.40         2.03 o                         
  29   3  -3         10.66          9.92         5.18 o                         
  30   3  -3          2.14          4.96         2.80 o                         
  31   3  -3          2.58         -3.64         3.64 o                         
  32   3  -3          2.49          3.16         3.77 o                         
  33   3  -3          0.63         -4.73         4.73 o                         
   1   4  -3         27.01         22.03         2.41 o                         
   2   4  -3         94.17        102.62         4.92 o                         
   3   4  -3         53.95         52.45         4.06 o                         
   4   4  -3         11.55         11.96         2.18 o                         
   5   4  -3          9.84          9.01         2.01 o                         
   6   4  -3         64.33         64.19         4.30 o                         
   7   4  -3          1.84          0.32         1.38 o                         
   8   4  -3         59.81         56.49         3.81 o                         
   9   4  -3        161.51        181.22         6.40 o                         
  10   4  -3         98.09         89.88         4.34 o                         
  11   4  -3        197.24        197.27         6.27 o                         
  12   4  -3          4.75          0.77         1.36 o                         
  13   4  -3          2.64          1.27         1.31 o                         
  14   4  -3         14.49         11.26         1.90 o                         
  15   4  -3         14.01         13.39         1.46 o                         
  16   4  -3          7.24          5.67         1.45 o                         
  17   4  -3         28.03         30.42         3.43 o                         
  18   4  -3         20.25         21.06         2.29 o                         
  19   4  -3         27.08         26.15         5.00 o                         
  20   4  -3         19.97         13.87         2.79 o                         
  21   4  -3         16.73         16.50         2.67 o                         
  22   4  -3          2.04         -1.89         1.94 o                         
  23   4  -3          9.45          5.12         2.44 o                         
  24   4  -3          7.21          7.02         2.32 o                         
  25   4  -3          1.43          0.51         2.56 o                         
  26   4  -3          0.56         -2.28         2.28 o                         
  27   4  -3          0.27         -2.07         2.80 o                         
  28   4  -3          0.30         -3.32         3.32 o                         
  29   4  -3          1.11         -3.28         3.28 o                         
   0   5  -3         17.25         11.55         4.58 o                         
   1   5  -3          1.76         -0.16         2.49 o                         
   2   5  -3         31.43         32.12         4.31 o                         
   3   5  -3         24.31         28.56         2.57 o                         
   4   5  -3        124.17        141.19         5.91 o                         
   5   5  -3         23.73         23.31         2.66 o                         
   6   5  -3         17.83         16.67         2.40 o                         
   7   5  -3          3.90          2.01         1.92 o                         
   8   5  -3          0.88          0.72         1.55 o                         
   9   5  -3         23.96         19.80         2.97 o                         
  10   5  -3         11.02         15.50         2.59 o                         
  11   5  -3          4.42          6.76         1.92 o                         
  12   5  -3         10.00          3.01         2.56 o                         
  13   5  -3          0.20          2.08         1.86 o                         
  14   5  -3          8.11          4.49         2.03 o                         
  15   5  -3          2.76          3.93         2.12 o                         
  16   5  -3          4.82          1.60         2.45 o                         
  17   5  -3          0.36         -1.55         2.42 o                         
  18   5  -3          7.67          7.13         2.86 o                         
  19   5  -3          5.77          3.99         3.02 o                         
  20   5  -3          6.55          8.92         2.92 o                         
  21   5  -3          2.76          1.46         2.81 o                         
  22   5  -3          5.93          1.08         2.56 o                         
  23   5  -3         11.11         12.38         3.65 o                         
  24   5  -3          7.30         -3.27         3.27 o                         
  25   5  -3          3.36          4.26         5.46 o                         
   1   6  -3         82.10         76.41         5.64 o                         
   2   6  -3          2.49         -0.05         2.53 o                         
   3   6  -3          1.65         -0.96         2.86 o                         
   4   6  -3          5.66          5.30         3.09 o                         
   5   6  -3          3.55          3.05         2.97 o                         
   6   6  -3          5.23          2.09         2.67 o                         
   7   6  -3          0.95          1.37         2.63 o                         
   8   6  -3          0.34         -0.99         2.69 o                         
   9   6  -3          0.34         -3.69         3.69 o                         
  10   6  -3          0.97         -0.11         2.41 o                         
  11   6  -3          6.79          4.87         3.18 o                         
  12   6  -3          3.12         -0.67         2.47 o                         
  13   6  -3          0.97         -0.92         2.77 o                         
  14   6  -3          0.28         -2.68         2.68 o                         
  15   6  -3          1.30         -1.60         4.41 o                         
  16   6  -3          1.48         -3.40         4.22 o                         
  17   6  -3          5.39          2.45         3.53 o                         
   2   0  -2         70.14         49.58         1.36 o                         
   4   0  -2       4930.51       4489.27        58.53 o                         
   6   0  -2       4649.60       4227.51        56.59 o                         
   8   0  -2        390.03        369.89         6.62 o                         
  10   0  -2       1919.79       1875.13        31.28 o                         
  12   0  -2        758.93        705.47        12.32 o                         
  14   0  -2       3641.45       3648.72        59.85 o                         
  16   0  -2        857.14        911.75        17.09 o                         
  18   0  -2         52.54         48.89         2.96 o                         
  20   0  -2         74.35         76.14         3.98 o                         
  22   0  -2         85.60         82.67         6.16 o                         
  24   0  -2          0.01          0.64         1.50 o                         
  26   0  -2         28.93         24.42         4.71 o                         
  28   0  -2        130.54        172.81         8.47 o                         
  30   0  -2         38.01         57.48         7.26 o                         
  32   0  -2         36.56         39.11         8.80 o                         
  34   0  -2          2.67         -2.94         4.79 o                         
  36   0  -2          1.03         -1.01         4.95 o                         
   1   1  -2        937.84        910.24         9.58 o                         
   2   1  -2       1451.65       1327.98        12.62 o                         
   3   1  -2        104.45         91.25         1.58 o                         
   4   1  -2       1982.53       1839.52        18.37 o                         
   5   1  -2       1059.96       1003.91        10.75 o                         
   6   1  -2       1434.06       1262.46        13.32 o                         
   7   1  -2       1351.98       1310.53        14.76 o                         
   8   1  -2        524.49        453.92         5.68 o                         
   9   1  -2       1493.55       1456.43        15.62 o                         
  10   1  -2        268.99        327.21         4.70 o                         
  11   1  -2       1786.37       1831.28        20.90 o                         
  12   1  -2       1610.00       1606.14        18.80 o                         
  13   1  -2         26.58         25.77         1.31 o                         
  14   1  -2        226.25        249.27         4.11 o                         
  15   1  -2        143.91        137.16         2.84 o                         
  16   1  -2        231.29        219.52         4.01 o                         
  17   1  -2        141.23        145.09         3.14 o                         
  18   1  -2        136.08        143.10         3.40 o                         
  19   1  -2         12.51         14.03         1.27 o                         
  20   1  -2        447.63        469.73         8.12 o                         
  21   1  -2        101.62        104.66         3.84 o                         
  22   1  -2         67.30         62.50         3.75 o                         
  23   1  -2        216.18        246.21         7.16 o                         
  24   1  -2        138.75        167.04         6.22 o                         
  25   1  -2         57.80         53.32         4.20 o                         
  26   1  -2          2.29          1.51         1.71 o                         
  27   1  -2         44.32         42.40         3.75 o                         
  28   1  -2          3.13          3.68         2.36 o                         
  29   1  -2         11.61          6.18         2.58 o                         
  30   1  -2         11.70         14.92         3.43 o                         
  31   1  -2         10.72          9.53         3.07 o                         
  32   1  -2          4.10          0.78         2.77 o                         
  33   1  -2         16.53         16.07         3.70 o                         
  34   1  -2         11.39          3.45         3.62 o                         
  35   1  -2          3.69          0.18         3.28 o                         
  36   1  -2          4.37          2.35         3.55 o                         
   0   2  -2       1080.07       1042.67        21.17 o                         
   1   2  -2        217.66        207.54         4.96 o                         
   2   2  -2         29.27         29.93         1.42 o                         
   3   2  -2        678.51        684.54        10.56 o                         
   4   2  -2         17.13         21.97         1.21 o                         
   5   2  -2       1411.78       1327.80        16.30 o                         
   6   2  -2        153.11        169.94         3.36 o                         
   7   2  -2       1416.90       1427.14        20.44 o                         
   8   2  -2        592.77        656.60         8.30 o                         
   9   2  -2        750.65        834.57        10.58 o                         
  10   2  -2       1148.70       1157.83        13.97 o                         
  11   2  -2        231.05        240.99         4.34 o                         
  12   2  -2         90.18        105.44         2.82 o                         
  13   2  -2        189.81        205.15         4.04 o                         
  14   2  -2         77.38         77.28         2.45 o                         
  15   2  -2        182.96        179.86         3.81 o                         
  16   2  -2         76.16         79.07         2.50 o                         
  17   2  -2         41.32         39.64         2.01 o                         
  18   2  -2        138.98        148.69         3.93 o                         
  19   2  -2        611.74        652.03        15.61 o                         
  20   2  -2         54.89         67.26         2.82 o                         
  21   2  -2         46.26         48.11         2.94 o                         
  22   2  -2          2.80          2.14         1.23 o                         
  23   2  -2         81.14         79.06         4.06 o                         
  24   2  -2          7.68          5.11         1.80 o                         
  25   2  -2         21.87         16.74         2.45 o                         
  26   2  -2          4.09          6.86         2.00 o                         
  27   2  -2          4.00          2.15         1.87 o                         
  28   2  -2          3.92          5.84         1.59 o                         
  29   2  -2          3.01          3.25         2.48 o                         
  30   2  -2          1.34          1.84         2.11 o                         
  31   2  -2          1.32          0.55         2.36 o                         
  32   2  -2          0.73         -2.88         3.63 o                         
  33   2  -2          2.85         -1.67         3.13 o                         
  34   2  -2          1.26          1.41         2.82 o                         
  35   2  -2          2.70          0.70         3.94 o                         
   1   3  -2        477.97        509.09         9.43 o                         
   2   3  -2        261.85        280.25         6.41 o                         
   3   3  -2        676.18        665.51        12.99 o                         
   4   3  -2         53.06         54.18         2.72 o                         
   5   3  -2         27.26         16.50         1.50 o                         
   6   3  -2         21.05         21.21         1.67 o                         
   7   3  -2        111.76        105.71         3.14 o                         
   8   3  -2         33.11         27.97         1.58 o                         
   9   3  -2        356.04        397.52         6.40 o                         
  10   3  -2         14.39         15.36         1.34 o                         
  11   3  -2        227.37        232.35         4.71 o                         
  12   3  -2         35.32         34.99         1.97 o                         
  13   3  -2        150.13        175.44         4.70 o                         
  14   3  -2        462.85        471.67         9.29 o                         
  15   3  -2        578.18        561.32        10.50 o                         
  16   3  -2        162.43        175.35         6.27 o                         
  17   3  -2          3.96          2.57         1.36 o                         
  18   3  -2         73.34         76.08         4.02 o                         
  19   3  -2          1.83          2.57         1.34 o                         
  20   3  -2          4.76          2.78         1.28 o                         
  21   3  -2         18.07         15.87         1.97 o                         
  22   3  -2          1.17          0.72         1.50 o                         
  23   3  -2          4.42          1.58         1.60 o                         
  24   3  -2          4.76          3.68         2.08 o                         
  25   3  -2          1.83         -1.06         1.74 o                         
  26   3  -2          8.56          9.30         2.13 o                         
  27   3  -2          4.58          1.47         1.96 o                         
  28   3  -2          4.85          1.11         2.08 o                         
  29   3  -2          0.56          2.85         3.41 o                         
  30   3  -2         11.98         17.17         2.88 o                         
  31   3  -2          1.21          3.58         4.52 o                         
  32   3  -2          1.57          0.16         3.41 o                         
  33   3  -2          1.27          1.58         6.07 o                         
   0   4  -2         10.52          7.95         2.79 o                         
   1   4  -2          2.67          2.92         1.09 o                         
   2   4  -2         49.77         44.83         2.96 o                         
   3   4  -2          9.39          8.08         1.89 o                         
   4   4  -2         28.79         21.20         2.93 o                         
   5   4  -2         26.31         26.66         2.62 o                         
   6   4  -2         88.76         95.10         4.67 o                         
   7   4  -2         48.67         41.48         3.41 o                         
   8   4  -2         33.20         30.25         2.95 o                         
   9   4  -2        187.97        203.07         6.41 o                         
  10   4  -2        148.49        172.23         5.81 o                         
  11   4  -2         91.32        106.72         5.18 o                         
  12   4  -2          2.47         -0.19         1.06 o                         
  13   4  -2         18.93         20.63         2.02 o                         
  14   4  -2         21.55         24.00         2.29 o                         
  15   4  -2         37.45         41.51         3.20 o                         
  16   4  -2         40.06         39.64         3.07 o                         
  17   4  -2         36.70         40.71         3.28 o                         
  18   4  -2         42.06         51.01         3.70 o                         
  19   4  -2         65.96         69.79         3.78 o                         
  20   4  -2         35.62         40.14         4.04 o                         
  21   4  -2         11.00         11.90         2.79 o                         
  22   4  -2         18.70         16.97         2.52 o                         
  23   4  -2          8.94          2.66         2.35 o                         
  24   4  -2          6.62          4.55         2.37 o                         
  25   4  -2          9.50          4.02         2.62 o                         
  26   4  -2          1.65          1.15         2.20 o                         
  27   4  -2          0.03         -2.20         2.20 o                         
  28   4  -2          5.71          5.22         3.02 o                         
  29   4  -2          0.30         -4.11         4.11 o                         
  30   4  -2          0.86          1.71         4.65 o                         
   1   5  -2         10.56          8.63         2.89 o                         
   2   5  -2          7.90          3.73         2.90 o                         
   3   5  -2         11.86         11.05         2.75 o                         
   4   5  -2         31.74         36.95         2.88 o                         
   5   5  -2        137.15        156.56         6.96 o                         
   6   5  -2        164.38        186.62         6.56 o                         
   7   5  -2          4.06          5.68         1.97 o                         
   8   5  -2         10.88         11.91         2.35 o                         
   9   5  -2          6.42          4.84         1.78 o                         
  10   5  -2          2.10         -0.92         1.70 o                         
  11   5  -2          2.69          2.42         1.73 o                         
  12   5  -2         30.60         35.58         3.43 o                         
  13   5  -2          2.24         -0.29         1.71 o                         
  14   5  -2          9.31         11.54         2.12 o                         
  15   5  -2          0.33          0.09         1.82 o                         
  16   5  -2          0.66          1.56         2.20 o                         
  17   5  -2          0.41         -1.89         1.89 o                         
  18   5  -2          8.70          5.68         2.12 o                         
  19   5  -2          0.29         -2.28         2.28 o                         
  20   5  -2          3.72         -2.33         2.33 o                         
  21   5  -2         19.69         20.88         3.44 o                         
  22   5  -2          6.71          1.57         2.54 o                         
  23   5  -2          0.26          0.00         2.71 o                         
  24   5  -2          4.57          0.53         3.20 o                         
  25   5  -2          3.65          0.13         3.35 o                         
   0   6  -2         42.34         46.04         6.31 o                         
   1   6  -2         13.87         13.83         2.83 o                         
   2   6  -2         10.32          8.64         2.67 o                         
   3   6  -2          7.84          3.97         3.03 o                         
   4   6  -2          0.34          0.18         2.75 o                         
   5   6  -2          2.94         -2.30         2.30 o                         
   6   6  -2          0.09         -1.91         2.34 o                         
   7   6  -2          0.09         -1.34         2.49 o                         
   8   6  -2          3.29         -2.12         3.25 o                         
   9   6  -2          0.50         -3.19         3.19 o                         
  10   6  -2          0.44         -1.43         2.44 o                         
  11   6  -2          2.28         -0.99         2.25 o                         
  12   6  -2          2.07         -2.31         2.31 o                         
  13   6  -2          3.20          2.32         4.66 o                         
  14   6  -2          3.52          7.78         2.79 o                         
  15   6  -2          0.24         -3.07         3.07 o                         
  16   6  -2          8.77          4.46         3.61 o                         
  17   6  -2          1.82          8.81         4.65 o                         
   2   0  -1       1885.82       1954.98        42.78 o                         
   4   0  -1       7158.08       6462.17       302.37 o                         
   6   0  -1        150.16        141.66         3.14 o                         
   8   0  -1       4141.54       4006.70        59.76 o                         
  10   0  -1       2882.92       2670.81        40.60 o                         
  12   0  -1        249.68        244.46         5.09 o                         
  14   0  -1        700.00        667.85        12.24 o                         
  16   0  -1       2497.38       2410.27        40.93 o                         
  18   0  -1        361.86        365.97         8.71 o                         
  20   0  -1         10.69          7.40         1.33 o                         
  22   0  -1        110.01        105.60         6.37 o                         
  24   0  -1        162.45        188.24         8.95 o                         
  26   0  -1        199.82        245.16        13.32 o                         
  28   0  -1        314.74        386.95        17.28 o                         
  30   0  -1        181.94        232.99        13.68 o                         
  32   0  -1         30.71         37.99         6.76 o                         
  34   0  -1          2.71         -1.66         3.75 o                         
  36   0  -1          1.73          6.80         6.37 o                         
   0   1  -1       2119.38       1855.74        31.92 o                         
   1   1  -1        932.97        896.23        12.67 o                         
   2   1  -1       1057.59       1033.05        11.44 o                         
   3   1  -1        383.20        371.35         4.69 o                         
   6   1  -1       1882.50       2011.47        22.31 o                         
   7   1  -1        524.26        501.84         6.65 o                         
   8   1  -1        348.76        295.74         4.42 o                         
   9   1  -1       1040.39       1047.77        12.79 o                         
  10   1  -1       2328.82       2155.51        25.85 o                         
  11   1  -1        510.36        576.45         7.58 o                         
  12   1  -1        185.48        217.20         3.72 o                         
  13   1  -1        261.44        233.44         3.98 o                         
  14   1  -1        165.25        168.56         3.20 o                         
  15   1  -1        224.82        215.66         3.76 o                         
  16   1  -1         37.04         32.76         1.47 o                         
  17   1  -1         68.69         69.05         2.33 o                         
  18   1  -1        470.14        475.09         7.65 o                         
  19   1  -1        224.97        216.61         4.59 o                         
  20   1  -1         57.31         56.96         2.56 o                         
  21   1  -1         96.43        113.51         4.13 o                         
  22   1  -1         13.33         11.71         1.75 o                         
  23   1  -1         60.82         64.43         4.32 o                         
  24   1  -1        127.46        158.75         5.74 o                         
  25   1  -1          6.21          5.89         1.88 o                         
  26   1  -1         12.96         18.06         3.29 o                         
  27   1  -1         14.52         11.06         2.42 o                         
  28   1  -1         10.14         11.08         2.60 o                         
  29   1  -1          3.69          1.13         2.28 o                         
  30   1  -1          3.43          3.12         2.30 o                         
  31   1  -1          1.13          5.69         3.17 o                         
  32   1  -1          5.64          7.35         3.23 o                         
  33   1  -1          2.55         -2.52         2.52 o                         
  34   1  -1          6.20          8.36         3.34 o                         
  35   1  -1          7.27          6.14         3.43 o                         
  36   1  -1          1.05          5.10         4.48 o                         
  37   1  -1          0.68         -5.93         7.81 o                         
   1   2  -1       1492.31       1381.19        21.32 o                         
   2   2  -1        207.37        176.47         4.04 o                         
   3   2  -1        238.95        281.62         5.46 o                         
   4   2  -1        193.86        160.82         3.48 o                         
   5   2  -1       2439.15       2542.67        28.70 o                         
   6   2  -1        234.52        265.46         4.52 o                         
   7   2  -1       1621.44       1559.86        19.77 o                         
   8   2  -1        586.19        607.18         8.24 o                         
   9   2  -1        334.17        319.54         5.79 o                         
  10   2  -1        507.51        541.54         8.44 o                         
  11   2  -1        413.98        398.95         6.19 o                         
  12   2  -1        324.65        310.93         5.28 o                         
  13   2  -1        333.96        333.57         5.52 o                         
  14   2  -1          3.17          3.41         0.73 o                         
  15   2  -1        301.31        308.38         5.34 o                         
  16   2  -1        162.13        165.56         3.53 o                         
  17   2  -1         92.01         93.12         2.69 o                         
  18   2  -1        155.55        161.91         4.35 o                         
  19   2  -1       1070.92       1093.55        16.86 o                         
  20   2  -1        254.57        269.87         8.22 o                         
  21   2  -1        120.72        138.11         4.36 o                         
  22   2  -1         10.20         11.65         1.86 o                         
  23   2  -1         60.15         67.36         4.33 o                         
  24   2  -1          3.73          3.14         1.55 o                         
  25   2  -1         46.48         46.65         3.97 o                         
  26   2  -1          2.32          3.66         1.93 o                         
  27   2  -1         43.17         45.39         4.60 o                         
  28   2  -1          2.04          1.56         2.72 o                         
  29   2  -1          4.04          5.66         2.23 o                         
  30   2  -1          5.23          3.76         3.01 o                         
  31   2  -1         10.58          7.97         2.49 o                         
  32   2  -1          4.58          0.56         2.92 o                         
  33   2  -1          0.10         -2.64         2.64 o                         
  34   2  -1          0.30         -2.11         2.68 o                         
  35   2  -1         18.07         10.71         4.28 o                         
   0   3  -1        347.10        335.28         8.70 o                         
   1   3  -1        139.67        150.06         4.39 o                         
   2   3  -1        211.85        227.59         5.76 o                         
   3   3  -1        134.17        134.44         4.00 o                         
   4   3  -1        223.71        213.64         4.71 o                         
   5   3  -1        291.83        294.79         5.42 o                         
   6   3  -1          2.19          0.91         0.77 o                         
   7   3  -1         56.50         62.38         2.39 o                         
   8   3  -1         10.29         10.77         1.19 o                         
   9   3  -1         33.99         34.83         1.87 o                         
  10   3  -1        239.66        251.36         4.42 o                         
  11   3  -1         37.24         39.78         1.86 o                         
  12   3  -1        125.46        127.27         3.27 o                         
  13   3  -1        155.97        169.39         4.21 o                         
  14   3  -1        909.13        955.11        14.32 o                         
  15   3  -1        293.37        317.72         6.29 o                         
  16   3  -1         36.02         39.23         2.26 o                         
  17   3  -1        132.42        139.27         4.38 o                         
  18   3  -1        106.91        120.58         3.70 o                         
  19   3  -1        128.68        147.65         4.84 o                         
  20   3  -1         35.35         33.00         2.57 o                         
  21   3  -1          3.70          1.63         1.52 o                         
  22   3  -1          2.77          1.11         1.31 o                         
  23   3  -1         31.86         29.87         3.23 o                         
  24   3  -1          5.66          5.80         1.79 o                         
  25   3  -1          6.59          6.82         1.94 o                         
  26   3  -1         20.11         24.38         2.86 o                         
  27   3  -1          4.92          1.34         2.32 o                         
  28   3  -1          3.06          2.06         2.39 o                         
  29   3  -1         13.72         12.99         2.70 o                         
  30   3  -1          5.17         -1.42         2.29 o                         
  31   3  -1          5.52          2.31         3.55 o                         
  32   3  -1          1.55         -1.49         2.68 o                         
  33   3  -1          1.09         -2.49         3.47 o                         
   1   4  -1         59.95         57.03         3.58 o                         
   2   4  -1         12.29         10.33         1.58 o                         
   3   4  -1        159.46        161.55         5.18 o                         
   4   4  -1         62.62         70.88         3.69 o                         
   5   4  -1         76.68         74.53         3.92 o                         
   6   4  -1        138.48        154.91         5.59 o                         
   7   4  -1        123.46        143.21         4.61 o                         
   8   4  -1         47.45         49.34         3.06 o                         
   9   4  -1        169.84        177.16         5.05 o                         
  10   4  -1        355.51        369.41         7.85 o                         
  11   4  -1        172.92        185.91         4.97 o                         
  12   4  -1          8.39          7.58         1.35 o                         
  13   4  -1         21.85         24.67         2.13 o                         
  14   4  -1         38.97         37.62         2.31 o                         
  15   4  -1         20.27         18.08         1.89 o                         
  16   4  -1         49.80         49.10         2.99 o                         
  17   4  -1         16.30         14.66         2.18 o                         
  18   4  -1         30.20         30.64         2.53 o                         
  19   4  -1          6.35          7.05         1.80 o                         
  20   4  -1         19.83         15.96         2.09 o                         
  21   4  -1         10.32          9.71         2.45 o                         
  22   4  -1          8.89         11.73         2.17 o                         
  23   4  -1          0.24         -0.38         1.77 o                         
  24   4  -1          1.47          0.01         1.94 o                         
  25   4  -1         14.61         14.77         2.67 o                         
  26   4  -1          9.21          8.66         2.69 o                         
  27   4  -1          5.33          3.02         3.16 o                         
  28   4  -1          1.63          3.74         2.46 o                         
  29   4  -1          0.04          0.46         3.06 o                         
  30   4  -1          0.46         -5.07         5.07 o                         
   0   5  -1          7.31          8.85         3.40 o                         
   1   5  -1          3.86          0.57         1.91 o                         
   2   5  -1         57.47         57.62         4.37 o                         
   3   5  -1         15.36         17.21         2.67 o                         
   4   5  -1          5.68          1.34         1.52 o                         
   5   5  -1         62.45         74.81         4.66 o                         
   6   5  -1          1.54          0.90         1.61 o                         
   7   5  -1         50.62         42.74         3.16 o                         
   8   5  -1         14.90          9.87         2.56 o                         
   9   5  -1         18.44         15.44         2.03 o                         
  10   5  -1          9.74          6.60         1.74 o                         
  11   5  -1         32.38         31.92         2.84 o                         
  12   5  -1          1.33          0.10         1.64 o                         
  13   5  -1          1.36          0.13         1.35 o                         
  14   5  -1          9.19          6.20         1.69 o                         
  15   5  -1          2.80          1.32         1.56 o                         
  16   5  -1          6.45          7.72         2.37 o                         
  17   5  -1          4.51          0.63         2.34 o                         
  18   5  -1          3.41          1.69         2.03 o                         
  19   5  -1         18.17         12.37         2.56 o                         
  20   5  -1         13.55         19.36         2.73 o                         
  21   5  -1          9.28          4.44         2.58 o                         
  22   5  -1          8.41          9.04         2.78 o                         
  23   5  -1          5.12          1.30         3.57 o                         
  24   5  -1          6.57          4.49         3.80 o                         
  25   5  -1          6.04         -0.20         3.71 o                         
   1   6  -1         49.44         47.55         4.09 o                         
   2   6  -1          5.92          9.53         3.00 o                         
   3   6  -1         38.43         42.18         3.67 o                         
   4   6  -1          4.81         -0.81         2.10 o                         
   5   6  -1          1.94          0.88         2.12 o                         
   6   6  -1          5.38          3.12         2.59 o                         
   7   6  -1          1.05         -1.29         3.12 o                         
   8   6  -1          6.86          6.03         3.71 o                         
   9   6  -1          4.45          0.83         2.40 o                         
  10   6  -1          2.88          0.89         2.24 o                         
  11   6  -1          0.47         -2.19         2.43 o                         
  12   6  -1         12.31         16.37         3.19 o                         
  13   6  -1          0.14         -0.78         2.84 o                         
  14   6  -1          4.96          3.46         2.59 o                         
  15   6  -1          1.03         -2.84         2.84 o                         
  16   6  -1         11.56         12.49         4.83 o                         
  17   6  -1          1.70         -2.59         5.71 o                         
  18   6  -1          1.01          2.71         4.20 o                         
   4   0   0         31.63         46.57         1.57 o                         
   6   0   0        629.51        513.42         9.72 o                         
   8   0   0       8642.19       8112.57       136.66 o                         
  10   0   0        175.81        137.42         4.39 o                         
  12   0   0        152.87        123.47         3.52 o                         
  14   0   0        435.39        367.93         8.70 o                         
  16   0   0        101.39        141.41         5.15 o                         
  18   0   0        117.18        127.67         5.14 o                         
  20   0   0        245.09        246.33         7.91 o                         
  22   0   0          8.73         13.35         2.39 o                         
  24   0   0        311.03        351.66        13.58 o                         
  26   0   0          2.97          7.96         2.60 o                         
  28   0   0          0.67          5.96         3.47 o                         
  30   0   0          6.84         11.63         3.91 o                         
  32   0   0          0.61          6.48         4.13 o                         
  34   0   0          0.04         -1.62         4.19 o                         
  36   0   0          0.11          1.35         5.91 o                         
   1   1   0       1510.79       1536.49        26.80 o                         
   2   1   0        567.47        412.81         6.05 o                         
   3   1   0       6149.52       5562.16        62.29 o                         
   4   1   0        390.38        287.65         3.96 o                         
   5   1   0       1245.43       1149.15        13.40 o                         
   6   1   0       3398.91       3483.50        37.26 o                         
   7   1   0        175.13        177.04         2.83 o                         
   8   1   0       4404.88       3924.07        44.52 o                         
   9   1   0        164.52        138.72         2.90 o                         
  10   1   0         84.88        123.08         3.28 o                         
  11   1   0         43.12         33.07         2.14 o                         
  12   1   0        247.46        204.04         3.46 o                         
  13   1   0        106.38         83.06         2.17 o                         
  14   1   0        191.84        171.54         3.53 o                         
  15   1   0        110.07        113.27         2.74 o                         
  16   1   0          7.36          4.30         0.73 o                         
  17   1   0         20.22         14.36         1.28 o                         
  18   1   0         35.69         35.62         1.92 o                         
  19   1   0          2.88          1.51         0.77 o                         
  20   1   0         14.64         14.56         1.35 o                         
  21   1   0        178.22        188.63         5.66 o                         
  22   1   0         20.26         19.01         2.10 o                         
  23   1   0        632.78        667.76        12.38 o                         
  24   1   0        293.30        312.10         7.36 o                         
  25   1   0        119.11        138.59         5.47 o                         
  26   1   0        182.36        216.27         7.86 o                         
  27   1   0          6.08          7.18         1.78 o                         
  28   1   0          0.66          1.33         1.91 o                         
  29   1   0          1.04          0.82         2.06 o                         
  30   1   0         41.09         40.54         4.14 o                         
  31   1   0         14.62         10.48         2.70 o                         
  32   1   0         19.63         11.57         2.99 o                         
  33   1   0          1.73         -1.42         3.22 o                         
  34   1   0         46.97         51.00         5.05 o                         
  35   1   0         19.15         15.33         3.93 o                         
  36   1   0          0.32         -3.62         3.62 o                         
  37   1   0          6.24          9.60         7.66 o                         
   0   2   0        642.53        656.81        11.70 o                         
   1   2   0       3234.06       3009.84        36.27 o                         
   2   2   0         79.44         81.86         2.50 o                         
   3   2   0        481.71        507.72         7.65 o                         
   4   2   0         95.63         88.04         2.45 o                         
   5   2   0       2017.44       1816.00        21.57 o                         
   6   2   0          0.10          1.36         0.55 o                         
   7   2   0        238.89        309.17         4.99 o                         
   8   2   0       2167.87       2201.92        26.40 o                         
   9   2   0       9885.07       9631.55       109.22 o                         
  10   2   0       1278.28       1383.76        16.49 o                         
  11   2   0        506.92        547.38         7.45 o                         
  12   2   0        468.60        456.32         6.68 o                         
  13   2   0        361.52        392.96         5.88 o                         
  14   2   0         41.95         36.84         1.81 o                         
  15   2   0        744.91        735.68        10.36 o                         
  16   2   0        360.93        361.57         6.02 o                         
  17   2   0         42.71         46.81         2.06 o                         
  18   2   0         99.17         94.28         3.06 o                         
  19   2   0          2.18          3.52         1.22 o                         
  20   2   0          8.94         11.24         1.69 o                         
  21   2   0          2.68          4.93         1.51 o                         
  22   2   0          1.16          1.46         1.24 o                         
  23   2   0          4.60          5.36         1.58 o                         
  24   2   0         18.95         22.46         2.63 o                         
  25   2   0         10.57          9.37         2.14 o                         
  26   2   0          2.49          0.73         1.70 o                         
  27   2   0          0.15         -0.23         1.88 o                         
  28   2   0          2.54         -1.65         1.65 o                         
  29   2   0         16.36         12.33         2.39 o                         
  30   2   0          2.36          1.09         2.65 o                         
  31   2   0          9.94         15.23         2.49 o                         
  32   2   0          2.52         -0.81         2.14 o                         
  33   2   0         15.98         22.02         3.07 o                         
  34   2   0          3.76         -2.70         2.70 o                         
  35   2   0          3.05          2.56         4.48 o                         
   1   3   0        555.23        588.09        11.12 o                         
   2   3   0          5.03         11.55         1.19 o                         
   3   3   0        258.66        261.41         4.88 o                         
   4   3   0         43.36         39.48         1.93 o                         
   5   3   0         72.00         68.51         2.30 o                         
   6   3   0          0.87          0.81         0.68 o                         
   7   3   0        120.85        109.54         3.15 o                         
   8   3   0         10.64          6.40         0.98 o                         
   9   3   0         22.80         28.75         1.73 o                         
  10   3   0        141.32        143.47         3.77 o                         
  11   3   0        553.31        543.99         8.02 o                         
  12   3   0        177.01        183.05         3.77 o                         
  13   3   0         24.02         19.56         1.37 o                         
  14   3   0       1222.98       1228.96        20.26 o                         
  15   3   0        393.50        412.57         8.13 o                         
  16   3   0         26.76         24.98         2.07 o                         
  17   3   0         93.97        114.39         3.80 o                         
  18   3   0          0.53          3.81         1.10 o                         
  19   3   0          4.31          0.90         1.17 o                         
  20   3   0          0.04          1.96         1.25 o                         
  21   3   0          0.13          1.10         1.31 o                         
  22   3   0          5.35          6.63         1.79 o                         
  23   3   0         78.72         88.10         4.82 o                         
  24   3   0          0.10          0.68         1.64 o                         
  25   3   0          3.68          1.22         1.83 o                         
  26   3   0          0.09         -1.67         1.67 o                         
  27   3   0          0.54          0.28         1.88 o                         
  28   3   0          5.96         -0.13         2.28 o                         
  29   3   0          0.00          2.33         2.24 o                         
  30   3   0         36.56         41.63         4.12 o                         
  31   3   0         15.76         13.19         3.10 o                         
  32   3   0          1.49          0.91         3.12 o                         
  33   3   0          0.93         -3.54         3.54 o                         
   0   4   0        727.67        794.90        22.33 o                         
   1   4   0         41.54         47.50         3.72 o                         
   2   4   0         35.99         32.43         2.33 o                         
   3   4   0        131.51        157.05         4.64 o                         
   4   4   0         28.36         27.45         2.10 o                         
   5   4   0          5.21          2.30         1.09 o                         
   6   4   0         93.58        108.36         3.53 o                         
   7   4   0        192.60        209.62         5.22 o                         
   8   4   0         56.84         52.12         2.55 o                         
   9   4   0         59.73         63.18         2.93 o                         
  10   4   0         43.48         52.94         2.63 o                         
  11   4   0         67.33         63.09         3.08 o                         
  12   4   0         37.34         40.50         2.43 o                         
  13   4   0          9.03          9.74         1.51 o                         
  14   4   0         39.51         43.19         2.87 o                         
  15   4   0         20.08         23.72         2.26 o                         
  16   4   0         28.89         17.07         2.08 o                         
  17   4   0         41.65         33.30         2.54 o                         
  18   4   0         35.82         30.16         2.66 o                         
  19   4   0         40.78         32.96         2.69 o                         
  20   4   0          5.14          0.83         1.89 o                         
  21   4   0         75.62         82.67         4.39 o                         
  22   4   0         13.36         11.21         2.20 o                         
  23   4   0          9.42          6.42         2.54 o                         
  24   4   0         31.12         37.03         3.87 o                         
  25   4   0         34.87         41.66         3.74 o                         
  26   4   0          8.20         10.07         3.59 o                         
  27   4   0          0.00         -2.41         2.41 o                         
  28   4   0          2.28         -1.10         2.65 o                         
  29   4   0          0.94          1.34         3.66 o                         
  30   4   0          0.91         -3.92         3.92 o                         
   1   5   0         42.44         39.96         3.85 o                         
   2   5   0         96.49        106.07         5.42 o                         
   3   5   0          8.10          8.96         2.04 o                         
   4   5   0          3.48          2.17         1.34 o                         
   5   5   0        123.75        125.39         4.51 o                         
   6   5   0         71.94         73.67         3.63 o                         
   7   5   0          2.62          2.23         2.01 o                         
   8   5   0         33.68         39.01         3.84 o                         
   9   5   0          5.62          3.97         1.46 o                         
  10   5   0         37.70         34.00         2.59 o                         
  11   5   0          1.49         -1.45         1.45 o                         
  12   5   0          0.37         -0.23         1.27 o                         
  13   5   0          2.66         -0.68         2.10 o                         
  14   5   0          0.49         -1.45         1.45 o                         
  15   5   0          0.67          1.59         1.54 o                         
  16   5   0          0.63         -0.01         1.63 o                         
  17   5   0          0.63          0.59         1.99 o                         
  18   5   0          5.03         -0.73         2.49 o                         
  19   5   0          0.35         -1.89         2.07 o                         
  20   5   0          0.46         -2.24         2.24 o                         
  21   5   0         18.67         13.53         3.48 o                         
  22   5   0          3.55         -2.57         2.57 o                         
  23   5   0          0.10         -1.89         2.64 o                         
  24   5   0          1.69         -0.28         4.09 o                         
  25   5   0          0.21         -2.74         3.71 o                         
   0   6   0          1.08         -2.34         3.81 o                         
   1   6   0          8.04          5.84         2.27 o                         
   2   6   0         59.38         66.56         4.31 o                         
   3   6   0          7.60          8.32         2.86 o                         
   4   6   0          3.42          1.13         2.57 o                         
   5   6   0          0.51          1.61         2.67 o                         
   6   6   0          8.67          8.24         2.78 o                         
   7   6   0          0.93          3.54         3.14 o                         
   8   6   0         17.37         14.67         4.06 o                         
   9   6   0          2.26         -2.05         3.29 o                         
  10   6   0          4.86          7.87         2.49 o                         
  11   6   0          0.24          6.40         2.85 o                         
  12   6   0          0.40          1.36         2.26 o                         
  13   6   0          3.50          7.72         2.80 o                         
  14   6   0          4.53          2.51         4.30 o                         
  15   6   0          3.91          3.42         2.96 o                         
  16   6   0         22.75         28.47         5.21 o                         
  17   6   0          3.77          3.72         3.90 o                         
  18   6   0          0.08          0.82         5.02 o                         
   2   0   1       1973.55       1977.56        50.92 o                         
   4   0   1       7236.55       7130.75       302.99 o                         
   6   0   1        131.22        123.53         2.72 o                         
   8   0   1       4111.94       3935.69        59.66 o                         
  10   0   1       2856.26       2612.11        40.45 o                         
  12   0   1        231.19        222.59         5.11 o                         
  14   0   1        695.36        675.93        12.16 o                         
  16   0   1       2477.24       2432.88        40.49 o                         
  18   0   1        372.66        371.03         8.41 o                         
  20   0   1          8.90          6.51         1.26 o                         
  22   0   1        110.72        122.62         5.90 o                         
  24   0   1        160.83        175.36         7.22 o                         
  26   0   1        202.92        232.18         9.72 o                         
  28   0   1        316.05        317.92        11.47 o                         
  30   0   1        184.57        222.46        15.05 o                         
  32   0   1         30.03         29.99         5.47 o                         
  34   0   1          2.84          2.17         4.90 o                         
  36   0   1          1.78         -4.05         4.08 o                         
   0   1   1       2122.58       1862.13        33.64 o                         
   1   1   1        956.57        934.43        12.80 o                         
   2   1   1       1042.28       1039.03        11.49 o                         
   3   1   1        374.83        368.17         4.63 o                         
   6   1   1       1841.80       1948.01        21.74 o                         
   7   1   1        523.55        485.34         5.98 o                         
   8   1   1        334.14        281.44         4.13 o                         
   9   1   1       1019.32       1022.05        12.13 o                         
  10   1   1       2324.39       2109.67        25.06 o                         
  11   1   1        501.96        554.23         7.57 o                         
  12   1   1        186.41        221.24         3.92 o                         
  13   1   1        266.42        236.43         3.98 o                         
  14   1   1        161.50        164.68         3.38 o                         
  15   1   1        221.62        215.09         4.16 o                         
  16   1   1         38.04         34.58         1.59 o                         
  17   1   1         69.92         65.07         2.35 o                         
  18   1   1        462.53        468.24         7.95 o                         
  19   1   1        227.29        221.11         4.64 o                         
  20   1   1         59.80         59.54         2.59 o                         
  21   1   1         96.45        115.00         4.05 o                         
  22   1   1         12.80         11.44         1.44 o                         
  23   1   1         60.79         67.78         3.60 o                         
  24   1   1        127.14        155.68         4.97 o                         
  25   1   1          6.45          7.25         1.51 o                         
  26   1   1         12.85         11.32         1.86 o                         
  27   1   1         13.93         13.65         1.86 o                         
  28   1   1         10.93         13.22         2.06 o                         
  29   1   1          3.76          4.03         1.71 o                         
  30   1   1          3.25         -0.16         2.01 o                         
  31   1   1          1.11          0.28         2.30 o                         
  32   1   1          5.56          5.22         2.94 o                         
  33   1   1          2.46          1.59         2.92 o                         
  34   1   1          6.09          9.01         2.66 o                         
  35   1   1          7.26          6.70         3.25 o                         
  36   1   1          1.06          0.73         4.63 o                         
  37   1   1          0.70          7.46        12.36 o                         
   1   2   1       1486.10       1394.86        18.69 o                         
   2   2   1        207.05        171.84         3.41 o                         
   3   2   1        247.73        299.90         4.99 o                         
   4   2   1        196.63        171.15         3.26 o                         
   5   2   1       2449.68       2586.44        28.66 o                         
   6   2   1        239.11        274.51         4.27 o                         
   7   2   1       1625.41       1573.58        17.77 o                         
   8   2   1        577.19        604.97         8.17 o                         
   9   2   1        339.83        329.10         5.48 o                         
  10   2   1        508.62        541.46         8.08 o                         
  11   2   1        407.82        391.15         6.22 o                         
  12   2   1        331.30        305.17         5.03 o                         
  13   2   1        334.89        335.51         5.42 o                         
  14   2   1          3.44          3.53         0.77 o                         
  15   2   1        297.83        296.77         5.20 o                         
  16   2   1        160.03        159.75         3.44 o                         
  17   2   1         91.25         85.97         2.86 o                         
  18   2   1        152.65        153.59         4.18 o                         
  19   2   1       1068.34       1077.49        17.62 o                         
  20   2   1        253.97        262.65         6.52 o                         
  21   2   1        121.83        135.43         4.52 o                         
  22   2   1         10.86         12.29         1.81 o                         
  23   2   1         59.24         60.80         3.88 o                         
  24   2   1          3.76          3.29         1.42 o                         
  25   2   1         47.18         47.23         3.24 o                         
  26   2   1          2.18          0.98         1.56 o                         
  27   2   1         44.28         44.46         3.43 o                         
  28   2   1          1.94          2.06         1.73 o                         
  29   2   1          4.23          2.89         1.80 o                         
  30   2   1          5.29          1.84         2.01 o                         
  31   2   1         10.75         13.07         2.40 o                         
  32   2   1          4.72          0.36         2.63 o                         
  33   2   1          0.10          0.70         3.10 o                         
  34   2   1          0.30         -2.74         2.74 o                         
  35   2   1         18.31         22.50         6.57 o                         
   0   3   1        348.69        354.24         8.93 o                         
   1   3   1        142.39        153.25         4.01 o                         
   2   3   1        211.47        234.60         5.12 o                         
   3   3   1        135.68        134.22         3.39 o                         
   4   3   1        227.30        221.00         4.15 o                         
   5   3   1        300.49        307.53         5.15 o                         
   6   3   1          2.14          1.20         0.68 o                         
   7   3   1         55.90         64.34         2.27 o                         
   8   3   1         11.04         13.52         1.19 o                         
   9   3   1         35.21         35.39         1.79 o                         
  10   3   1        242.15        256.62         5.24 o                         
  11   3   1         39.38         40.14         1.93 o                         
  12   3   1        125.52        136.39         3.43 o                         
  13   3   1        161.17        168.38         3.79 o                         
  14   3   1        913.24        938.20        16.33 o                         
  15   3   1        286.21        310.86         7.06 o                         
  16   3   1         36.26         39.45         2.23 o                         
  17   3   1        131.24        140.75         3.97 o                         
  18   3   1        105.05        112.07         3.62 o                         
  19   3   1        129.18        144.25         4.61 o                         
  20   3   1         35.33         33.28         2.62 o                         
  21   3   1          3.64          2.28         1.38 o                         
  22   3   1          2.69          2.28         1.57 o                         
  23   3   1         30.81         28.96         2.85 o                         
  24   3   1          5.55          3.01         1.79 o                         
  25   3   1          6.75          7.92         2.33 o                         
  26   3   1         20.40         20.45         2.81 o                         
  27   3   1          4.87         -1.23         2.27 o                         
  28   3   1          3.16          0.19         2.00 o                         
  29   3   1         14.17         13.05         3.33 o                         
  30   3   1          5.23         -0.20         2.46 o                         
  31   3   1          5.52          2.19         2.86 o                         
  32   3   1          1.49         -3.19         3.19 o                         
  33   3   1          1.09         -3.09         3.09 o                         
   1   4   1         60.51         63.02         2.86 o                         
   2   4   1         11.21          9.90         1.41 o                         
   3   4   1        162.84        163.68         4.51 o                         
   4   4   1         63.78         68.38         2.53 o                         
   5   4   1         76.68         81.67         3.35 o                         
   6   4   1        141.49        157.38         3.98 o                         
   7   4   1        123.40        144.80         3.92 o                         
   8   4   1         46.72         55.02         2.55 o                         
   9   4   1        168.29        171.88         4.37 o                         
  10   4   1        352.29        365.87         7.26 o                         
  11   4   1        170.84        191.88         5.08 o                         
  12   4   1          9.06         10.90         1.56 o                         
  13   4   1         21.09         21.91         1.93 o                         
  14   4   1         39.05         41.34         2.53 o                         
  15   4   1         20.40         17.87         1.87 o                         
  16   4   1         50.03         51.21         2.93 o                         
  17   4   1         15.62         11.15         1.89 o                         
  18   4   1         30.52         31.45         2.85 o                         
  19   4   1          6.39          5.01         2.42 o                         
  20   4   1         19.47         13.70         2.09 o                         
  21   4   1         10.64          5.93         2.33 o                         
  22   4   1          8.81         15.49         2.17 o                         
  23   4   1          0.24          2.05         1.72 o                         
  24   4   1          1.39         -0.49         2.14 o                         
  25   4   1         14.47         17.44         3.13 o                         
  26   4   1          9.42          7.58         3.09 o                         
  27   4   1          5.48         12.39         7.41 o                         
  28   4   1          1.63         -1.30         2.93 o                         
  29   4   1          0.04          0.68         3.33 o                         
  30   4   1          0.45         -0.42         6.07 o                         
   0   5   1          7.86          2.76         3.58 o                         
   1   5   1          3.85          2.87         1.63 o                         
   2   5   1         57.87         64.04         3.82 o                         
   3   5   1         15.41         20.12         2.06 o                         
   4   5   1          6.14          5.74         1.65 o                         
   5   5   1         62.35         71.53         4.18 o                         
   6   5   1          1.39         -1.71         1.71 o                         
   7   5   1         50.38         48.77         3.44 o                         
   8   5   1         14.57         12.23         2.20 o                         
   9   5   1         18.38         20.20         2.12 o                         
  10   5   1          9.38         11.69         1.64 o                         
  11   5   1         32.59         39.50         2.71 o                         
  12   5   1          1.36          2.29         2.19 o                         
  13   5   1          1.36         -0.34         1.37 o                         
  14   5   1          8.83          9.96         1.71 o                         
  15   5   1          2.76          0.00         1.46 o                         
  16   5   1          6.43          8.64         2.03 o                         
  17   5   1          4.49          8.28         2.58 o                         
  18   5   1          3.39          0.89         2.70 o                         
  19   5   1         18.12         16.32         3.90 o                         
  20   5   1         13.77         16.37         3.51 o                         
  21   5   1          9.37          7.77         3.54 o                         
  22   5   1          8.49          5.37         3.49 o                         
  23   5   1          5.15          6.16         3.72 o                         
  24   5   1          6.42          0.58         3.35 o                         
  25   5   1          6.11         11.10         6.16 o                         
   1   6   1         49.24         47.40         4.38 o                         
   2   6   1          5.77          5.02         2.69 o                         
   3   6   1         38.61         34.73         5.11 o                         
   4   6   1          4.76         -2.25         2.25 o                         
   5   6   1          1.94          3.56         2.29 o                         
   6   6   1          5.45          2.45         3.11 o                         
   7   6   1          1.03         -0.13         2.59 o                         
   8   6   1          6.89          5.56         2.71 o                         
   9   6   1          4.44          5.29         3.30 o                         
  10   6   1          2.89          5.50         2.68 o                         
  11   6   1          0.45          3.91         2.54 o                         
  12   6   1         12.44         10.93         3.32 o                         
  13   6   1          0.14          1.27         2.42 o                         
  14   6   1          4.90          3.34         2.47 o                         
  15   6   1          1.03         -0.91         3.99 o                         
  16   6   1         11.44          3.38         5.95 o                         
  17   6   1          1.71         -0.66         4.01 o                         
  18   6   1          1.03         -1.10         5.31 o                         
   2   0   2         65.68         48.37         1.58 o                         
   4   0   2       4997.64       4478.29        67.07 o                         
   6   0   2       4585.64       4133.77        56.68 o                         
   8   0   2        370.14        344.37         6.00 o                         
  10   0   2       1970.16       1893.20        28.01 o                         
  12   0   2        763.17        684.54        11.06 o                         
  14   0   2       3684.25       3608.56        52.98 o                         
  16   0   2        845.41        890.65        15.92 o                         
  18   0   2         52.44         48.19         2.43 o                         
  20   0   2         77.04         75.32         4.24 o                         
  22   0   2         87.95         81.71         3.75 o                         
  24   0   2          0.16         -0.53         1.12 o                         
  26   0   2         29.06         27.65         2.89 o                         
  28   0   2        133.42        149.90         7.10 o                         
  30   0   2         38.30         53.40         5.87 o                         
  32   0   2         35.71         37.35         6.84 o                         
  34   0   2          2.56         -5.63         5.63 o                         
  36   0   2          1.01         -0.42         5.15 o                         
   1   1   2        918.01        910.67        10.14 o                         
   2   1   2       1396.65       1251.54        13.86 o                         
   3   1   2         95.52         80.80         1.73 o                         
   4   1   2       1978.53       1848.17        21.02 o                         
   5   1   2       1055.69        996.34        11.72 o                         
   6   1   2       1454.90       1269.85        14.57 o                         
   7   1   2       1337.42       1291.42        15.02 o                         
   8   1   2        512.86        432.23         5.79 o                         
   9   1   2       1496.84       1457.63        16.64 o                         
  10   1   2        265.72        315.01         4.80 o                         
  11   1   2       1790.43       1761.36        20.98 o                         
  12   1   2       1627.78       1591.26        18.99 o                         
  13   1   2         28.26         27.64         1.38 o                         
  14   1   2        226.89        246.70         4.24 o                         
  15   1   2        145.25        134.55         2.98 o                         
  16   1   2        229.59        217.21         4.10 o                         
  17   1   2        139.89        141.80         3.18 o                         
  18   1   2        135.42        139.87         3.21 o                         
  19   1   2         12.27         13.61         1.18 o                         
  20   1   2        452.19        449.97         8.82 o                         
  21   1   2        106.05        110.15         3.25 o                         
  22   1   2         70.28         75.85         2.76 o                         
  23   1   2        216.76        224.57         5.61 o                         
  24   1   2        138.28        159.79         5.15 o                         
  25   1   2         59.55         58.94         3.14 o                         
  26   1   2          2.60         -1.24         1.24 o                         
  27   1   2         44.59         45.89         3.00 o                         
  28   1   2          2.98          0.83         1.66 o                         
  29   1   2         11.49          9.55         2.50 o                         
  30   1   2         12.26         10.27         1.95 o                         
  31   1   2         11.07         15.26         3.33 o                         
  32   1   2          4.24          3.69         2.06 o                         
  33   1   2         16.48         16.34         3.38 o                         
  34   1   2         11.42          8.70         3.17 o                         
  35   1   2          3.78          4.28         3.47 o                         
  36   1   2          4.43          3.10         4.22 o                         
   0   2   2       1068.82       1046.42        16.28 o                         
   1   2   2        222.16        203.15         3.42 o                         
   2   2   2         29.55         30.15         1.32 o                         
   3   2   2        664.40        682.32         9.29 o                         
   4   2   2         16.06         18.02         1.25 o                         
   5   2   2       1439.97       1354.21        15.44 o                         
   6   2   2        156.47        175.10         3.20 o                         
   7   2   2       1414.99       1432.55        17.37 o                         
   8   2   2        592.40        646.59         8.89 o                         
   9   2   2        770.76        870.18        11.69 o                         
  10   2   2       1136.34       1137.40        13.69 o                         
  11   2   2        228.16        240.11         4.55 o                         
  12   2   2         90.55        106.94         2.70 o                         
  13   2   2        194.10        212.33         4.26 o                         
  14   2   2         79.62         80.42         2.47 o                         
  15   2   2        181.92        180.93         4.13 o                         
  16   2   2         78.24         83.11         2.75 o                         
  17   2   2         41.96         39.46         2.10 o                         
  18   2   2        137.98        143.92         4.32 o                         
  19   2   2        622.53        637.70        11.31 o                         
  20   2   2         55.90         68.07         3.31 o                         
  21   2   2         45.82         42.62         2.93 o                         
  22   2   2          2.81          2.06         1.40 o                         
  23   2   2         81.11         78.38         4.18 o                         
  24   2   2          7.28          5.60         2.02 o                         
  25   2   2         21.00         17.23         2.20 o                         
  26   2   2          4.10          4.20         1.78 o                         
  27   2   2          3.85          0.42         1.64 o                         
  28   2   2          4.04          2.08         1.74 o                         
  29   2   2          3.17          5.21         1.97 o                         
  30   2   2          1.36         -2.11         2.76 o                         
  31   2   2          1.35         -2.59         2.59 o                         
  32   2   2          0.73          1.35         2.60 o                         
  33   2   2          2.89         -2.09         2.09 o                         
  34   2   2          1.23         -2.34         2.57 o                         
  35   2   2          2.70         12.12         7.78 o                         
   1   3   2        472.03        510.31         7.05 o                         
   2   3   2        259.05        283.28         4.81 o                         
   3   3   2        679.65        687.36         9.57 o                         
   4   3   2         53.16         55.38         2.42 o                         
   5   3   2         28.06         20.00         1.53 o                         
   6   3   2         20.22         22.34         1.54 o                         
   7   3   2        107.91        102.62         2.88 o                         
   8   3   2         32.29         27.88         1.68 o                         
   9   3   2        357.64        395.83         6.55 o                         
  10   3   2         14.60         14.55         1.17 o                         
  11   3   2        231.43        237.21         4.58 o                         
  12   3   2         36.32         36.86         1.80 o                         
  13   3   2        147.03        167.02         4.91 o                         
  14   3   2        462.10        481.66         8.69 o                         
  15   3   2        578.90        551.13         9.50 o                         
  16   3   2        164.61        172.05         5.40 o                         
  17   3   2          4.92          1.72         1.04 o                         
  18   3   2         73.18         74.82         3.13 o                         
  19   3   2          1.80          2.60         1.20 o                         
  20   3   2          4.77          4.34         1.89 o                         
  21   3   2         18.65         16.77         2.61 o                         
  22   3   2          1.18         -1.07         1.55 o                         
  23   3   2          4.27          5.54         1.95 o                         
  24   3   2          4.67          3.70         2.04 o                         
  25   3   2          1.74          0.20         2.04 o                         
  26   3   2          8.67         10.80         2.72 o                         
  27   3   2          4.69          5.26         2.72 o                         
  28   3   2          4.77          6.16         2.97 o                         
  29   3   2          0.54          1.32         2.86 o                         
  30   3   2         12.16         13.54         3.98 o                         
  31   3   2          1.28         -2.78         2.78 o                         
  32   3   2          1.57         -2.84         2.84 o                         
  33   3   2          1.26         -3.41         3.41 o                         
   0   4   2          9.24          7.79         1.99 o                         
   1   4   2          2.83          2.35         1.03 o                         
   2   4   2         50.31         50.04         2.29 o                         
   3   4   2          9.66          9.78         1.43 o                         
   4   4   2         30.24         26.39         2.14 o                         
   5   4   2         24.82         27.31         2.09 o                         
   6   4   2         86.68         88.97         3.60 o                         
   7   4   2         48.58         46.86         2.76 o                         
   8   4   2         31.87         31.78         2.26 o                         
   9   4   2        185.27        193.25         4.98 o                         
  10   4   2        151.36        175.21         5.55 o                         
  11   4   2         92.32        108.28         3.76 o                         
  12   4   2          2.36         -0.45         1.01 o                         
  13   4   2         18.74         16.81         1.83 o                         
  14   4   2         22.28         19.80         1.89 o                         
  15   4   2         37.27         39.45         2.73 o                         
  16   4   2         39.90         30.27         2.93 o                         
  17   4   2         36.66         30.77         3.23 o                         
  18   4   2         43.24         41.13         3.71 o                         
  19   4   2         65.44         75.59         5.06 o                         
  20   4   2         35.56         37.11         3.32 o                         
  21   4   2         11.12          8.52         2.11 o                         
  22   4   2         18.83         12.83         2.45 o                         
  23   4   2          9.13          2.89         2.58 o                         
  24   4   2          6.82          7.28         3.19 o                         
  25   4   2          9.61          5.37         3.04 o                         
  26   4   2          1.64         -2.76         4.14 o                         
  27   4   2          0.03         -1.66         2.93 o                         
  28   4   2          5.71          0.50         3.47 o                         
  29   4   2          0.31         -3.37         3.58 o                         
  30   4   2          0.85         -7.19         7.19 o                         
   1   5   2         10.53          8.89         1.56 o                         
   2   5   2          7.82          6.88         2.20 o                         
   3   5   2         11.88          9.71         1.80 o                         
   4   5   2         31.76         36.45         3.05 o                         
   5   5   2        137.07        148.56         5.68 o                         
   6   5   2        163.94        181.38         5.89 o                         
   7   5   2          4.08          4.77         1.58 o                         
   8   5   2         10.88          7.04         1.66 o                         
   9   5   2          6.44          4.04         1.62 o                         
  10   5   2          2.09          2.02         1.74 o                         
  11   5   2          2.72          2.55         1.57 o                         
  12   5   2         30.96         30.90         2.43 o                         
  13   5   2          2.18          0.77         1.88 o                         
  14   5   2          9.30          7.51         1.98 o                         
  15   5   2          0.34          0.39         2.02 o                         
  16   5   2          0.71         -2.41         2.41 o                         
  17   5   2          0.41          1.77         2.33 o                         
  18   5   2          8.62          8.88         3.01 o                         
  19   5   2          0.31         -0.62         3.47 o                         
  20   5   2          3.74          1.70         3.39 o                         
  21   5   2         19.69         24.63         4.07 o                         
  22   5   2          6.64         -0.56         3.25 o                         
  23   5   2          0.26          3.08         3.21 o                         
  24   5   2          4.59          4.24         4.08 o                         
  25   5   2          3.66         -4.71         4.71 o                         
   0   6   2         41.99         53.63         6.93 o                         
   1   6   2         13.81         17.48         2.85 o                         
   2   6   2         10.30         11.70         2.92 o                         
   3   6   2          7.78          6.55         2.65 o                         
   4   6   2          0.31          2.48         2.36 o                         
   5   6   2          2.95         -2.28         2.33 o                         
   6   6   2          0.09         -1.10         2.41 o                         
   7   6   2          0.08         -3.82         4.16 o                         
   8   6   2          3.26          0.55         2.36 o                         
   9   6   2          0.50         -0.53         2.40 o                         
  10   6   2          0.41         -0.86         2.61 o                         
  11   6   2          2.28          2.53         2.28 o                         
  12   6   2          2.07         -2.30         2.30 o                         
  13   6   2          3.24          2.34         2.52 o                         
  14   6   2          3.47          3.63         2.59 o                         
  15   6   2          0.24         -3.05         3.72 o                         
  16   6   2          8.79         16.12         5.03 o                         
  17   6   2          1.81          0.24         4.31 o                         
   2   0   3       2003.12       1960.49        25.15 o                         
   4   0   3       4435.68       4031.52        57.56 o                         
   6   0   3       3203.50       3070.67        47.02 o                         
   8   0   3        763.33        651.50        12.23 o                         
  10   0   3        226.42        237.48         5.37 o                         
  12   0   3       3397.62       3328.97        48.73 o                         
  14   0   3        710.12        789.27        13.38 o                         
  16   0   3         46.43         50.18         2.37 o                         
  18   0   3          2.00          2.48         1.04 o                         
  20   0   3         53.07         53.65         3.20 o                         
  22   0   3         89.34         89.88         3.98 o                         
  24   0   3         31.99         31.66         2.68 o                         
  26   0   3         38.31         34.98         3.00 o                         
  28   0   3        123.93        135.99         5.42 o                         
  30   0   3         18.51         18.06         4.26 o                         
  32   0   3         16.62         19.82         4.73 o                         
  34   0   3          8.82         12.89         7.51 o                         
  36   0   3          0.18         -6.46         6.46 o                         
   0   1   3       1843.76       1664.46        23.41 o                         
   1   1   3       1503.12       1432.23        15.42 o                         
   2   1   3       1515.22       1486.57        16.48 o                         
   3   1   3        710.57        710.60         8.36 o                         
   4   1   3       2950.06       2769.85        28.76 o                         
   5   1   3        580.36        581.98         7.48 o                         
   6   1   3       1535.27       1385.38        15.44 o                         
   7   1   3         99.26        116.02         2.35 o                         
   8   1   3         14.99         15.43         0.95 o                         
   9   1   3       1206.37       1202.98        14.27 o                         
  10   1   3        172.66        172.05         6.02 o                         
  11   1   3       1151.98       1204.55        14.97 o                         
  12   1   3        310.13        329.35         6.04 o                         
  13   1   3        238.53        258.58         4.94 o                         
  14   1   3         95.20         81.68         2.52 o                         
  15   1   3        122.65        117.77         3.03 o                         
  16   1   3        154.57        149.34         3.53 o                         
  17   1   3         98.17        109.23         2.71 o                         
  18   1   3         29.62         31.70         1.67 o                         
  19   1   3         47.70         50.63         2.30 o                         
  20   1   3        206.03        208.09         4.62 o                         
  21   1   3        110.75        115.10         3.53 o                         
  22   1   3         67.95         71.99         2.76 o                         
  23   1   3         22.63         22.46         1.85 o                         
  24   1   3         25.51         23.91         1.85 o                         
  25   1   3          6.97          6.58         1.19 o                         
  26   1   3          9.13         12.14         1.67 o                         
  27   1   3          5.57          7.84         1.31 o                         
  28   1   3         44.21         46.41         2.97 o                         
  29   1   3          0.24         -1.69         1.69 o                         
  30   1   3         15.19         16.69         3.25 o                         
  31   1   3          9.73         10.30         2.48 o                         
  32   1   3          8.83         13.15         2.59 o                         
  33   1   3          1.12         -2.99         4.39 o                         
  34   1   3          1.52         -2.73         2.73 o                         
  35   1   3          3.69          8.48         5.68 o                         
  36   1   3          2.47          1.63         9.63 o                         
   1   2   3        184.57        162.08         3.15 o                         
   2   2   3         59.28         63.27         2.07 o                         
   3   2   3       2582.38       2419.28        28.90 o                         
   4   2   3        267.58        306.34         5.82 o                         
   5   2   3        702.86        731.14        10.48 o                         
   6   2   3        278.83        297.18         5.11 o                         
   7   2   3        432.02        417.42         6.65 o                         
   8   2   3        250.10        225.48         4.48 o                         
   9   2   3        371.79        373.62         6.72 o                         
  10   2   3         55.05         61.40         2.82 o                         
  11   2   3        479.94        438.90         7.03 o                         
  12   2   3        196.79        198.27         4.22 o                         
  13   2   3         36.70         35.11         2.05 o                         
  14   2   3         44.38         40.56         2.28 o                         
  15   2   3         34.44         30.68         2.12 o                         
  16   2   3          6.34          3.60         1.01 o                         
  17   2   3          4.75          1.41         1.14 o                         
  18   2   3         59.79         59.07         3.76 o                         
  19   2   3        120.77        122.78         4.40 o                         
  20   2   3        154.13        155.80         5.93 o                         
  21   2   3          0.99         -1.23         1.23 o                         
  22   2   3         40.14         36.79         3.00 o                         
  23   2   3         44.63         41.61         3.55 o                         
  24   2   3         26.75         23.42         2.83 o                         
  25   2   3          1.06         -0.13         1.88 o                         
  26   2   3          5.88          6.38         1.96 o                         
  27   2   3         13.58          8.29         2.42 o                         
  28   2   3          6.31          7.00         2.09 o                         
  29   2   3          7.50          5.49         2.11 o                         
  30   2   3          8.82          5.03         2.49 o                         
  31   2   3          0.24         -2.47         2.47 o                         
  32   2   3          4.51          0.17         2.39 o                         
  33   2   3          0.37         -3.13         3.13 o                         
  34   2   3          1.74          7.77         3.62 o                         
  35   2   3          7.00          2.79         7.79 o                         
   0   3   3       1035.77       1096.28        18.50 o                         
   1   3   3        212.02        227.93         4.31 o                         
   2   3   3        437.21        464.25         6.79 o                         
   3   3   3         26.30         29.96         1.64 o                         
   4   3   3         16.91         23.02         1.60 o                         
   5   3   3        429.43        412.26         7.61 o                         
   6   3   3         10.75          9.28         1.22 o                         
   7   3   3        140.36        142.87         3.63 o                         
   8   3   3         27.16         29.78         1.86 o                         
   9   3   3         16.93         14.26         1.44 o                         
  10   3   3         31.55         28.80         1.76 o                         
  11   3   3        217.50        230.06         5.13 o                         
  12   3   3         38.61         76.09         4.68 o                         
  13   3   3        280.79        280.01         6.41 o                         
  14   3   3        487.17        530.48        10.18 o                         
  15   3   3        243.85        311.17         8.09 o                         
  16   3   3         16.03         14.64         2.18 o                         
  17   3   3          9.16         10.69         2.03 o                         
  18   3   3          8.77         10.96         1.70 o                         
  19   3   3         14.75          7.34         2.15 o                         
  20   3   3          0.62         -1.13         1.64 o                         
  21   3   3          3.93          0.94         1.87 o                         
  22   3   3          0.69          1.30         1.76 o                         
  23   3   3         14.24         11.99         2.33 o                         
  24   3   3          3.76          4.18         2.30 o                         
  25   3   3          5.07          3.05         2.38 o                         
  26   3   3          3.14          1.99         2.31 o                         
  27   3   3          0.23         -2.27         2.27 o                         
  28   3   3          2.93          1.42         2.57 o                         
  29   3   3         10.32          2.88         4.08 o                         
  30   3   3          2.15          0.13         2.85 o                         
  31   3   3          2.58          3.48         2.86 o                         
  32   3   3          2.52          4.43         3.78 o                         
  33   3   3          0.67         -4.07         4.07 o                         
   1   4   3         26.19         27.47         1.83 o                         
   2   4   3         95.40        101.68         3.69 o                         
   3   4   3         52.21         57.53         2.69 o                         
   4   4   3         11.32         10.57         1.36 o                         
   5   4   3          9.83          7.23         1.28 o                         
   6   4   3         64.89         64.46         3.24 o                         
   7   4   3          2.19         -0.96         0.96 o                         
   8   4   3         61.46         66.06         3.23 o                         
   9   4   3        162.50        185.39         5.85 o                         
  10   4   3         99.19         90.24         4.36 o                         
  11   4   3        199.06        201.60         6.58 o                         
  12   4   3          4.27          3.77         1.52 o                         
  13   4   3          2.34          0.61         1.37 o                         
  14   4   3         14.37         10.64         2.05 o                         
  15   4   3         14.16          6.99         1.94 o                         
  16   4   3          6.99          2.27         1.77 o                         
  17   4   3         27.63         31.02         3.12 o                         
  18   4   3         20.06         23.41         2.54 o                         
  19   4   3         26.93         25.15         2.67 o                         
  20   4   3         20.62         17.50         3.13 o                         
  21   4   3         16.33         22.32         2.53 o                         
  22   4   3          1.95         -0.47         2.54 o                         
  23   4   3          9.26          6.18         3.14 o                         
  24   4   3          7.06         11.32         2.98 o                         
  25   4   3          1.45         -2.80         2.80 o                         
  26   4   3          0.54         -1.54         2.97 o                         
  27   4   3          0.26         -1.02         3.24 o                         
  28   4   3          0.31          2.83         3.71 o                         
  29   4   3          1.11         -4.29         4.29 o                         
   0   5   3         17.57         11.85         2.55 o                         
   1   5   3          1.78          0.35         1.60 o                         
   2   5   3         31.09         28.84         2.57 o                         
   3   5   3         24.25         26.04         2.38 o                         
   4   5   3        122.96        144.23         4.79 o                         
   5   5   3         23.74         23.31         2.73 o                         
   6   5   3         17.99         16.01         2.18 o                         
   7   5   3          3.93          3.40         1.70 o                         
   8   5   3          0.83         -1.48         1.57 o                         
   9   5   3         24.01         22.91         2.66 o                         
  10   5   3         11.04          8.97         2.15 o                         
  11   5   3          4.35          2.41         1.96 o                         
  12   5   3          9.94          5.61         2.18 o                         
  13   5   3          0.21         -1.72         1.72 o                         
  14   5   3          8.44         10.60         1.97 o                         
  15   5   3          2.74          1.00         1.83 o                         
  16   5   3          4.90          2.22         2.27 o                         
  17   5   3          0.38         -2.25         2.25 o                         
  18   5   3          7.47          6.83         2.81 o                         
  19   5   3          5.79          5.34         3.66 o                         
  20   5   3          6.45         14.30         3.51 o                         
  21   5   3          2.76         -1.06         2.96 o                         
  22   5   3          5.84         -0.82         3.19 o                         
  23   5   3         11.14          4.01         3.77 o                         
  24   5   3          7.42          0.63         5.38 o                         
  25   5   3          3.32         -1.35         7.58 o                         
   1   6   3         82.26         84.44         6.97 o                         
   2   6   3          2.49          5.56         2.80 o                         
   3   6   3          1.62          1.08         2.51 o                         
   4   6   3          5.70          5.69         3.41 o                         
   5   6   3          3.58          3.90         3.05 o                         
   6   6   3          5.27          3.09         3.34 o                         
   7   6   3          0.94          1.16         3.91 o                         
   8   6   3          0.31         -1.35         2.44 o                         
   9   6   3          0.35         -2.65         2.65 o                         
  10   6   3          0.96         -0.07         2.36 o                         
  11   6   3          6.88          5.97         2.72 o                         
  12   6   3          3.03         -1.10         2.63 o                         
  13   6   3          0.96         -2.45         2.45 o                         
  14   6   3          0.27          0.36         3.30 o                         
  15   6   3          1.27          0.00         3.77 o                         
  16   6   3          1.52         -0.61         4.07 o                         
  17   6   3          5.40          6.21         4.33 o                         
   0   0   4        879.96        793.68        17.38 o                         
   2   0   4       3055.19       2973.88        37.89 o                         
   4   0   4       1944.07       1881.14        25.49 o                         
   6   0   4       1203.80       1229.38        20.63 o                         
   8   0   4        409.25        376.68         8.29 o                         
  10   0   4         42.94         45.97         2.36 o                         
  12   0   4        324.39        328.77         9.18 o                         
  14   0   4        116.51        112.59         3.80 o                         
  16   0   4       1055.03       1052.61        20.25 o                         
  18   0   4        394.00        394.73         9.02 o                         
  20   0   4        155.29        151.51         5.86 o                         
  22   0   4        123.84        134.75         4.96 o                         
  24   0   4         59.27         71.87         4.30 o                         
  26   0   4          6.53         10.43         1.82 o                         
  28   0   4         58.72         71.41         5.81 o                         
  30   0   4          6.37          1.62         2.73 o                         
  32   0   4         17.18         15.39         3.56 o                         
  34   0   4          8.20          8.92         6.06 o                         
  36   0   4          1.02         -8.78         8.78 o                         
   1   1   4       1729.72       1688.47        18.19 o                         
   2   1   4         36.04         23.63         1.15 o                         
   3   1   4       1138.03       1175.98        13.44 o                         
   4   1   4        797.20        771.84         8.76 o                         
   5   1   4        477.96        454.71         5.97 o                         
   6   1   4         40.87         36.71         1.38 o                         
   7   1   4        108.61        117.78         2.50 o                         
   8   1   4       1990.76       2010.75        20.95 o                         
   9   1   4        395.20        471.12         6.36 o                         
  10   1   4        812.08        855.94        10.61 o                         
  11   1   4         23.70         22.13         1.28 o                         
  12   1   4       1198.87       1195.58        14.85 o                         
  13   1   4         41.67         39.80         1.75 o                         
  14   1   4         34.31         29.25         1.68 o                         
  15   1   4        164.21        169.71         3.81 o                         
  16   1   4        160.42        166.48         3.87 o                         
  17   1   4         34.28         28.40         1.75 o                         
  18   1   4         95.74         99.55         3.09 o                         
  19   1   4         68.31         70.56         2.94 o                         
  20   1   4         68.60         69.19         2.99 o                         
  21   1   4          7.85         10.13         1.47 o                         
  22   1   4         13.88         21.58         2.08 o                         
  23   1   4         33.88         37.09         3.13 o                         
  24   1   4         38.00         39.46         3.19 o                         
  25   1   4         43.08         47.08         3.58 o                         
  26   1   4         44.97         47.32         3.58 o                         
  27   1   4          1.14         -1.40         1.40 o                         
  28   1   4         25.93         25.68         3.19 o                         
  29   1   4          4.84          2.77         2.19 o                         
  30   1   4          3.59          3.78         2.11 o                         
  31   1   4          2.49          0.35         2.20 o                         
  32   1   4         10.74         23.46         3.37 o                         
  33   1   4         16.94         23.48         3.40 o                         
  34   1   4          2.94          1.11         3.75 o                         
  35   1   4          1.66          2.71         4.20 o                         
  36   1   4          0.11         -5.26         6.55 o                         
   0   2   4        236.98        238.19         6.26 o                         
   1   2   4        214.48        191.90         3.92 o                         
   2   2   4         73.13         70.34         2.69 o                         
   3   2   4        422.17        429.61         6.97 o                         
   4   2   4       1199.42       1196.41        15.67 o                         
   5   2   4         75.98         81.25         2.93 o                         
   6   2   4        431.52        443.80         7.16 o                         
   7   2   4         14.11         14.14         1.09 o                         
   8   2   4        388.37        397.19         6.11 o                         
   9   2   4        443.63        443.64         7.38 o                         
  10   2   4        397.77        417.69         6.79 o                         
  11   2   4         41.49         40.83         2.10 o                         
  12   2   4        135.92        148.10         3.71 o                         
  13   2   4        200.61        210.21         4.59 o                         
  14   2   4         87.18         94.31         2.93 o                         
  15   2   4         43.58         39.82         2.19 o                         
  16   2   4         18.49         17.89         1.71 o                         
  17   2   4         49.89         50.64         2.89 o                         
  18   2   4         41.96         36.09         2.68 o                         
  19   2   4         27.96         24.28         2.40 o                         
  20   2   4          7.99          4.12         1.70 o                         
  21   2   4         13.91         10.28         2.23 o                         
  22   2   4          3.57         -0.07         1.47 o                         
  23   2   4         22.33         23.15         2.32 o                         
  24   2   4         14.61         19.09         2.29 o                         
  25   2   4         70.23         72.58         4.63 o                         
  26   2   4         11.34          6.18         2.15 o                         
  27   2   4          6.90          0.13         2.09 o                         
  28   2   4          0.39         -1.40         1.99 o                         
  29   2   4          0.79          0.16         1.98 o                         
  30   2   4          1.75          0.60         2.10 o                         
  31   2   4          2.06         -0.01         2.31 o                         
  32   2   4          1.76          1.40         2.48 o                         
  33   2   4          4.85          0.94         3.03 o                         
  34   2   4          1.29         -3.98         4.10 o                         
   1   3   4        518.79        537.29         7.86 o                         
   2   3   4        149.92        159.37         3.63 o                         
   3   3   4        188.85        190.89         4.40 o                         
   4   3   4         40.88         44.61         2.17 o                         
   5   3   4        186.38        189.68         4.89 o                         
   6   3   4         71.69         77.72         3.18 o                         
   7   3   4        191.06        185.80         4.51 o                         
   8   3   4         10.97         11.17         1.24 o                         
   9   3   4         56.38         52.19         2.52 o                         
  10   3   4         19.72         22.11         1.75 o                         
  11   3   4         52.04         55.34         2.88 o                         
  12   3   4         24.29         24.09         1.98 o                         
  13   3   4        107.46        118.93         3.97 o                         
  14   3   4          0.06          0.39         0.97 o                         
  15   3   4         76.86         67.17         3.39 o                         
  16   3   4        113.60         99.44         4.91 o                         
  17   3   4        162.98        156.33         6.10 o                         
  18   3   4         11.08          9.35         1.77 o                         
  19   3   4          3.74          3.88         1.73 o                         
  20   3   4         30.90         29.27         3.40 o                         
  21   3   4         35.73         29.81         3.68 o                         
  22   3   4          3.50          0.31         2.00 o                         
  23   3   4          4.57          3.80         2.33 o                         
  24   3   4          9.70         12.06         3.29 o                         
  25   3   4          8.88         11.83         2.43 o                         
  26   3   4          4.22          0.11         2.61 o                         
  27   3   4         14.17         16.60         3.63 o                         
  28   3   4          6.03          5.42         2.83 o                         
  29   3   4          1.45         -1.83         3.56 o                         
  30   3   4          4.50          0.10         2.78 o                         
  31   3   4          0.70         -3.15         3.15 o                         
  32   3   4          2.48         -3.46         3.46 o                         
   0   4   4         28.34         36.70         2.56 o                         
   1   4   4         52.25         60.70         2.63 o                         
   2   4   4         86.79         88.88         3.59 o                         
   3   4   4          7.41          8.43         1.47 o                         
   4   4   4          9.05          6.41         1.39 o                         
   5   4   4         95.02        111.29         3.92 o                         
   6   4   4          7.81          9.39         1.48 o                         
   7   4   4          1.95         -0.93         1.03 o                         
   8   4   4         94.52        101.95         4.54 o                         
   9   4   4         45.93         50.85         2.97 o                         
  10   4   4         16.28         17.73         1.98 o                         
  11   4   4          4.69          4.14         1.39 o                         
  12   4   4         22.00         12.40         3.13 o                         
  13   4   4         19.38         14.04         2.23 o                         
  14   4   4         28.58         30.25         2.59 o                         
  15   4   4          5.34          4.78         1.62 o                         
  16   4   4          9.24         11.06         2.78 o                         
  17   4   4         23.32         17.02         2.64 o                         
  18   4   4         33.25         22.53         2.68 o                         
  19   4   4         47.43         45.88         4.14 o                         
  20   4   4         19.90         21.50         3.57 o                         
  21   4   4          4.77          2.52         2.25 o                         
  22   4   4          5.36          4.03         3.13 o                         
  23   4   4         14.10         12.41         3.53 o                         
  24   4   4          3.27         -0.64         2.80 o                         
  25   4   4          0.61          0.80         3.09 o                         
  26   4   4          1.64         -3.24         3.24 o                         
  27   4   4          0.24          3.20         3.46 o                         
  28   4   4          1.62          4.42         4.14 o                         
  29   4   4          0.23         -4.96         5.68 o                         
   1   5   4          0.01         -0.67         1.25 o                         
   2   5   4          2.87         -0.24         1.60 o                         
   3   5   4         32.87         37.50         2.90 o                         
   4   5   4         27.69         27.90         3.09 o                         
   5   5   4         69.91         84.88         3.94 o                         
   6   5   4         31.44         30.03         2.52 o                         
   7   5   4         23.19         28.05         2.66 o                         
   8   5   4         18.22         21.11         2.72 o                         
   9   5   4          0.37         -1.84         1.84 o                         
  10   5   4         40.00         42.55         3.82 o                         
  11   5   4          6.73          4.88         2.13 o                         
  12   5   4         23.22         20.45         2.99 o                         
  13   5   4          4.90          1.61         2.16 o                         
  14   5   4         12.99         20.30         2.89 o                         
  15   5   4          0.23         -1.88         1.88 o                         
  16   5   4          3.70          3.55         2.57 o                         
  17   5   4          0.23          1.40         2.13 o                         
  18   5   4          4.81          4.30         3.07 o                         
  19   5   4         12.49         15.15         3.78 o                         
  20   5   4          3.43          6.73         3.72 o                         
  21   5   4          6.80         13.38         3.66 o                         
  22   5   4          2.53          2.80         3.26 o                         
  23   5   4          2.14         12.57         5.99 o                         
  24   5   4          6.29         13.00         5.08 o                         
   0   6   4         29.86         29.70         8.75 o                         
   1   6   4          2.59          3.66         3.49 o                         
   2   6   4          1.09          2.83         3.80 o                         
   3   6   4          4.44          1.58         2.58 o                         
   4   6   4          6.24          5.06         3.00 o                         
   5   6   4          1.13          0.23         2.67 o                         
   6   6   4          4.42          7.74         4.42 o                         
   7   6   4          0.48          0.82         2.49 o                         
   8   6   4          3.02          3.16         2.29 o                         
   9   6   4          0.46          1.52         3.24 o                         
  10   6   4          1.84          2.37         3.22 o                         
  11   6   4          7.89         10.99         3.70 o                         
  12   6   4          0.74         -2.54         2.54 o                         
  13   6   4          9.06          7.62         3.09 o                         
  14   6   4          2.54         -0.78         3.73 o                         
  15   6   4          1.21          1.05         4.97 o                         
  16   6   4          1.67          2.84         4.60 o                         
   2   0   5       6399.96       6184.71        86.43 o                         
   4   0   5         37.71         45.64         1.88 o                         
   6   0   5        558.82        559.10         9.36 o                         
   8   0   5       2642.44       2656.41        42.03 o                         
  10   0   5         80.53         83.38         3.34 o                         
  12   0   5         81.03         90.33         7.68 o                         
  14   0   5        771.55        811.21        17.97 o                         
  16   0   5        108.71        104.46         4.94 o                         
  18   0   5        118.60        112.55         6.28 o                         
  20   0   5         63.73         71.54         5.73 o                         
  22   0   5         78.03         79.78         5.66 o                         
  24   0   5         28.59         27.44         4.29 o                         
  26   0   5         21.38         33.45         4.10 o                         
  28   0   5         40.00         37.59         6.85 o                         
  30   0   5         19.74         24.57         3.75 o                         
  32   0   5          1.13         -4.12         4.12 o                         
  34   0   5          2.76          2.97         9.82 o                         
   0   1   5       2775.88       2745.50        35.95 o                         
   1   1   5        135.70        144.98         3.50 o                         
   2   1   5       1631.25       1696.61        20.38 o                         
   3   1   5         53.04         65.44         1.91 o                         
   4   1   5       1629.25       1661.17        17.73 o                         
   5   1   5        819.53        829.78         9.43 o                         
   6   1   5         12.16         13.24         0.94 o                         
   7   1   5         94.99        102.83         2.26 o                         
   8   1   5        901.80        843.28         9.81 o                         
   9   1   5         79.07         73.27         2.02 o                         
  10   1   5        920.66        930.48        12.46 o                         
  11   1   5         90.02         92.60         2.52 o                         
  12   1   5        296.84        310.42         5.06 o                         
  13   1   5          2.22          1.84         0.66 o                         
  14   1   5        208.80        198.79         4.49 o                         
  15   1   5        176.11        157.13         3.70 o                         
  16   1   5        121.30        112.56         3.24 o                         
  17   1   5        226.27        234.20         4.91 o                         
  18   1   5         62.58         65.86         2.90 o                         
  19   1   5         35.23         34.59         2.41 o                         
  20   1   5         38.34         42.33         2.53 o                         
  21   1   5         73.49         74.02         3.25 o                         
  22   1   5         61.31         58.97         3.03 o                         
  23   1   5         34.77         28.86         2.49 o                         
  24   1   5         29.48         30.13         2.60 o                         
  25   1   5         10.02         10.54         1.88 o                         
  26   1   5         12.38          9.23         1.75 o                         
  27   1   5          6.06          5.57         1.80 o                         
  28   1   5          4.36          1.43         1.79 o                         
  29   1   5          3.02          1.90         1.72 o                         
  30   1   5          1.19         -0.08         1.54 o                         
  31   1   5          2.62         -1.70         1.70 o                         
  32   1   5         11.99         12.44         2.53 o                         
  33   1   5          2.95         -0.72         2.52 o                         
  34   1   5          0.12         -2.54         2.54 o                         
  35   1   5          0.06         -4.84         5.44 o                         
   1   2   5        342.56        341.31         6.23 o                         
   2   2   5        230.91        263.27         5.00 o                         
   3   2   5         56.56         49.56         2.32 o                         
   4   2   5        137.31        176.41         3.89 o                         
   5   2   5        284.74        294.52         5.10 o                         
   6   2   5        127.69        113.49         2.75 o                         
   7   2   5        929.49        877.64        11.79 o                         
   8   2   5         99.05        115.10         2.81 o                         
   9   2   5        169.01        171.76         3.62 o                         
  10   2   5        144.56        174.26         3.67 o                         
  11   2   5        147.82        143.31         3.76 o                         
  12   2   5         41.59         48.43         2.23 o                         
  13   2   5        143.06        140.35         3.83 o                         
  14   2   5         31.30         27.71         1.72 o                         
  15   2   5         56.88         58.52         2.69 o                         
  16   2   5         59.08         53.47         2.59 o                         
  17   2   5         56.98         63.17         3.17 o                         
  18   2   5          9.27          6.54         1.43 o                         
  19   2   5         24.03         28.14         2.24 o                         
  20   2   5         44.43         39.16         2.83 o                         
  21   2   5         49.23         44.20         3.03 o                         
  22   2   5        117.36        132.51         5.71 o                         
  23   2   5          2.83          2.80         1.38 o                         
  24   2   5         12.73         11.71         2.22 o                         
  25   2   5          2.59          1.60         1.77 o                         
  26   2   5         16.21          9.12         2.55 o                         
  27   2   5          1.51          3.35         2.30 o                         
  28   2   5          0.14         -0.73         2.15 o                         
  29   2   5          1.91         -1.11         2.09 o                         
  30   2   5          0.22         -1.47         2.57 o                         
  31   2   5          0.16         -3.01         3.01 o                         
  32   2   5          2.29         -1.32         2.64 o                         
  33   2   5          1.92         -1.04         3.27 o                         
  34   2   5          3.07         -1.93         6.53 o                         
   0   3   5        383.14        417.11         9.43 o                         
   1   3   5        251.20        261.14         5.03 o                         
   2   3   5         35.14         41.53         2.46 o                         
   3   3   5        286.82        283.59         6.51 o                         
   4   3   5          5.04          4.27         1.14 o                         
   5   3   5         70.98         61.24         2.95 o                         
   6   3   5         53.26         52.36         2.69 o                         
   7   3   5         76.96         82.59         3.21 o                         
   8   3   5          5.62          6.64         1.26 o                         
   9   3   5        155.17        170.86         4.85 o                         
  10   3   5          7.80         10.11         1.35 o                         
  11   3   5         84.68         87.91         3.16 o                         
  12   3   5         12.23         13.96         1.72 o                         
  13   3   5        121.26        113.57         3.90 o                         
  14   3   5         96.65        103.79         3.79 o                         
  15   3   5         15.14          9.72         1.54 o                         
  16   3   5         67.75         60.08         3.79 o                         
  17   3   5         39.03         31.00         3.13 o                         
  18   3   5         11.59         10.69         2.10 o                         
  19   3   5         50.69         54.59         4.34 o                         
  20   3   5          3.51          0.32         2.03 o                         
  21   3   5          1.08          0.83         1.81 o                         
  22   3   5          0.02         -2.00         2.00 o                         
  23   3   5          6.95          6.53         2.50 o                         
  24   3   5          4.07          3.06         2.69 o                         
  25   3   5          6.83          2.85         2.82 o                         
  26   3   5          2.15          2.45         2.49 o                         
  27   3   5          1.47          2.24         2.71 o                         
  28   3   5          8.58          9.41         3.32 o                         
  29   3   5          9.88         10.23         3.03 o                         
  30   3   5         14.92          8.70         3.84 o                         
  31   3   5          1.58         -1.88         4.38 o                         
  32   3   5          2.84         -6.00         6.00 o                         
   1   4   5         42.48         42.81         2.67 o                         
   2   4   5         78.86         79.34         3.93 o                         
   3   4   5         29.44         35.69         2.63 o                         
   4   4   5         29.40         27.57         2.20 o                         
   5   4   5         24.67         28.40         2.25 o                         
   6   4   5         32.32         36.65         2.62 o                         
   7   4   5         88.12         85.37         3.68 o                         
   8   4   5         36.56         40.12         2.96 o                         
   9   4   5         27.70         24.54         2.41 o                         
  10   4   5         12.67         10.35         1.79 o                         
  11   4   5         32.07         34.66         2.93 o                         
  12   4   5         77.60         74.80         4.07 o                         
  13   4   5         40.47         39.62         3.02 o                         
  14   4   5          2.46          0.11         1.49 o                         
  15   4   5         14.51         12.99         2.37 o                         
  16   4   5         13.17         11.27         2.12 o                         
  17   4   5          8.25          1.19         1.90 o                         
  18   4   5          3.60         -1.16         1.73 o                         
  19   4   5          0.02          0.20         1.95 o                         
  20   4   5          0.88          2.39         2.85 o                         
  21   4   5          2.66          2.65         1.97 o                         
  22   4   5          6.71          1.77         2.41 o                         
  23   4   5          5.80          8.75         2.91 o                         
  24   4   5          5.63          0.85         2.78 o                         
  25   4   5          0.97         -0.44         2.93 o                         
  26   4   5          2.52          3.85         3.35 o                         
  27   4   5         17.33         11.57         4.73 o                         
  28   4   5          1.23         -3.62         5.54 o                         
   0   5   5         19.04         14.25         3.68 o                         
   1   5   5          0.73         -1.46         1.46 o                         
   2   5   5         29.56         30.77         3.01 o                         
   3   5   5          2.33          4.68         2.56 o                         
   4   5   5          7.21          8.82         2.70 o                         
   5   5   5         16.45         16.73         2.16 o                         
   6   5   5         25.18         26.04         2.73 o                         
   7   5   5         24.55         28.59         3.09 o                         
   8   5   5         21.50         18.46         2.46 o                         
   9   5   5          5.27          4.31         2.02 o                         
  10   5   5         11.39         11.73         2.48 o                         
  11   5   5          2.02         -0.23         1.75 o                         
  12   5   5          0.37          0.30         2.05 o                         
  13   5   5          3.42          2.41         1.94 o                         
  14   5   5          4.67          2.17         2.12 o                         
  15   5   5          7.61          9.35         2.47 o                         
  16   5   5          2.44          7.97         2.34 o                         
  17   5   5          2.07         -1.21         2.64 o                         
  18   5   5         17.90         22.66         3.35 o                         
  19   5   5          2.28          5.15         2.85 o                         
  20   5   5          6.88         15.49         3.68 o                         
  21   5   5          2.67         -3.17         3.25 o                         
  22   5   5         10.61         14.12         6.13 o                         
  23   5   5          4.14         14.12         5.45 o                         
   1   6   5         41.60         39.53         4.77 o                         
   2   6   5          0.48         -2.45         2.45 o                         
   3   6   5          2.28          1.99         3.24 o                         
   4   6   5          0.87          0.04         2.94 o                         
   5   6   5          0.62         -0.92         2.76 o                         
   6   6   5          8.41          4.96         2.67 o                         
   7   6   5          2.75         -1.27         2.46 o                         
   8   6   5          2.58         -0.67         2.76 o                         
   9   6   5          0.06         -1.26         2.84 o                         
  10   6   5          0.68          1.33         2.46 o                         
  11   6   5          4.57         -1.96         2.84 o                         
  12   6   5          5.47          8.58         3.67 o                         
  13   6   5          4.80          2.89         4.17 o                         
  14   6   5          0.48          3.19         5.03 o                         
  15   6   5         10.01          9.38         5.06 o                         
   0   0   6       4133.00       4379.52        83.28 o                         
   2   0   6        961.08       1014.09        16.46 o                         
   4   0   6        873.29        859.01        13.19 o                         
   6   0   6       1054.60       1078.82        16.36 o                         
   8   0   6        901.71        899.35        15.76 o                         
  10   0   6        436.40        375.91         9.00 o                         
  12   0   6        453.20        411.26         9.77 o                         
  14   0   6        581.37        604.90        15.27 o                         
  16   0   6         99.34        106.47         5.27 o                         
  18   0   6         81.69         80.16         5.23 o                         
  20   0   6         74.83         79.04         5.69 o                         
  22   0   6          7.94          6.74         2.38 o                         
  24   0   6         92.19         99.90         6.77 o                         
  26   0   6         18.34         21.94         3.61 o                         
  28   0   6         73.86         71.39        14.53 o                         
  30   0   6          7.26          9.37         3.40 o                         
  32   0   6         11.43          7.04         3.86 o                         
  34   0   6          0.19          8.46         6.93 o                         
   1   1   6        626.11        664.34         7.80 o                         
   2   1   6       2989.84       3023.79        28.65 o                         
   3   1   6        957.66        973.18        11.03 o                         
   4   1   6        111.55        142.33         2.71 o                         
   5   1   6          9.08          8.14         0.80 o                         
   6   1   6        827.02        864.94        10.77 o                         
   7   1   6       1092.11       1029.92        11.61 o                         
   8   1   6        166.70        133.82         2.81 o                         
   9   1   6         41.18         38.91         1.61 o                         
  10   1   6         83.06         93.98         3.31 o                         
  11   1   6        221.11        208.09         3.93 o                         
  12   1   6        168.59        142.83         3.23 o                         
  13   1   6        113.72        120.81         3.03 o                         
  14   1   6         70.24         69.08         2.36 o                         
  15   1   6         19.88         23.67         1.70 o                         
  16   1   6         89.75         83.41         2.94 o                         
  17   1   6         69.39         66.45         2.86 o                         
  18   1   6        173.54        171.86         4.54 o                         
  19   1   6          0.94         -0.78         0.98 o                         
  20   1   6         55.46         57.91         2.91 o                         
  21   1   6        117.56        115.18         4.02 o                         
  22   1   6          9.50          7.31         2.00 o                         
  23   1   6          3.92          0.59         1.29 o                         
  24   1   6          3.17          1.07         1.34 o                         
  25   1   6         26.15         23.24         2.43 o                         
  26   1   6         26.59         29.43         2.66 o                         
  27   1   6          7.82          4.56         2.04 o                         
  28   1   6          1.32         -1.48         1.48 o                         
  29   1   6          1.28         -1.88         1.88 o                         
  30   1   6          2.99         -1.22         1.78 o                         
  31   1   6          6.92          1.53         3.48 o                         
  32   1   6          0.41          3.06         3.53 o                         
  33   1   6          2.94         -2.31         3.08 o                         
  34   1   6          1.19          1.25         5.60 o                         
   0   2   6        271.05        266.76         6.87 o                         
   1   2   6        352.65        311.99         5.70 o                         
   2   2   6         82.60         74.54         2.67 o                         
   3   2   6        230.89        235.75         5.01 o                         
   4   2   6        344.73        369.01         6.65 o                         
   5   2   6        452.83        441.60         7.41 o                         
   6   2   6        169.28        174.93         4.02 o                         
   7   2   6          9.35          8.12         1.07 o                         
   8   2   6        339.18        340.59         5.90 o                         
   9   2   6        422.40        427.49         7.60 o                         
  10   2   6        179.22        185.60         4.32 o                         
  11   2   6         26.06         29.04         1.76 o                         
  12   2   6         21.82         34.12         1.85 o                         
  13   2   6          2.43         -0.34         0.70 o                         
  14   2   6          1.23          3.01         0.98 o                         
  15   2   6        133.04        133.77         3.92 o                         
  16   2   6         10.37          7.98         1.28 o                         
  17   2   6         17.62         15.86         1.60 o                         
  18   2   6         16.35         10.75         1.63 o                         
  19   2   6         67.87         69.39         3.42 o                         
  20   2   6          6.02          4.18         1.50 o                         
  21   2   6         97.18         99.33         4.15 o                         
  22   2   6          6.01          6.49         1.52 o                         
  23   2   6         40.51         42.02         2.94 o                         
  24   2   6          2.72          4.10         1.74 o                         
  25   2   6          9.29          6.56         1.83 o                         
  26   2   6         34.04         34.55         3.14 o                         
  27   2   6          9.28          5.28         2.83 o                         
  28   2   6          0.20          0.29         2.36 o                         
  29   2   6         20.17         25.95         3.34 o                         
  30   2   6          2.89          4.83         2.45 o                         
  31   2   6          2.24          2.69         2.78 o                         
  32   2   6          5.97          7.10         3.68 o                         
  33   2   6          2.36          4.96         4.52 o                         
   1   3   6         23.48         21.14         1.87 o                         
   2   3   6        119.96        120.03         4.23 o                         
   3   3   6        425.83        451.61         8.69 o                         
   4   3   6         62.73         58.57         3.01 o                         
   5   3   6        229.15        236.65         6.14 o                         
   6   3   6         21.66         24.54         2.22 o                         
   7   3   6        284.76        282.30         6.69 o                         
   8   3   6         43.40         45.35         2.55 o                         
   9   3   6          9.08          8.71         1.46 o                         
  10   3   6         16.25         11.87         1.53 o                         
  11   3   6         36.38         35.43         2.15 o                         
  12   3   6        137.28        127.66         3.92 o                         
  13   3   6         15.53         14.78         1.60 o                         
  14   3   6          5.51          4.07         1.22 o                         
  15   3   6         12.04         13.01         1.63 o                         
  16   3   6         53.92         45.42         2.92 o                         
  17   3   6         26.63         30.86         2.62 o                         
  18   3   6         18.71         16.17         2.12 o                         
  19   3   6          3.36          1.88         1.70 o                         
  20   3   6          1.43         -0.12         1.90 o                         
  21   3   6          3.51          3.56         2.39 o                         
  22   3   6          1.10          3.06         2.51 o                         
  23   3   6         21.90         16.97         3.02 o                         
  24   3   6          0.36          0.03         2.19 o                         
  25   3   6          1.37          3.15         2.54 o                         
  26   3   6         22.34         24.80         3.62 o                         
  27   3   6          7.00          2.57         3.60 o                         
  28   3   6          0.66          1.53         2.48 o                         
  29   3   6          0.45         -1.18         3.38 o                         
  30   3   6         11.98          9.70         3.80 o                         
  31   3   6          7.82         13.40         4.49 o                         
   0   4   6         45.91         50.44         3.99 o                         
   1   4   6         62.31         68.32         3.55 o                         
   2   4   6         60.12         58.00         3.63 o                         
   3   4   6        161.34        178.50         5.84 o                         
   4   4   6         46.12         47.44         3.35 o                         
   5   4   6          4.53         -0.10         1.78 o                         
   6   4   6         27.98         32.09         3.27 o                         
   7   4   6         49.14         50.26         3.10 o                         
   8   4   6          2.36          1.83         1.34 o                         
   9   4   6          0.46          0.90         1.37 o                         
  10   4   6          4.30          2.86         1.50 o                         
  11   4   6         12.91          8.97         1.78 o                         
  12   4   6          0.59          1.85         1.35 o                         
  13   4   6          0.02         -1.46         1.46 o                         
  14   4   6          9.96          9.72         2.08 o                         
  15   4   6          0.76          0.68         1.69 o                         
  16   4   6          3.31          2.84         1.78 o                         
  17   4   6          0.03         -0.80         1.64 o                         
  18   4   6          6.52          1.39         2.07 o                         
  19   4   6          2.44         -1.96         1.96 o                         
  20   4   6         19.57         21.45         3.18 o                         
  21   4   6          1.18          0.56         1.81 o                         
  22   4   6          0.11         -2.22         2.22 o                         
  23   4   6         12.12         16.47         3.63 o                         
  24   4   6          1.57          4.70         2.87 o                         
  25   4   6          0.46         -2.91         2.91 o                         
  26   4   6          3.81          3.06         3.45 o                         
  27   4   6          5.47          9.18         4.58 o                         
   1   5   6          5.97          4.43         1.88 o                         
   2   5   6         24.80         27.42         2.77 o                         
   3   5   6         15.34         14.33         2.25 o                         
   4   5   6         26.76         22.16         2.80 o                         
   5   5   6          5.75          3.92         1.92 o                         
   6   5   6         25.43         27.93         3.73 o                         
   7   5   6         23.29         21.66         3.01 o                         
   8   5   6         42.39         46.11         3.51 o                         
   9   5   6         17.03         14.67         2.47 o                         
  10   5   6          7.28          8.90         2.11 o                         
  11   5   6         23.55         23.40         2.64 o                         
  12   5   6          3.03          1.59         2.50 o                         
  13   5   6          3.36         -2.20         2.20 o                         
  14   5   6          3.02          6.41         2.29 o                         
  15   5   6          3.25          4.45         2.26 o                         
  16   5   6          0.14         -1.00         2.24 o                         
  17   5   6          0.13          0.16         2.33 o                         
  18   5   6          1.07         -2.42         2.42 o                         
  19   5   6          1.05         -2.91         2.91 o                         
  20   5   6          3.71          9.85         3.18 o                         
  21   5   6          7.31          0.36         4.52 o                         
  22   5   6         11.84         14.66         5.39 o                         
   0   6   6          6.65          7.67         5.16 o                         
   1   6   6          1.42          0.31         2.63 o                         
   2   6   6          1.53         -2.06         2.61 o                         
   3   6   6          0.25          2.54         3.66 o                         
   4   6   6          0.09          4.08         3.34 o                         
   5   6   6          0.45         -2.45         2.45 o                         
   6   6   6          2.32          6.05         2.91 o                         
   7   6   6          2.23          0.44         2.78 o                         
   8   6   6          4.45         -1.48         2.83 o                         
   9   6   6          0.80         -1.26         2.90 o                         
  10   6   6          0.52          0.12         4.76 o                         
  11   6   6          9.84          8.74         3.63 o                         
  12   6   6          2.07          0.57         4.78 o                         
  13   6   6          9.81         19.77         5.79 o                         
   2   0   7       2931.08       3168.60        56.09 o                         
   4   0   7        100.69         95.65         3.63 o                         
   6   0   7        710.67        669.57        11.41 o                         
   8   0   7        610.52        540.02        10.40 o                         
  10   0   7         51.29         55.64         2.77 o                         
  12   0   7        615.92        555.84        12.80 o                         
  14   0   7         88.01         94.10         4.24 o                         
  16   0   7       1145.64       1134.25        27.21 o                         
  18   0   7         80.33         85.92         6.16 o                         
  20   0   7         11.11          9.34         2.82 o                         
  22   0   7        153.42        175.12        10.67 o                         
  24   0   7         31.80         31.09         4.27 o                         
  26   0   7         88.87        118.79         7.72 o                         
  28   0   7          2.33          2.22         2.76 o                         
  30   0   7          3.21         -0.86         2.70 o                         
  32   0   7          3.53          8.80         5.55 o                         
   0   1   7        347.75        269.34         5.92 o                         
   1   1   7        259.49        297.22         4.42 o                         
   2   1   7        196.52        226.39         3.83 o                         
   3   1   7        412.84        406.24         5.64 o                         
   4   1   7        119.42        128.20         3.05 o                         
   5   1   7         11.81          8.08         1.00 o                         
   6   1   7        727.57        764.99        10.89 o                         
   7   1   7        613.89        620.24         8.76 o                         
   8   1   7        205.29        205.27         4.21 o                         
   9   1   7        334.73        321.75         5.98 o                         
  10   1   7        194.51        189.73         4.05 o                         
  11   1   7         93.34        112.38         3.96 o                         
  12   1   7         58.58         51.19         2.37 o                         
  13   1   7        345.96        332.25         6.17 o                         
  14   1   7        325.14        316.41         6.12 o                         
  15   1   7         36.39         38.27         2.24 o                         
  16   1   7        148.04        146.77         4.72 o                         
  17   1   7         50.26         48.30         3.05 o                         
  18   1   7        192.51        195.42         5.83 o                         
  19   1   7        137.67        144.86         5.06 o                         
  20   1   7         18.11         20.71         2.47 o                         
  21   1   7         14.04         13.72         2.45 o                         
  22   1   7         74.23         75.57         4.20 o                         
  23   1   7         84.95         86.67         4.95 o                         
  24   1   7         45.83         52.51         3.49 o                         
  25   1   7         28.60         28.57         2.78 o                         
  26   1   7          0.72         -1.01         2.12 o                         
  27   1   7          0.80          1.12         1.70 o                         
  28   1   7         18.26         27.42         3.78 o                         
  29   1   7          4.97          3.84         2.86 o                         
  30   1   7          9.17          7.10         2.55 o                         
  31   1   7          0.33         -2.40         2.40 o                         
  32   1   7          6.26          2.76         2.96 o                         
  33   1   7          4.44          5.45         3.85 o                         
  34   1   7          2.65          6.44         7.64 o                         
   1   2   7         94.12         94.35         3.25 o                         
   2   2   7          0.11          0.85         0.79 o                         
   3   2   7        351.47        325.84         5.99 o                         
   4   2   7        104.45        104.87         3.50 o                         
   5   2   7        103.72        107.20         3.38 o                         
   6   2   7          8.85          9.83         1.19 o                         
   7   2   7       1078.29       1095.00        14.18 o                         
   8   2   7        158.76        153.52         3.65 o                         
   9   2   7        109.77        107.89         3.32 o                         
  10   2   7         56.59         51.36         2.43 o                         
  11   2   7        256.80        268.89         5.58 o                         
  12   2   7         18.03         25.90         2.41 o                         
  13   2   7         35.98         41.02         2.25 o                         
  14   2   7         20.09         18.10         1.74 o                         
  15   2   7         12.61          9.26         1.32 o                         
  16   2   7         58.09         58.95         2.66 o                         
  17   2   7        263.91        258.11         5.78 o                         
  18   2   7         30.46         30.24         2.56 o                         
  19   2   7         49.15         47.39         3.41 o                         
  20   2   7         15.90         18.78         2.00 o                         
  21   2   7         43.17         38.83         2.96 o                         
  22   2   7         44.03         37.11         3.27 o                         
  23   2   7          4.90          4.07         1.57 o                         
  24   2   7          5.61          7.76         1.82 o                         
  25   2   7         46.81         44.51         3.20 o                         
  26   2   7          4.26         10.06         2.03 o                         
  27   2   7          4.09          6.33         2.16 o                         
  28   2   7          1.48         -1.65         1.98 o                         
  29   2   7          1.12         -2.52         2.52 o                         
  30   2   7          4.28          2.99         2.88 o                         
  31   2   7          6.48          7.48         3.03 o                         
  32   2   7          0.12         -1.42         3.74 o                         
   0   3   7         14.10         14.54         2.66 o                         
   1   3   7        100.99        107.03         4.21 o                         
   2   3   7        157.14        170.17         5.48 o                         
   3   3   7        107.76        109.95         4.27 o                         
   4   3   7        107.69        117.01         4.69 o                         
   5   3   7         63.38         76.40         4.00 o                         
   6   3   7          9.37          7.41         1.72 o                         
   7   3   7         80.72         80.87         3.79 o                         
   8   3   7         63.99         52.78         3.21 o                         
   9   3   7         94.18         93.88         3.56 o                         
  10   3   7         18.74         15.74         1.64 o                         
  11   3   7          7.96          1.87         1.43 o                         
  12   3   7         43.52         34.15         2.27 o                         
  13   3   7         23.99         23.74         2.16 o                         
  14   3   7         23.20         14.53         2.17 o                         
  15   3   7        104.70        106.66         4.17 o                         
  16   3   7         24.14         22.18         2.33 o                         
  17   3   7         35.74         35.06         2.90 o                         
  18   3   7          4.04          6.66         2.26 o                         
  19   3   7          1.10         -0.87         1.55 o                         
  20   3   7          1.47         -1.44         2.18 o                         
  21   3   7         20.16         24.50         2.97 o                         
  22   3   7          6.72          2.22         2.17 o                         
  23   3   7         11.83          7.68         2.39 o                         
  24   3   7          7.69          5.75         3.04 o                         
  25   3   7          4.44          6.31         2.94 o                         
  26   3   7          0.97         -1.40         3.58 o                         
  27   3   7          3.74          7.49         3.56 o                         
  28   3   7         23.34         23.40         4.15 o                         
  29   3   7          7.31          8.48         7.13 o                         
  30   3   7          7.86         12.56         4.13 o                         
   1   4   7         81.06         96.49         4.35 o                         
   2   4   7        162.59        196.13         5.94 o                         
   3   4   7          1.97         -0.82         1.47 o                         
   4   4   7         54.08         55.84         3.66 o                         
   5   4   7         34.73         43.10         3.19 o                         
   6   4   7         17.84         23.43         2.64 o                         
   7   4   7         24.52         17.30         2.52 o                         
   8   4   7         23.58         19.19         2.48 o                         
   9   4   7         18.70         13.12         2.34 o                         
  10   4   7         31.05         27.28         3.13 o                         
  11   4   7         13.50         14.08         2.15 o                         
  12   4   7          7.82          7.25         1.71 o                         
  13   4   7          2.71          4.46         1.77 o                         
  14   4   7         24.14         20.26         2.38 o                         
  15   4   7          3.05          1.91         1.54 o                         
  16   4   7         22.23         27.14         2.75 o                         
  17   4   7         11.07         10.98         2.14 o                         
  18   4   7          3.42          5.33         1.75 o                         
  19   4   7          2.34         -0.81         2.61 o                         
  20   4   7          1.63          0.00         2.04 o                         
  21   4   7          2.22          1.67         2.88 o                         
  22   4   7          3.73          1.74         3.18 o                         
  23   4   7          2.13          0.13         2.83 o                         
  24   4   7          1.30          2.06         3.04 o                         
  25   4   7          3.89          1.10         3.49 o                         
  26   4   7         11.61         15.91         4.34 o                         
   0   5   7         17.90         15.93         3.86 o                         
   1   5   7          3.51          5.52         2.48 o                         
   2   5   7          1.16          2.63         2.07 o                         
   3   5   7         16.16         16.00         2.42 o                         
   4   5   7          2.80          5.66         2.23 o                         
   5   5   7          2.70         -1.72         1.72 o                         
   6   5   7         15.74         17.34         2.76 o                         
   7   5   7         30.59         20.08         3.20 o                         
   8   5   7         22.48         18.52         2.73 o                         
   9   5   7          5.71          6.43         2.96 o                         
  10   5   7         12.24         10.66         2.48 o                         
  11   5   7          5.92          1.13         2.09 o                         
  12   5   7          2.76          3.52         2.27 o                         
  13   5   7          1.04          2.00         2.10 o                         
  14   5   7          4.96          0.42         2.73 o                         
  15   5   7          0.86         -1.25         2.02 o                         
  16   5   7          1.21          1.33         2.13 o                         
  17   5   7          2.27         -0.60         3.06 o                         
  18   5   7          5.66          2.56         2.68 o                         
  19   5   7          1.83         -1.90         4.23 o                         
  20   5   7          3.41          2.40         4.15 o                         
  21   5   7          4.15          6.12         5.30 o                         
   1   6   7          8.02          9.38         4.04 o                         
   2   6   7          1.93          3.36         6.35 o                         
   3   6   7          2.26          6.16         2.92 o                         
   4   6   7          0.36         -1.14         2.75 o                         
   5   6   7          0.26         -1.46         3.15 o                         
   6   6   7          2.45          0.62         3.24 o                         
   7   6   7          2.75         -3.05         3.05 o                         
   8   6   7          1.37         -3.29         3.44 o                         
   9   6   7          0.46         -3.53         3.53 o                         
  10   6   7          0.76          0.35         3.73 o                         
  11   6   7          1.25         -2.57         4.33 o                         
   0   0   8        603.95        660.76        18.17 o                         
   2   0   8       1822.43       1946.78        32.60 o                         
   4   0   8       1075.91       1062.69        20.54 o                         
   6   0   8        455.76        412.27         8.51 o                         
   8   0   8        219.57        222.83         5.79 o                         
  10   0   8       1287.99       1241.13        20.63 o                         
  12   0   8        308.76        298.06         7.66 o                         
  14   0   8        429.00        435.56        12.07 o                         
  16   0   8        567.97        572.20        15.59 o                         
  18   0   8        560.67        575.65        18.21 o                         
  20   0   8         91.07        102.03         7.22 o                         
  22   0   8         30.39         27.85         4.19 o                         
  24   0   8         10.38         10.62         3.57 o                         
  26   0   8         33.49         32.93         6.70 o                         
  28   0   8          9.16          5.19         3.09 o                         
  30   0   8          0.39          7.15         3.69 o                         
  32   0   8          0.60          9.21         5.42 o                         
   1   1   8         41.56         41.41         1.92 o                         
   2   1   8        284.01        271.13         4.81 o                         
   3   1   8        214.16        220.69         4.15 o                         
   4   1   8         99.47         91.03         2.78 o                         
   5   1   8         58.63         52.93         2.17 o                         
   6   1   8          4.68          5.15         0.94 o                         
   7   1   8        615.91        599.46         8.86 o                         
   8   1   8        862.43        819.28        12.11 o                         
   9   1   8         41.13         37.48         2.03 o                         
  10   1   8         19.37         19.33         1.47 o                         
  11   1   8        132.57        124.23         3.86 o                         
  12   1   8        771.03        751.48        11.79 o                         
  13   1   8        403.98        413.65         7.68 o                         
  14   1   8        120.71        124.19         3.82 o                         
  15   1   8          1.60          2.92         1.04 o                         
  16   1   8        222.14        248.87         6.58 o                         
  17   1   8        186.49        192.06         5.38 o                         
  18   1   8         29.89         30.81         2.73 o                         
  19   1   8         14.96         17.52         2.37 o                         
  20   1   8         51.52         45.96         3.49 o                         
  21   1   8        124.60        122.65         6.63 o                         
  22   1   8         94.69         97.52         4.85 o                         
  23   1   8          9.76         10.64         1.93 o                         
  24   1   8          1.99          0.40         1.63 o                         
  25   1   8         21.40         20.27         2.59 o                         
  26   1   8          0.32          0.30         2.53 o                         
  27   1   8          1.56         -1.68         1.89 o                         
  28   1   8          0.67          2.16         2.18 o                         
  29   1   8          2.36         -2.63         2.63 o                         
  30   1   8          1.55          3.41         2.59 o                         
  31   1   8          1.56          0.90         2.74 o                         
  32   1   8          1.11          0.84         3.68 o                         
  33   1   8          0.33         12.15         5.29 o                         
   0   2   8         44.96         48.57         2.96 o                         
   1   2   8        374.61        386.31         6.29 o                         
   2   2   8        161.37        166.96         4.35 o                         
   3   2   8         94.55        102.92         3.08 o                         
   4   2   8         23.68         22.14         1.56 o                         
   5   2   8        154.81        149.81         3.74 o                         
   6   2   8         13.27         11.93         1.31 o                         
   7   2   8        362.63        368.56         6.63 o                         
   8   2   8        267.17        267.53         5.94 o                         
   9   2   8        300.82        299.56         6.32 o                         
  10   2   8         69.08         66.16         3.11 o                         
  11   2   8        536.44        541.84         8.51 o                         
  12   2   8          0.79          4.27         1.20 o                         
  13   2   8        312.58        320.31         6.39 o                         
  14   2   8         26.78         20.46         1.78 o                         
  15   2   8         36.69         41.69         2.60 o                         
  16   2   8         22.38         21.72         1.85 o                         
  17   2   8        102.94         97.95         4.07 o                         
  18   2   8         15.99          8.18         1.67 o                         
  19   2   8         83.90         83.10         4.22 o                         
  20   2   8          2.52          3.82         1.55 o                         
  21   2   8          7.93          4.96         1.55 o                         
  22   2   8         17.74         13.76         2.04 o                         
  23   2   8         24.54         25.46         2.41 o                         
  24   2   8         29.17         34.11         2.79 o                         
  25   2   8         15.34          8.49         3.26 o                         
  26   2   8          7.54          1.58         2.32 o                         
  27   2   8          8.30          6.37         2.56 o                         
  28   2   8          1.14         -2.04         2.50 o                         
  29   2   8          5.01          3.30         2.58 o                         
  30   2   8          3.34         -3.43         3.50 o                         
  31   2   8          4.73         -5.16         5.47 o                         
   1   3   8        449.74        480.47        10.11 o                         
   2   3   8        241.54        276.34         7.02 o                         
   3   3   8         26.56         31.44         2.83 o                         
   4   3   8        185.96        203.43         6.02 o                         
   5   3   8         28.72         27.64         2.68 o                         
   6   3   8         50.21         60.09         3.44 o                         
   7   3   8        160.94        171.64         5.57 o                         
   8   3   8          2.85          2.94         1.38 o                         
   9   3   8          8.47          8.50         2.15 o                         
  10   3   8          4.58          4.25         1.49 o                         
  11   3   8          2.91          2.90         1.37 o                         
  12   3   8         78.59         83.95         3.78 o                         
  13   3   8        120.00        126.47         4.46 o                         
  14   3   8         15.78         11.15         1.96 o                         
  15   3   8         25.75         23.93         2.27 o                         
  16   3   8          1.95         -0.80         1.40 o                         
  17   3   8         43.27         45.58         3.17 o                         
  18   3   8          4.48          3.67         1.88 o                         
  19   3   8          1.49         -0.13         1.54 o                         
  20   3   8          0.25         -1.36         1.92 o                         
  21   3   8         32.76         30.72         3.68 o                         
  22   3   8          4.13          1.24         2.31 o                         
  23   3   8          2.09          6.22         2.63 o                         
  24   3   8          1.41          2.24         2.44 o                         
  25   3   8          5.78          2.68         2.70 o                         
  26   3   8         15.22         11.69         3.26 o                         
  27   3   8          1.99         -1.58         3.23 o                         
  28   3   8          0.46         -3.60         3.60 o                         
  29   3   8          0.01          1.22        10.63 o                         
   0   4   8         24.39         19.74         4.08 o                         
   1   4   8         36.69         35.59         3.23 o                         
   2   4   8         41.44         41.42         3.48 o                         
   3   4   8         82.21         86.21         4.55 o                         
   4   4   8          6.69          6.68         1.85 o                         
   5   4   8          4.71          4.04         1.79 o                         
   6   4   8         53.54         61.73         4.43 o                         
   7   4   8          5.83          2.16         1.72 o                         
   8   4   8         33.26         30.51         3.04 o                         
   9   4   8         48.71         45.76         3.87 o                         
  10   4   8         46.13         51.60         3.76 o                         
  11   4   8         18.05         15.07         2.37 o                         
  12   4   8          6.04          5.74         1.89 o                         
  13   4   8         10.76         12.44         2.20 o                         
  14   4   8          2.19          5.81         1.81 o                         
  15   4   8         17.94         25.23         2.39 o                         
  16   4   8          5.25          6.67         2.08 o                         
  17   4   8          0.97          2.67         1.96 o                         
  18   4   8         11.27         11.28         2.61 o                         
  19   4   8          5.21          2.40         2.14 o                         
  20   4   8          3.54         -2.23         2.23 o                         
  21   4   8          7.59          8.19         3.21 o                         
  22   4   8          0.55          0.58         2.69 o                         
  23   4   8          8.65          3.14         2.98 o                         
  24   4   8          3.80          9.73         3.50 o                         
  25   4   8          0.81          5.70         4.80 o                         
   1   5   8          4.07          2.11         2.06 o                         
   2   5   8          2.31         -1.80         1.80 o                         
   3   5   8         20.12         15.34         2.85 o                         
   4   5   8          8.56          8.33         2.37 o                         
   5   5   8          0.84         -1.21         1.81 o                         
   6   5   8          2.89          1.46         2.13 o                         
   7   5   8          8.22          6.18         3.00 o                         
   8   5   8         11.46          9.87         2.92 o                         
   9   5   8         30.01         34.43         3.51 o                         
  10   5   8         20.11         19.60         3.15 o                         
  11   5   8         19.23         21.10         3.29 o                         
  12   5   8          0.13         -2.16         2.16 o                         
  13   5   8          1.37         -1.60         2.31 o                         
  14   5   8          9.49         15.82         3.61 o                         
  15   5   8          2.69         -2.00         2.22 o                         
  16   5   8          6.71          7.08         2.91 o                         
  17   5   8          0.65         -2.22         2.22 o                         
  18   5   8          1.03         -1.70         5.19 o                         
  19   5   8          1.85          0.85         8.36 o                         
   0   6   8         12.50         57.51        20.59 o                         
   1   6   8          0.62         -3.13         3.13 o                         
   2   6   8          2.04         -3.23         3.23 o                         
   3   6   8          0.73         -3.14         3.14 o                         
   4   6   8          4.52          1.26         4.07 o                         
   5   6   8          0.48         -1.36         3.65 o                         
   6   6   8          2.52         -3.54         3.54 o                         
   7   6   8          0.10         -4.72         4.72 o                         
   8   6   8          4.70         -1.61         5.51 o                         
   2   0   9        412.31        372.51         9.06 o                         
   4   0   9        136.45        132.48         4.91 o                         
   6   0   9        396.91        418.89         9.98 o                         
   8   0   9        217.97        203.04         5.43 o                         
  10   0   9        309.56        297.80         7.31 o                         
  12   0   9       1860.55       1829.13        32.90 o                         
  14   0   9        164.97        155.95         5.95 o                         
  16   0   9        178.69        185.57         6.30 o                         
  18   0   9        481.81        534.55        21.16 o                         
  20   0   9        110.87        131.40         9.42 o                         
  22   0   9         16.70         16.06         3.38 o                         
  24   0   9          1.77         -2.69         2.69 o                         
  26   0   9         12.33         12.16         4.27 o                         
  28   0   9          1.24          6.30         3.50 o                         
  30   0   9         22.38         36.15         5.88 o                         
  32   0   9          7.64          3.22         5.23 o                         
   0   1   9        358.51        342.24         8.56 o                         
   1   1   9        151.58        153.47         4.00 o                         
   2   1   9         35.99         34.52         1.96 o                         
   3   1   9         79.33         87.58         3.50 o                         
   4   1   9        299.09        303.89         5.39 o                         
   5   1   9        287.51        302.79         5.85 o                         
   6   1   9        651.73        625.66         9.20 o                         
   7   1   9        364.81        383.10         6.63 o                         
   8   1   9        245.44        233.98         5.42 o                         
   9   1   9        179.59        195.42         5.24 o                         
  10   1   9         70.02         74.04         3.20 o                         
  11   1   9        371.30        372.78         7.37 o                         
  12   1   9        196.79        208.38         5.18 o                         
  13   1   9        205.21        215.20         5.35 o                         
  14   1   9        166.56        175.60         4.66 o                         
  15   1   9         42.34         45.87         2.82 o                         
  16   1   9         83.28         79.79         3.56 o                         
  17   1   9         32.13         26.10         2.33 o                         
  18   1   9         25.21         26.54         2.43 o                         
  19   1   9          8.75          9.78         1.93 o                         
  20   1   9         86.97         96.14         5.51 o                         
  21   1   9         10.68          7.98         2.13 o                         
  22   1   9         48.85         43.07         3.60 o                         
  23   1   9         10.37         10.45         2.20 o                         
  24   1   9         11.28         16.94         2.50 o                         
  25   1   9          7.74          6.95         2.20 o                         
  26   1   9          8.37          7.58         2.41 o                         
  27   1   9          6.54          4.79         2.18 o                         
  28   1   9          5.03          4.64         2.27 o                         
  29   1   9          0.02          2.47         3.86 o                         
  30   1   9          1.16         -2.34         2.34 o                         
  31   1   9          1.22          2.35         2.73 o                         
  32   1   9          2.79         -1.79         3.17 o                         
   1   2   9        220.24        232.75         5.55 o                         
   2   2   9        263.35        282.55         7.86 o                         
   3   2   9       1379.43       1414.43        18.24 o                         
   4   2   9        269.30        288.68         5.45 o                         
   5   2   9        162.68        176.12         4.26 o                         
   6   2   9         97.15        101.17         3.32 o                         
   7   2   9         93.01         98.88         3.66 o                         
   8   2   9        139.87        148.33         4.14 o                         
   9   2   9        242.94        246.62         5.56 o                         
  10   2   9         22.03         21.52         1.88 o                         
  11   2   9         66.46         70.32         3.22 o                         
  12   2   9         31.30         32.10         2.15 o                         
  13   2   9          7.70          9.43         1.58 o                         
  14   2   9         10.06          4.57         1.71 o                         
  15   2   9          2.25         -0.78         1.66 o                         
  16   2   9          1.65          2.22         1.34 o                         
  17   2   9         97.18        103.17         5.93 o                         
  18   2   9          2.05          2.49         1.61 o                         
  19   2   9          1.74         -1.20         1.96 o                         
  20   2   9         11.70         11.30         2.79 o                         
  21   2   9         63.37         58.28         4.45 o                         
  22   2   9         15.55         13.58         2.45 o                         
  23   2   9         36.93         35.48         3.17 o                         
  24   2   9          2.72          2.00         1.83 o                         
  25   2   9          2.16          4.27         2.22 o                         
  26   2   9          5.27          4.81         2.37 o                         
  27   2   9         18.89         19.77         3.47 o                         
  28   2   9          1.36          1.16         2.68 o                         
  29   2   9          6.10          3.37         3.55 o                         
  30   2   9          3.52         17.79         7.47 o                         
   0   3   9         91.40        113.23         6.85 o                         
   1   3   9        128.94        149.17         5.84 o                         
   2   3   9        274.01        305.90         8.07 o                         
   3   3   9         26.11         27.34         2.50 o                         
   4   3   9        106.48        107.02         4.90 o                         
   5   3   9         60.68         61.82         3.43 o                         
   6   3   9         70.77         72.24         3.77 o                         
   7   3   9         45.69         45.52         3.26 o                         
   8   3   9         14.57         14.75         1.97 o                         
   9   3   9         55.64         60.50         3.17 o                         
  10   3   9          0.46         -1.17         1.17 o                         
  11   3   9         61.29         66.21         4.61 o                         
  12   3   9         14.53          9.63         1.89 o                         
  13   3   9         33.01         21.62         2.23 o                         
  14   3   9          2.93         -0.34         1.49 o                         
  15   3   9          8.50          6.98         1.56 o                         
  16   3   9         12.20         11.40         1.82 o                         
  17   3   9          0.73          0.53         1.42 o                         
  18   3   9         19.44         23.18         2.44 o                         
  19   3   9         11.95         11.80         2.72 o                         
  20   3   9          0.16         -1.32         1.94 o                         
  21   3   9          0.15          0.00         2.32 o                         
  22   3   9          6.98          6.52         3.17 o                         
  23   3   9          4.30          2.78         2.63 o                         
  24   3   9          0.22         -2.78         2.78 o                         
  25   3   9          3.27          0.36         2.91 o                         
  26   3   9          9.27          6.17         3.53 o                         
  27   3   9          7.20         15.41         4.21 o                         
  28   3   9          5.98         -6.85         6.85 o                         
   1   4   9         33.42         37.19         3.49 o                         
   2   4   9         23.05         23.05         2.89 o                         
   3   4   9         60.89         74.39         4.38 o                         
   4   4   9         28.09         40.80         3.50 o                         
   5   4   9        126.32        129.73         5.97 o                         
   6   4   9         81.11         82.94         5.31 o                         
   7   4   9         60.63         69.11         4.64 o                         
   8   4   9          1.05          2.99         1.78 o                         
   9   4   9         28.64         32.55         3.14 o                         
  10   4   9         22.05         21.51         2.84 o                         
  11   4   9         22.83         24.10         2.97 o                         
  12   4   9         47.45         49.09         3.73 o                         
  13   4   9          5.10          3.33         1.86 o                         
  14   4   9          3.37          6.76         2.42 o                         
  15   4   9          0.61         -1.83         1.83 o                         
  16   4   9          0.67         -1.73         1.98 o                         
  17   4   9          1.56          3.36         2.09 o                         
  18   4   9          4.34         12.61         3.49 o                         
  19   4   9          6.40          6.31         3.09 o                         
  20   4   9          1.93         -1.00         2.30 o                         
  21   4   9          1.39          1.27         2.87 o                         
  22   4   9          2.60         -2.19         3.19 o                         
  23   4   9          0.27         -1.08         4.14 o                         
  24   4   9          0.14          0.77         5.32 o                         
   0   5   9          3.62          5.05         3.62 o                         
   1   5   9          3.02         -2.06         2.06 o                         
   2   5   9          0.12         -1.48         2.09 o                         
   3   5   9         12.23         16.03         3.11 o                         
   4   5   9          3.56          1.27         3.28 o                         
   5   5   9          4.95          2.50         2.34 o                         
   6   5   9          1.42         -1.80         2.25 o                         
   7   5   9          1.72         -1.61         2.29 o                         
   8   5   9          3.20          2.14         3.01 o                         
   9   5   9          1.88          1.25         2.28 o                         
  10   5   9         10.64         11.39         2.80 o                         
  11   5   9          4.87          3.34         2.69 o                         
  12   5   9          2.80          4.40         2.68 o                         
  13   5   9          4.82          7.82         3.05 o                         
  14   5   9          5.14          5.79         3.12 o                         
  15   5   9          0.89         -2.36         2.91 o                         
  16   5   9          1.49         -0.81         4.42 o                         
  17   5   9          6.43          1.69         4.74 o                         
  18   5   9         10.45         16.62         8.62 o                         
   0   0  10         72.48         71.37         6.45 o                         
   2   0  10        254.10        253.67         7.31 o                         
   4   0  10        863.74        803.58        16.35 o                         
   6   0  10          5.45         11.42         1.92 o                         
   8   0  10        212.50        235.34         8.50 o                         
  10   0  10        321.81        312.82         8.71 o                         
  12   0  10        566.62        575.65        12.95 o                         
  14   0  10        111.24        110.89         5.01 o                         
  16   0  10        252.72        261.87         8.18 o                         
  18   0  10         27.50         24.63         3.87 o                         
  20   0  10         74.01         84.88         6.51 o                         
  22   0  10          7.71          9.52         2.82 o                         
  24   0  10          6.22          8.50         3.02 o                         
  26   0  10          6.64          8.00         3.21 o                         
  28   0  10         14.76         14.90         4.15 o                         
  30   0  10          3.45         -3.27         6.48 o                         
   1   1  10         74.30         69.40         3.33 o                         
   2   1  10        203.03        195.17         5.29 o                         
   3   1  10         29.01         28.91         2.18 o                         
   4   1  10         25.31         26.92         1.89 o                         
   5   1  10         43.75         46.15         2.46 o                         
   6   1  10        527.86        502.43         8.38 o                         
   7   1  10        188.37        180.68         4.64 o                         
   8   1  10        131.34        147.66         4.17 o                         
   9   1  10         73.08         69.80         3.07 o                         
  10   1  10         10.52         13.80         1.66 o                         
  11   1  10         25.20         24.80         2.01 o                         
  12   1  10        110.90        122.83         4.20 o                         
  13   1  10        106.26        102.16         3.89 o                         
  14   1  10         12.34         12.09         1.68 o                         
  15   1  10        111.48        119.55         5.51 o                         
  16   1  10         35.93         36.08         2.76 o                         
  17   1  10         17.28         17.39         2.06 o                         
  18   1  10         89.71         93.45         4.14 o                         
  19   1  10         14.70         14.01         1.90 o                         
  20   1  10         33.15         33.37         3.13 o                         
  21   1  10         17.93         17.71         2.54 o                         
  22   1  10         61.68         76.54         4.13 o                         
  23   1  10         19.09         14.79         2.33 o                         
  24   1  10          4.82          3.59         2.13 o                         
  25   1  10         12.96         14.18         2.44 o                         
  26   1  10          7.72         14.86         2.67 o                         
  27   1  10         12.60         19.83         2.97 o                         
  28   1  10          8.60         12.50         2.68 o                         
  29   1  10          2.31         -0.27         2.44 o                         
  30   1  10          5.18          6.75         3.63 o                         
   0   2  10          1.03          7.02         1.64 o                         
   1   2  10        153.01        151.80         3.96 o                         
   2   2  10        193.65        203.95         4.64 o                         
   3   2  10        231.61        245.02         5.23 o                         
   4   2  10         29.62         32.96         2.18 o                         
   5   2  10        315.69        329.27         6.57 o                         
   6   2  10         45.45         48.24         2.70 o                         
   7   2  10        250.03        267.82         6.00 o                         
   8   2  10         54.93         60.08         3.36 o                         
   9   2  10          3.16          1.72         1.25 o                         
  10   2  10         22.38         23.26         2.37 o                         
  11   2  10         15.17         15.69         2.25 o                         
  12   2  10          0.84         -0.51         1.60 o                         
  13   2  10        157.05        168.40         6.06 o                         
  14   2  10         11.84         11.49         1.95 o                         
  15   2  10          1.38          2.59         1.40 o                         
  16   2  10          2.24          0.17         1.33 o                         
  17   2  10         15.03         14.06         1.99 o                         
  18   2  10          1.16          2.24         1.86 o                         
  19   2  10         30.17         33.01         4.23 o                         
  20   2  10          7.22          4.36         1.91 o                         
  21   2  10         12.94          9.23         2.40 o                         
  22   2  10         16.33         11.42         2.75 o                         
  23   2  10          2.95          0.90         2.26 o                         
  24   2  10         11.37          7.24         2.45 o                         
  25   2  10          8.21          3.49         2.64 o                         
  26   2  10          6.66          4.98         2.97 o                         
  27   2  10          3.55          3.45         2.95 o                         
  28   2  10         15.84          9.60         4.43 o                         
  29   2  10          7.15          3.80         3.65 o                         
   1   3  10        156.82        179.57         5.85 o                         
   2   3  10        143.49        169.96         5.58 o                         
   3   3  10         95.56        113.24         4.42 o                         
   4   3  10         49.19         52.12         3.34 o                         
   5   3  10         84.89         92.11         4.43 o                         
   6   3  10         17.06         13.08         1.85 o                         
   7   3  10         60.56         69.11         3.57 o                         
   8   3  10          0.83          1.62         1.25 o                         
   9   3  10          9.84          8.10         1.65 o                         
  10   3  10         10.16         10.79         1.99 o                         
  11   3  10          8.49          5.19         1.78 o                         
  12   3  10          1.24         -0.25         1.32 o                         
  13   3  10          4.17          4.34         2.25 o                         
  14   3  10          1.78         -0.16         1.50 o                         
  15   3  10         15.05         15.38         2.11 o                         
  16   3  10          2.57          1.59         1.59 o                         
  17   3  10          0.31         -0.45         1.66 o                         
  18   3  10          7.53          4.89         1.93 o                         
  19   3  10         10.32          9.10         2.11 o                         
  20   3  10          4.64          1.70         2.24 o                         
  21   3  10          7.17         13.31         3.57 o                         
  22   3  10         18.02         18.78         3.59 o                         
  23   3  10          3.60          5.44         3.70 o                         
  24   3  10          3.31         -0.47         2.77 o                         
  25   3  10          0.43         -3.29         3.29 o                         
  26   3  10          8.88          7.36         4.76 o                         
   0   4  10         35.84         33.55         5.44 o                         
   1   4  10         28.99         37.98         3.93 o                         
   2   4  10         17.96         14.75         2.87 o                         
   3   4  10          1.35          4.27         1.80 o                         
   4   4  10         62.78         76.03         4.77 o                         
   5   4  10         15.12         16.29         2.51 o                         
   6   4  10         26.78         23.58         3.15 o                         
   7   4  10         17.84         13.28         2.63 o                         
   8   4  10         34.29         34.21         3.17 o                         
   9   4  10          0.72         -0.41         1.84 o                         
  10   4  10          9.70          8.60         2.18 o                         
  11   4  10         14.10         18.24         2.53 o                         
  12   4  10         15.43         12.12         2.83 o                         
  13   4  10         16.61         19.57         3.37 o                         
  14   4  10          2.43         -2.37         2.37 o                         
  15   4  10          7.04          2.65         3.05 o                         
  16   4  10          2.78          2.62         2.46 o                         
  17   4  10          8.83          5.73         2.56 o                         
  18   4  10          2.78          0.24         2.46 o                         
  19   4  10          4.87          6.51         2.88 o                         
  20   4  10          2.04         -2.12         2.58 o                         
  21   4  10          6.51          7.57         4.08 o                         
  22   4  10          8.32          6.18         6.80 o                         
   1   5  10          0.18         -2.31         2.31 o                         
   2   5  10         10.60          4.34         2.55 o                         
   3   5  10          6.05          6.70         3.22 o                         
   4   5  10          6.07          6.86         3.48 o                         
   5   5  10          7.80         15.31         2.99 o                         
   6   5  10          2.26          0.97         2.71 o                         
   7   5  10         10.45         11.95         3.25 o                         
   8   5  10          4.72          4.09         2.99 o                         
   9   5  10          5.71          3.13         3.94 o                         
  10   5  10         13.94         18.62         3.26 o                         
  11   5  10          3.08          2.60         2.96 o                         
  12   5  10          6.18         -1.85         2.84 o                         
  13   5  10          0.15         -0.85         2.94 o                         
  14   5  10          7.84         11.17         4.03 o                         
  15   5  10          7.12         10.79         5.24 o                         
   2   0  11        153.06        142.09         6.87 o                         
   4   0  11        352.00        305.47         8.83 o                         
   6   0  11        235.15        227.75         7.40 o                         
   8   0  11         72.81         82.40         4.44 o                         
  10   0  11        173.83        176.54         6.35 o                         
  12   0  11        152.05        167.20         8.46 o                         
  14   0  11         69.85         67.76         4.26 o                         
  16   0  11        162.28        178.06        10.28 o                         
  18   0  11         54.28         53.04         7.30 o                         
  20   0  11         11.63         13.70         3.15 o                         
  22   0  11         24.23         19.93         3.86 o                         
  24   0  11          2.80         -1.02         2.79 o                         
  26   0  11          4.34          4.45         4.24 o                         
  28   0  11          0.76         -3.44         4.38 o                         
   0   1  11        267.87        277.69         9.57 o                         
   1   1  11         77.85         68.20         3.23 o                         
   2   1  11         48.58         42.12         2.56 o                         
   3   1  11         27.14         23.64         1.97 o                         
   4   1  11         24.08         27.58         2.20 o                         
   5   1  11         36.43         35.67         2.38 o                         
   6   1  11         82.60         80.79         3.24 o                         
   7   1  11        129.88        129.93         3.85 o                         
   8   1  11        147.81        132.15         4.37 o                         
   9   1  11         78.19         74.67         3.92 o                         
  10   1  11        213.01        210.18         5.60 o                         
  11   1  11         43.81         54.30         3.38 o                         
  12   1  11          2.33          3.78         1.34 o                         
  13   1  11          7.77          8.49         1.60 o                         
  14   1  11         34.23         34.18         2.36 o                         
  15   1  11         26.15         24.88         2.24 o                         
  16   1  11         17.13         18.01         2.15 o                         
  17   1  11         53.69         52.26         3.34 o                         
  18   1  11         14.71         11.17         1.76 o                         
  19   1  11         19.28         20.94         2.63 o                         
  20   1  11          4.18          3.17         1.58 o                         
  21   1  11          7.47          2.70         2.36 o                         
  22   1  11          8.42          9.22         2.25 o                         
  23   1  11          1.14         -2.34         2.34 o                         
  24   1  11         18.29         19.03         2.75 o                         
  25   1  11          2.19          4.14         4.82 o                         
  26   1  11          4.42          6.44         2.35 o                         
  27   1  11          1.60         -1.58         2.53 o                         
  28   1  11          1.19         -5.36         5.36 o                         
  29   1  11          2.33         -3.39         3.39 o                         
   1   2  11        164.28        172.29         4.30 o                         
   2   2  11         97.33         99.13         3.44 o                         
   3   2  11         73.88         77.77         3.43 o                         
   4   2  11         43.22         43.04         2.73 o                         
   5   2  11         42.67         38.19         2.80 o                         
   6   2  11          2.03          0.94         1.22 o                         
   7   2  11         26.50         23.99         2.19 o                         
   8   2  11         51.93         44.48         2.81 o                         
   9   2  11         43.47         46.37         3.13 o                         
  10   2  11          3.91          1.01         1.33 o                         
  11   2  11         40.02         35.66         2.80 o                         
  12   2  11         16.19         14.86         2.26 o                         
  13   2  11         65.75         72.22         4.23 o                         
  14   2  11          0.79          0.77         1.56 o                         
  15   2  11         11.16          8.32         2.00 o                         
  16   2  11          1.20         -1.04         1.92 o                         
  17   2  11          8.22         10.05         1.85 o                         
  18   2  11         15.97         15.81         2.17 o                         
  19   2  11          4.03          3.95         1.90 o                         
  20   2  11         12.21          9.48         2.63 o                         
  21   2  11          5.03          5.29         2.39 o                         
  22   2  11          3.15         -1.57         2.27 o                         
  23   2  11         33.98         29.13         3.59 o                         
  24   2  11          0.95         -1.78         2.32 o                         
  25   2  11          8.96         12.19         3.34 o                         
  26   2  11          4.84         11.89         3.20 o                         
  27   2  11          8.88          6.90         3.38 o                         
   0   3  11         11.97         12.63         2.98 o                         
   1   3  11         18.26         17.51         2.25 o                         
   2   3  11         95.63        101.84         4.43 o                         
   3   3  11         61.71         68.40         3.82 o                         
   4   3  11         13.72         12.35         1.86 o                         
   5   3  11         67.18         80.95         3.96 o                         
   6   3  11          2.83          3.50         1.33 o                         
   7   3  11         22.90         29.97         2.33 o                         
   8   3  11         26.45         30.38         2.35 o                         
   9   3  11         64.11         59.84         4.59 o                         
  10   3  11          7.84          6.25         2.09 o                         
  11   3  11         19.70         19.61         2.34 o                         
  12   3  11          4.12          3.74         1.70 o                         
  13   3  11         12.67         15.02         2.11 o                         
  14   3  11          8.19          7.37         1.90 o                         
  15   3  11         46.89         53.69         4.67 o                         
  16   3  11          1.77         -1.90         1.90 o                         
  17   3  11         12.66          9.51         2.22 o                         
  18   3  11         13.02         10.54         3.07 o                         
  19   3  11          0.99         -1.92         1.92 o                         
  20   3  11          0.23         -1.01         2.15 o                         
  21   3  11          6.55          6.71         2.81 o                         
  22   3  11          1.51          1.59         3.22 o                         
  23   3  11          3.13         -0.80         3.13 o                         
  24   3  11          3.78          2.51         4.28 o                         
  25   3  11          1.02         -7.00         7.00 o                         
   1   4  11         17.80         14.95         2.54 o                         
   2   4  11          1.50          0.74         1.79 o                         
   3   4  11         11.03          8.14         2.18 o                         
   4   4  11          5.53          7.07         2.40 o                         
   5   4  11          6.17          6.16         2.13 o                         
   6   4  11          2.43          1.64         1.94 o                         
   7   4  11         19.02         16.78         2.59 o                         
   8   4  11         18.97         14.10         2.56 o                         
   9   4  11          8.58         10.94         2.20 o                         
  10   4  11         11.33          9.29         2.47 o                         
  11   4  11          1.48          2.27         2.11 o                         
  12   4  11          5.61          5.21         2.60 o                         
  13   4  11          8.01          7.78         2.67 o                         
  14   4  11          7.44          4.03         2.43 o                         
  15   4  11          1.90          0.26         2.93 o                         
  16   4  11          3.60          6.91         3.00 o                         
  17   4  11          7.60          9.89         2.81 o                         
  18   4  11          1.64          0.07         2.62 o                         
  19   4  11          0.92         -2.80         3.23 o                         
  20   4  11         10.22          8.73         5.43 o                         
   0   5  11          5.54          4.21         4.46 o                         
   1   5  11          0.70         -2.08         2.60 o                         
   2   5  11          0.97         -2.69         2.69 o                         
   3   5  11          1.24          0.16         3.12 o                         
   4   5  11         11.39         14.47         3.07 o                         
   5   5  11          2.01         -2.63         2.63 o                         
   6   5  11         27.12         28.07         3.91 o                         
   7   5  11          0.75         -0.69         2.94 o                         
   8   5  11          2.95         -0.29         3.07 o                         
   9   5  11          4.81          8.67         4.72 o                         
  10   5  11          0.62         -0.37         3.74 o                         
  11   5  11          2.62          4.76         3.38 o                         
  12   5  11          2.53          0.87         3.62 o                         
   0   0  12        382.06        400.28        17.85 o                         
   2   0  12          7.58          5.88         2.00 o                         
   4   0  12          8.01         11.61         2.43 o                         
   6   0  12        124.67        116.56         6.16 o                         
   8   0  12         24.68         18.98         2.76 o                         
  10   0  12        135.10        138.64        12.47 o                         
  12   0  12         69.81         74.63         7.51 o                         
  14   0  12         68.93         74.23         4.34 o                         
  16   0  12         10.75          8.00         1.99 o                         
  18   0  12         47.40         48.28         4.15 o                         
  20   0  12          4.04          5.95         2.63 o                         
  22   0  12          1.98         -0.08         2.91 o                         
  24   0  12         27.66         23.52         4.41 o                         
  26   0  12          2.39          3.10         3.12 o                         
  28   0  12          5.47         -1.47        10.82 o                         
   1   1  12        205.84        199.17         5.41 o                         
   2   1  12        123.80        118.18         4.18 o                         
   3   1  12          2.17          2.15         1.15 o                         
   4   1  12         15.01         15.51         2.00 o                         
   5   1  12          8.84          8.83         1.77 o                         
   6   1  12         14.16         10.12         1.64 o                         
   7   1  12        132.58        145.52         4.83 o                         
   8   1  12        132.83        147.15         4.51 o                         
   9   1  12         85.90         87.13         3.76 o                         
  10   1  12         54.43         49.19         3.06 o                         
  11   1  12         24.50         28.01         2.58 o                         
  12   1  12          9.51          8.64         1.78 o                         
  13   1  12          1.45          2.97         1.50 o                         
  14   1  12         27.80         28.11         2.58 o                         
  15   1  12          3.05         -1.65         1.65 o                         
  16   1  12        116.43        144.38         7.30 o                         
  17   1  12          5.94          4.17         1.66 o                         
  18   1  12          5.20          5.62         2.19 o                         
  19   1  12          7.89          9.70         2.49 o                         
  20   1  12          2.58          2.82         1.74 o                         
  21   1  12          6.58          6.66         2.19 o                         
  22   1  12          0.37         -0.27         2.93 o                         
  23   1  12          1.31         -0.86         2.33 o                         
  24   1  12          2.86          4.42         2.65 o                         
  25   1  12          5.20          4.03         2.47 o                         
  26   1  12          3.15          4.07         2.78 o                         
  27   1  12          2.69         -1.20         4.19 o                         
   0   2  12         47.54         47.26         4.81 o                         
   1   2  12          7.37          7.52         1.58 o                         
   2   2  12         26.86         25.09         2.28 o                         
   3   2  12         24.07         20.14         2.07 o                         
   4   2  12          6.93          5.07         1.48 o                         
   5   2  12         49.32         55.88         3.30 o                         
   6   2  12         28.52         25.71         2.31 o                         
   7   2  12         23.32         21.42         2.20 o                         
   8   2  12          5.91          3.19         1.50 o                         
   9   2  12        114.85        134.30         5.13 o                         
  10   2  12         24.86         33.75         2.89 o                         
  11   2  12         20.70         17.18         2.34 o                         
  12   2  12          1.05          0.93         1.98 o                         
  13   2  12          1.21         -0.72         1.99 o                         
  14   2  12          4.03          7.13         1.78 o                         
  15   2  12         39.39         43.09         3.65 o                         
  16   2  12         12.90         14.72         2.30 o                         
  17   2  12          6.45          7.04         2.01 o                         
  18   2  12          3.57          3.03         2.09 o                         
  19   2  12          8.45          6.00         2.24 o                         
  20   2  12          6.73          5.32         2.87 o                         
  21   2  12          1.24         -1.92         2.43 o                         
  22   2  12          2.25         -1.85         2.51 o                         
  23   2  12          2.23          4.00         5.32 o                         
  24   2  12          4.00          1.20         2.76 o                         
  25   2  12          2.00          0.87         4.04 o                         
  26   2  12          1.78          2.18         5.28 o                         
   1   3  12        127.80        140.35         5.73 o                         
   2   3  12         21.96         20.00         2.67 o                         
   3   3  12         33.00         42.13         2.88 o                         
   4   3  12         11.81          9.84         1.94 o                         
   5   3  12         13.51         14.84         2.02 o                         
   6   3  12          0.59          0.68         1.46 o                         
   7   3  12         24.50         28.95         2.56 o                         
   8   3  12          4.16          0.64         1.61 o                         
   9   3  12          4.10          2.82         1.89 o                         
  10   3  12         11.26          9.99         2.22 o                         
  11   3  12          1.16         -1.61         1.61 o                         
  12   3  12          1.10         -1.46         1.46 o                         
  13   3  12         14.81         14.44         2.54 o                         
  14   3  12         10.75         16.55         2.67 o                         
  15   3  12          1.63          5.45         2.39 o                         
  16   3  12          3.09          4.12         2.59 o                         
  17   3  12         20.53         26.33         3.33 o                         
  18   3  12         13.87          9.41         2.68 o                         
  19   3  12          3.36          2.36         2.97 o                         
  20   3  12          0.35         -1.00         2.28 o                         
  21   3  12          1.46          2.64         2.92 o                         
  22   3  12          5.68          1.67         3.96 o                         
  23   3  12          4.75         -7.86         7.86 o                         
   0   4  12         40.44         47.02         5.57 o                         
   1   4  12          0.99         -2.01         2.01 o                         
   2   4  12          7.08          2.45         2.18 o                         
   3   4  12          0.60         -1.73         1.90 o                         
   4   4  12          1.85         -1.75         2.22 o                         
   5   4  12          7.35          4.43         1.94 o                         
   6   4  12          9.02         13.19         2.38 o                         
   7   4  12         28.59         32.02         3.85 o                         
   8   4  12          4.45          4.47         2.61 o                         
   9   4  12         17.31         15.44         2.99 o                         
  10   4  12         12.06         11.55         2.91 o                         
  11   4  12          1.45          2.76         2.70 o                         
  12   4  12          2.75          8.42         2.93 o                         
  13   4  12          2.65         -2.66         2.66 o                         
  14   4  12          0.17          1.30         3.34 o                         
  15   4  12          3.55          6.16         2.99 o                         
  16   4  12          0.54          0.28         4.11 o                         
  17   4  12          2.28         -4.74         4.74 o                         
  18   4  12          0.32         -2.98         5.00 o                         
   1   5  12          0.29         -0.40         3.63 o                         
   2   5  12          1.89         -1.83         3.19 o                         
   3   5  12          1.35          4.45         4.07 o                         
   4   5  12          1.35          3.48         3.76 o                         
   5   5  12          4.41         11.71         4.68 o                         
   6   5  12          0.23          0.97         4.61 o                         
   7   5  12          2.00          2.27         3.54 o                         
   2   0  13        216.30        231.74         9.76 o                         
   4   0  13         42.49         28.17         3.60 o                         
   6   0  13         86.75         79.43         5.79 o                         
   8   0  13         47.93         43.75         4.26 o                         
  10   0  13          4.87          1.90         2.10 o                         
  12   0  13        123.05        115.72         7.92 o                         
  14   0  13          1.24         -2.04         2.38 o                         
  16   0  13         28.41         32.29         3.84 o                         
  18   0  13         20.36         30.22         4.22 o                         
  20   0  13         31.56         22.72         4.25 o                         
  22   0  13          6.95          6.37         3.53 o                         
  24   0  13          0.78         -3.33         3.33 o                         
  26   0  13          5.39         -4.20         4.65 o                         
   0   1  13        222.09        246.94         8.92 o                         
   1   1  13          8.12         10.74         1.59 o                         
   2   1  13         27.36         28.88         2.43 o                         
   3   1  13          8.28          8.29         1.63 o                         
   4   1  13         58.27         49.67         3.10 o                         
   5   1  13         38.15         42.14         3.21 o                         
   6   1  13        149.74        171.37         5.60 o                         
   7   1  13          5.34          4.58         1.54 o                         
   8   1  13         99.71        114.34         4.88 o                         
   9   1  13         33.18         32.51         2.87 o                         
  10   1  13         26.09         31.73         2.93 o                         
  11   1  13          2.56          0.67         1.63 o                         
  12   1  13          8.51          8.60         1.71 o                         
  13   1  13          8.80         11.10         1.76 o                         
  14   1  13         96.54        105.33         5.61 o                         
  15   1  13         28.40         28.20         2.86 o                         
  16   1  13          2.95         -1.07         2.02 o                         
  17   1  13         11.99         11.66         2.43 o                         
  18   1  13          2.08          4.85         2.11 o                         
  19   1  13          1.49         -0.34         1.94 o                         
  20   1  13          2.97          0.85         2.08 o                         
  21   1  13         11.15          5.90         3.37 o                         
  22   1  13          0.37         -1.96         2.86 o                         
  23   1  13         16.14         20.03         3.48 o                         
  24   1  13          6.29          7.54         3.65 o                         
  25   1  13          0.28          1.16         4.34 o                         
   1   2  13          3.80          2.13         1.47 o                         
   2   2  13          1.09         -0.43         1.45 o                         
   3   2  13         74.97         80.90         4.46 o                         
   4   2  13         16.84         15.81         2.21 o                         
   5   2  13         21.76         18.90         2.27 o                         
   6   2  13         24.40         26.52         2.51 o                         
   7   2  13         25.41         21.23         2.40 o                         
   8   2  13          1.30         -0.19         2.23 o                         
   9   2  13          5.39          1.45         1.69 o                         
  10   2  13          9.93          6.59         2.13 o                         
  11   2  13         50.39         50.45         3.87 o                         
  12   2  13          0.83         -1.65         1.65 o                         
  13   2  13          1.53         -1.79         1.79 o                         
  14   2  13          8.94          3.77         2.34 o                         
  15   2  13          7.93          4.55         1.88 o                         
  16   2  13          4.40          5.75         2.13 o                         
  17   2  13         19.50         16.97         2.65 o                         
  18   2  13          2.17          5.81         2.60 o                         
  19   2  13         15.59         16.82         3.04 o                         
  20   2  13          5.72          5.98         2.58 o                         
  21   2  13         24.43         29.44         4.37 o                         
  22   2  13          1.81         -1.38         2.86 o                         
  23   2  13          2.16         -3.38         3.38 o                         
  24   2  13          0.30         -5.48         5.48 o                         
   0   3  13          7.41         11.97         3.03 o                         
   1   3  13          9.52         11.95         2.21 o                         
   2   3  13          1.60          1.78         1.76 o                         
   3   3  13         35.90         34.84         3.06 o                         
   4   3  13         17.28         22.03         2.66 o                         
   5   3  13         24.97         23.57         2.83 o                         
   6   3  13         10.19         10.34         1.99 o                         
   7   3  13          8.31          9.83         2.17 o                         
   8   3  13          2.23          1.59         2.08 o                         
   9   3  13         47.89         57.40         4.06 o                         
  10   3  13          7.66          5.94         2.09 o                         
  11   3  13         19.43         21.17         2.66 o                         
  12   3  13          1.95          0.25         2.23 o                         
  13   3  13         10.22          6.03         2.78 o                         
  14   3  13          0.47         -0.77         2.07 o                         
  15   3  13         13.29         15.19         3.06 o                         
  16   3  13          2.95          0.00         2.44 o                         
  17   3  13          2.59         -2.52         2.52 o                         
  18   3  13          3.31          2.71         2.67 o                         
  19   3  13          4.48          0.98         3.12 o                         
  20   3  13          2.13         -3.43         3.43 o                         
   1   4  13          8.34          1.78         2.66 o                         
   2   4  13          1.48          0.12         2.27 o                         
   3   4  13          1.30          1.15         2.36 o                         
   4   4  13          1.00         -2.26         2.26 o                         
   5   4  13          4.61          5.46         2.54 o                         
   6   4  13         13.45         14.31         2.72 o                         
   7   4  13          5.05          1.50         2.52 o                         
   8   4  13          7.38          9.91         2.63 o                         
   9   4  13          9.81          4.41         2.60 o                         
  10   4  13          2.37         -1.60         2.73 o                         
  11   4  13          5.63          5.31         3.92 o                         
  12   4  13          0.93          4.50         3.13 o                         
  13   4  13          3.92          5.57         3.91 o                         
  14   4  13          3.35         -4.55         4.55 o                         
   0   0  14          4.19         10.35         3.51 o                         
   2   0  14         86.49         87.83         6.25 o                         
   4   0  14        233.69        241.18        10.00 o                         
   6   0  14         35.09         40.38         4.71 o                         
   8   0  14          8.83          7.44         2.50 o                         
  10   0  14        288.74        319.38        12.30 o                         
  12   0  14         24.26         20.54         4.19 o                         
  14   0  14         40.27         38.71         5.67 o                         
  16   0  14          9.25         17.27         3.97 o                         
  18   0  14         23.26         21.92         4.42 o                         
  20   0  14          9.99          4.51         3.76 o                         
  22   0  14          2.41         -5.14         5.14 o                         
  24   0  14          0.83         -4.81         4.81 o                         
   1   1  14         24.87         19.88         2.22 o                         
   2   1  14        100.03        118.74         4.75 o                         
   3   1  14         69.49         78.48         4.10 o                         
   4   1  14         17.18         12.58         2.03 o                         
   5   1  14          4.87          1.66         1.51 o                         
   6   1  14         18.36         16.58         2.12 o                         
   7   1  14         66.96         71.92         4.19 o                         
   8   1  14         30.61         29.83         2.76 o                         
   9   1  14          1.12          0.65         1.41 o                         
  10   1  14          9.02          9.22         1.80 o                         
  11   1  14          2.96          2.61         1.58 o                         
  12   1  14         36.73         34.37         3.20 o                         
  13   1  14         30.96         38.38         3.13 o                         
  14   1  14         22.25         27.49         2.54 o                         
  15   1  14         20.24         16.69         2.39 o                         
  16   1  14         21.36         18.68         2.70 o                         
  17   1  14          9.95         13.41         2.46 o                         
  18   1  14          5.89          4.11         3.06 o                         
  19   1  14          0.52          0.28         2.27 o                         
  20   1  14          4.13          6.74         3.05 o                         
  21   1  14          3.58          4.24         2.62 o                         
  22   1  14         10.23          9.80         3.45 o                         
  23   1  14          0.09         -3.34         5.31 o                         
   0   2  14         50.20         54.33         5.21 o                         
   1   2  14         39.34         46.41         3.55 o                         
   2   2  14         15.41         12.72         2.46 o                         
   3   2  14          4.65          4.66         1.84 o                         
   4   2  14         27.08         30.27         3.04 o                         
   5   2  14         93.45        102.08         5.23 o                         
   6   2  14          4.84          3.85         1.67 o                         
   7   2  14          0.33         -0.70         1.79 o                         
   8   2  14          3.75          2.23         1.61 o                         
   9   2  14         21.65         22.71         2.87 o                         
  10   2  14         19.22         22.45         2.90 o                         
  11   2  14         44.37         51.38         4.23 o                         
  12   2  14          1.18         -1.83         1.83 o                         
  13   2  14         23.32         19.09         2.94 o                         
  14   2  14          6.26          5.84         2.33 o                         
  15   2  14          0.96          0.09         2.54 o                         
  16   2  14          6.22         -1.78         2.10 o                         
  17   2  14          2.72          5.51         2.19 o                         
  18   2  14          0.55          0.29         2.23 o                         
  19   2  14         22.26         21.98         3.46 o                         
  20   2  14          0.56         -1.86         4.33 o                         
  21   2  14          1.82         -2.91         3.49 o                         
   1   3  14         17.49         16.38         3.76 o                         
   2   3  14          6.37          4.43         2.33 o                         
   3   3  14          0.68         -0.73         2.15 o                         
   4   3  14          6.70          7.72         2.54 o                         
   5   3  14          8.88          4.33         2.37 o                         
   6   3  14         11.71          7.57         2.73 o                         
   7   3  14         28.69         32.56         3.62 o                         
   8   3  14          5.30          2.91         3.39 o                         
   9   3  14         15.10         20.80         2.80 o                         
  10   3  14          4.01          5.38         2.48 o                         
  11   3  14          8.26         12.27         2.86 o                         
  12   3  14          7.51         13.57         2.93 o                         
  13   3  14         16.80         17.51         3.01 o                         
  14   3  14          2.86         -1.00         3.03 o                         
  15   3  14          5.55         -2.72         2.72 o                         
  16   3  14          0.59         -2.87         2.87 o                         
  17   3  14          0.54          0.75         3.89 o                         
   0   4  14         11.88         10.28         4.08 o                         
   1   4  14          1.35         -2.41         2.41 o                         
   2   4  14          7.89          5.71         2.65 o                         
   3   4  14          3.71         -2.56         2.56 o                         
   4   4  14          7.92          2.24         2.80 o                         
   5   4  14          4.72          0.08         5.18 o                         
   6   4  14          3.26         -0.03         3.97 o                         
   7   4  14          4.26          2.42         3.35 o                         
   8   4  14          0.45         -3.33         3.33 o                         
   9   4  14          1.11          6.82         3.69 o                         
  10   4  14          3.70          2.52         3.65 o                         
   2   0  15         82.26         75.64         6.28 o                         
   4   0  15         47.83         41.55         4.84 o                         
   6   0  15        128.24        162.55         8.32 o                         
   8   0  15         31.56         31.92         4.36 o                         
  10   0  15         15.13         10.78         5.73 o                         
  12   0  15         45.32         53.82         5.83 o                         
  14   0  15          8.60         13.63         4.47 o                         
  16   0  15          8.28         10.09         3.37 o                         
  18   0  15         20.61         18.86         4.85 o                         
  20   0  15         12.26         -2.38         5.51 o                         
   0   1  15         80.67         73.49         6.79 o                         
   1   1  15         13.46         11.63         2.33 o                         
   2   1  15          3.48          4.69         1.63 o                         
   3   1  15         13.29         10.04         2.04 o                         
   4   1  15         38.35         34.45         3.07 o                         
   5   1  15         36.22         35.01         2.95 o                         
   6   1  15         38.02         42.41         3.15 o                         
   7   1  15          0.44          1.66         1.63 o                         
   8   1  15         26.52         27.53         2.74 o                         
   9   1  15         30.84         29.88         2.92 o                         
  10   1  15         24.39         21.00         2.75 o                         
  11   1  15          3.24          5.20         1.90 o                         
  12   1  15          1.89          1.33         1.87 o                         
  13   1  15          4.74          4.73         2.12 o                         
  14   1  15         22.33         19.80         2.64 o                         
  15   1  15         13.56         15.03         3.02 o                         
  16   1  15          2.17          0.70         2.20 o                         
  17   1  15          0.95         -2.09         2.09 o                         
  18   1  15          1.87         -0.18         2.84 o                         
  19   1  15          7.80          6.44         3.06 o                         
  20   1  15         11.17          7.99         4.45 o                         
   1   2  15         17.57         18.42         2.47 o                         
   2   2  15         18.21         16.74         3.15 o                         
   3   2  15         56.85         65.59         4.36 o                         
   4   2  15          0.50          1.67         2.02 o                         
   5   2  15         27.51         25.20         3.28 o                         
   6   2  15          5.26          6.30         2.27 o                         
   7   2  15         13.27         14.90         2.95 o                         
   8   2  15          2.66          3.47         3.55 o                         
   9   2  15         18.28         18.61         4.33 o                         
  10   2  15          5.53          5.58         2.43 o                         
  11   2  15         18.94         15.91         2.91 o                         
  12   2  15          8.29          6.57         3.25 o                         
  13   2  15          6.47          4.56         2.34 o                         
  14   2  15          5.01          4.48         3.57 o                         
  15   2  15          8.33          6.38         2.70 o                         
  16   2  15          3.03          7.53         2.91 o                         
  17   2  15         11.06          6.13         3.74 o                         
  18   2  15          1.29         -2.57         5.81 o                         
   0   3  15          1.58          7.15         6.73 o                         
   1   3  15          8.55          6.57         3.83 o                         
   2   3  15          1.00          0.45         2.40 o                         
   3   3  15          4.25          2.28         2.36 o                         
   4   3  15         15.74         14.73         2.92 o                         
   5   3  15         11.31         14.75         3.35 o                         
   6   3  15          0.91          1.08         2.21 o                         
   7   3  15          2.58          0.50         2.24 o                         
   8   3  15          1.69         -3.17         3.17 o                         
   9   3  15          8.51         11.73         3.33 o                         
  10   3  15         12.02         14.07         3.55 o                         
  11   3  15          1.87          0.27         3.87 o                         
  12   3  15          2.04          3.95         3.82 o                         
  13   3  15          3.11          3.24         3.85 o                         
   0   0  16         45.89         48.39         7.18 o                         
   2   0  16          8.64          9.07         3.17 o                         
   4   0  16         65.34         69.66         6.02 o                         
   6   0  16          8.23          8.16         4.43 o                         
   8   0  16         55.58         53.03         6.46 o                         
  10   0  16          9.75         11.84         3.86 o                         
  12   0  16          0.21          0.18         5.44 o                         
  14   0  16         11.88          8.33         6.87 o                         
  16   0  16          1.62          8.45         4.57 o                         
  18   0  16          0.37         -5.24         5.24 o                         
   1   1  16         37.23         47.81         3.50 o                         
   2   1  16         31.41         36.44         3.37 o                         
   3   1  16          4.69          3.71         2.15 o                         
   4   1  16          6.01          4.90         2.14 o                         
   5   1  16         22.21         26.31         3.15 o                         
   6   1  16         29.66         33.83         3.46 o                         
   7   1  16          1.01         -0.29         2.17 o                         
   8   1  16         10.99          8.63         2.30 o                         
   9   1  16          4.72          9.04         2.36 o                         
  10   1  16          9.44         12.09         2.66 o                         
  11   1  16         23.47         26.71         3.00 o                         
  12   1  16          7.25          3.89         2.71 o                         
  13   1  16          1.66         -2.90         2.90 o                         
  14   1  16          2.00          2.62         2.46 o                         
  15   1  16          1.43         -2.76         3.89 o                         
  16   1  16          2.19         -4.51         5.07 o                         
  17   1  16          1.49          1.16         4.66 o                         
   0   2  16         17.18         10.79         4.09 o                         
   1   2  16         14.72         13.66         2.78 o                         
   2   2  16          0.12          0.07         1.89 o                         
   3   2  16          8.92         14.59         2.71 o                         
   4   2  16          1.23          6.91         2.41 o                         
   5   2  16         20.02         21.25         3.26 o                         
   6   2  16          0.97          2.22         2.58 o                         
   7   2  16          1.87          1.87         3.00 o                         
   8   2  16          2.21          3.63         2.61 o                         
   9   2  16          8.31          4.10         5.29 o                         
  10   2  16          0.27         -3.03         3.03 o                         
  11   2  16          1.85         -3.27         3.27 o                         
  12   2  16          0.55         -3.67         4.26 o                         
  13   2  16         10.79          7.50         3.99 o                         
  14   2  16          9.24          5.04         7.96 o                         
   1   3  16          1.20          1.83         3.48 o                         
   2   3  16          0.07          3.29         3.29 o                         
   3   3  16         22.22         26.64         6.42 o                         
   4   3  16          6.16          5.64         6.46 o                         
   5   3  16         11.35         13.00         6.06 o                         
   6   3  16          2.63         -1.85         7.76 o                         
   7   3  16          5.94         -0.54         4.50 o                         
   8   3  16          1.48         18.31         9.10 o                         
   2   0  17         28.60         38.35         5.20 o                         
   4   0  17         17.76         18.13         3.86 o                         
   6   0  17         31.63         34.11         4.35 o                         
   8   0  17         17.95          5.65         4.54 o                         
  10   0  17         15.32          9.21         5.28 o                         
  12   0  17         21.78         22.22         6.47 o                         
   0   1  17          4.54          3.58         4.31 o                         
   1   1  17         10.71         11.14         2.65 o                         
   2   1  17         20.98         19.94         2.89 o                         
   3   1  17          3.02          3.07         2.12 o                         
   4   1  17         22.79         28.01         3.56 o                         
   5   1  17          5.88          4.78         2.63 o                         
   6   1  17          3.86          4.48         4.49 o                         
   7   1  17          0.37          1.33         2.13 o                         
   8   1  17          0.64         -3.26         3.26 o                         
   9   1  17          5.42          1.91         3.45 o                         
  10   1  17         26.95         21.64         4.38 o                         
  11   1  17          8.13          1.88         3.62 o                         
  12   1  17          2.58         -4.05         4.05 o                         
   1   2  17         39.95         42.54         4.98 o                         
   2   2  17          3.96          0.83         3.53 o                         
   3   2  17          5.55          4.62         3.51 o                         
   4   2  17          8.07         11.04         3.94 o                         
   5   2  17          1.12         -2.27         3.80 o
[truncated: 892 more chars]
